# Supplementary material for: Latent-period stool proteomic assay of multiple sclerosis model indicates protective capacity of host-expressed protease inhibitors
Source: Sci Rep. 2019 Aug 28;9:12460. doi: 10.1038/s41598-019-48495-5 (PMC6713765; doi:10.1038/s41598-019-48495-5)
Supplement: Supplementary file 2 — Supplementary table 2 [file 41598_2019_48495_MOESM2_ESM.xlsx]

## Sheet: Sheet1
Lab ID	B1_1	B2_1	B3_1	B4_1	B5_1	B6_1	B7_1	B8_1	B1_2	B2_2	B3_2	B4_2	B5_2	B6_2	B7_2	B8_2	B1_3	B2_3	B3_3	B5_3	B6_3	B7_3	B8_3	B1_4	B2_4	B3_4	B4_4	B6_4	B8_4	B1_5	B3_5	B4_5	B5_5	B6_5	B7_5	B8_5	R1_1	R2_1	R3_1	R4_1	R5_1	R6_1	R7_1	R8_1	R2_2	R3_2	R4_2	R5_2	R6_2
#OTU ID	C3M01.DPI-14	C3M02.DPI-14	C3M03.DPI-14	C3M04.DPI-14	C3M05.DPI-14	C3M06.DPI-14	C3M07.DPI-14	C3M08.DPI-14	C3M01.DPI-13	C3M02.DPI-13	C3M03.DPI-13	C3M04.DPI-13	C3M05.DPI-13	C3M06.DPI-13	C3M07.DPI-13	C3M08.DPI-13	C3M01.DPI0	C3M02.DPI0	C3M03.DPI0	C3M05.DPI0	C3M06.DPI0	C3M07.DPI0	C3M08.DPI0	C3M01.DPI3	C3M02.DPI3	C3M03.DPI3	C3M04.DPI3	C3M06.DPI3	C3M08.DPI3	C3M01.DPI7	C3M03.DPI7	C3M04.DPI7	C3M05.DPI7	C3M06.DPI7	C3M07.DPI7	C3M08.DPI7	V3M01.DPI-14	V3M02.DPI-14	V3M03.DPI-14	V3M04.DPI-14	V3M05.DPI-14	V3M06.DPI-14	V3M07.DPI-14	V3M08.DPI-14	V3M02.DPI-13	V3M03.DPI-13	V3M04.DPI-13	V3M05.DPI-13	V3M06.DPI-13
Unassigned;Other;Other;Other;Other;Other;Other	0.00201729	0.00286328	0.00213193	0.00208233	0.000527218	0.000557932	0.000982318	0.000476531	0.00498565	0.00767792	0.00355523	0.0052709	0.00302405	0.00488622	0.00732501	0.00765945	0.0352706	0.00921587	0.0341014	0.000673287	0.00105216	0.000603956	0.000967185	0.0562843	0.0172018	0.108133	0.0161966	0.00279174	0.00104493	0.0246575	0.116464	0.0174368	0.024183	0.0155637	0.00272665	0.0161636	0.000619348	0.00036245	0.00167224	0.000163639	0.000133708	0.00156894	0.000995733	0.00101569	0.000195351	0.000233427	0.000347464	0.000101616	0.000120904
k__Bacteria;p__Actinobacteria;c__Actinobacteria;o__Actinomycetales;f__Microbacteriaceae;Other;Other	0.000288184	0.000119303	0.000125408	0.000160179	0.000131804	0.000185977	0.00024558	0.000238265	0.00015108	9.84349e-05	0.000122594	0.000122579	0.000137457	0.000139606	0.000135648	0.000147297	0.000221828	0.000156201	0.000184332	0.000168322	0.000150308	0.000150989	6.90846e-05	0.000238493	0.000143349	0.000151446	0.000190549	0.000139587	0.000261233	0.000913242	0.000193461	0.000290613	0.000217865	0.000126534	0.000340832	0.000164935	0.00012387	0.000120817	0.00083612	0.000163639	0.000133708	0.000196117	0.000142248	0.000112854	0.000195351	0.000233427	0.000347464	0.000101616	0.000120904
k__Bacteria;p__Actinobacteria;c__Actinobacteria;o__Actinomycetales;f__Microbacteriaceae;g__Curtobacterium;s__	0.000288184	0.000119303	0.000125408	0.000160179	0.000131804	0.000185977	0.00024558	0.000238265	0.00015108	9.84349e-05	0.000122594	0.000122579	0.000137457	0.000139606	0.000135648	0.000147297	0.000221828	0.000156201	0.000184332	0.000168322	0.000150308	0.000150989	6.90846e-05	0.000238493	0.000143349	0.000151446	0.000190549	0.000139587	0.000261233	0.000913242	0.000193461	0.000290613	0.000217865	0.000126534	0.000340832	0.000164935	0.00012387	0.000120817	0.00083612	0.000163639	0.000133708	0.000196117	0.000142248	0.000112854	0.000195351	0.000233427	0.000347464	0.000101616	0.000120904
k__Bacteria;p__Actinobacteria;c__Actinobacteria;o__Bifidobacteriales;f__Bifidobacteriaceae;g__Bifidobacterium;Other	0.000288184	0.000119303	0.000125408	0.000160179	0.000131804	0.000185977	0.00024558	0.000238265	0.00015108	9.84349e-05	0.000122594	0.000122579	0.000137457	0.000139606	0.000135648	0.000147297	0.000221828	0.000156201	0.000184332	0.000168322	0.000150308	0.000150989	6.90846e-05	0.000238493	0.000143349	0.000151446	0.000190549	0.000139587	0.000261233	0.000913242	0.000193461	0.000290613	0.000217865	0.000126534	0.000340832	0.000164935	0.00012387	0.000120817	0.00083612	0.000163639	0.000133708	0.000196117	0.000142248	0.000112854	0.000195351	0.000233427	0.000347464	0.000101616	0.000120904
k__Bacteria;p__Actinobacteria;c__Actinobacteria;o__Bifidobacteriales;f__Bifidobacteriaceae;g__Bifidobacterium;s__longum	0.000288184	0.000119303	0.000125408	0.000160179	0.000131804	0.000185977	0.00024558	0.000238265	0.00015108	9.84349e-05	0.000122594	0.000122579	0.000137457	0.000139606	0.000135648	0.000147297	0.000221828	0.000156201	0.000184332	0.000168322	0.000150308	0.000150989	6.90846e-05	0.000238493	0.000143349	0.000151446	0.000190549	0.000139587	0.000261233	0.000913242	0.000193461	0.000290613	0.000217865	0.000126534	0.000340832	0.000164935	0.00012387	0.000120817	0.00083612	0.000163639	0.000133708	0.000196117	0.000142248	0.000112854	0.000195351	0.000233427	0.000347464	0.000101616	0.000120904
k__Bacteria;p__Actinobacteria;c__Actinobacteria;o__Bifidobacteriales;f__Bifidobacteriaceae;g__Bifidobacterium;s__pseudolongum	0.000288184	0.000119303	0.000125408	0.000160179	0.000131804	0.000185977	0.00024558	0.000238265	0.00015108	9.84349e-05	0.000122594	0.000122579	0.000137457	0.000139606	0.000135648	0.000147297	0.000221828	0.000156201	0.000184332	0.000168322	0.000150308	0.000150989	6.90846e-05	0.000238493	0.000143349	0.000151446	0.000190549	0.000139587	0.000261233	0.000913242	0.000193461	0.000290613	0.000217865	0.000126534	0.000340832	0.000164935	0.00012387	0.000120817	0.00083612	0.000163639	0.000133708	0.000196117	0.000142248	0.000112854	0.000195351	0.000233427	0.000347464	0.000101616	0.000120904
k__Bacteria;p__Actinobacteria;c__Coriobacteriia;o__Coriobacteriales;f__Coriobacteriaceae;g__;s__	0.000288184	0.000119303	0.000125408	0.000160179	0.000527218	0.000185977	0.00024558	0.000714796	0.00015108	9.84349e-05	0.000122594	0.000122579	0.00137457	0.000698032	0.000271297	0.00235675	0.000221828	0.000156201	0.000184332	0.000168322	0.00330678	0.00362374	0.00110535	0.000238493	0.000143349	0.000151446	0.000190549	0.000279174	0.000261233	0.000913242	0.000193461	0.000290613	0.00305011	0.00088574	0.000340832	0.00280389	0.00012387	0.000120817	0.00083612	0.000163639	0.000133708	0.000196117	0.000142248	0.000112854	0.000586052	0.000233427	0.00173732	0.000101616	0.000120904
k__Bacteria;p__Actinobacteria;c__Coriobacteriia;o__Coriobacteriales;f__Coriobacteriaceae;g__Adlercreutzia;s__	0.000288184	0.00155094	0.000250815	0.00144161	0.000395413	0.000371955	0.00024558	0.000953062	0.000604321	0.000984349	0.00122594	0.00171611	0.000687285	0.000418819	0.000135648	0.000736485	0.000665484	0.000937207	0.000184332	0.000673287	0.000150308	0.000905934	0.000276339	0.000953971	0.00114679	0.000151446	0.000381098	0.000139587	0.000261233	0.000913242	0.000773844	0.00145307	0.000217865	0.000759205	0.000340832	0.000494805	0.000371609	0.000120817	0.00167224	0.000654557	0.000668539	0.000196117	0.000284495	0.00056427	0.00175816	0.00326797	0.0076442	0.000101616	0.000120904
k__Bacteria;p__Bacteroidetes;c__Bacteroidia;o__Bacteroidales;f__Rikenellaceae;g__AF12;s__	0.000288184	0.000119303	0.000125408	0.000160179	0.000131804	0.000185977	0.00024558	0.000238265	0.00015108	9.84349e-05	0.000122594	0.000122579	0.000137457	0.000139606	0.000135648	0.000147297	0.000221828	0.000156201	0.000184332	0.000168322	0.000150308	0.000150989	6.90846e-05	0.000238493	0.000143349	0.000151446	0.000190549	0.000139587	0.000261233	0.000913242	0.000193461	0.000290613	0.000217865	0.000126534	0.000340832	0.000164935	0.00012387	0.000120817	0.00083612	0.000163639	0.000133708	0.000196117	0.000142248	0.000112854	0.000195351	0.000233427	0.000347464	0.000101616	0.000120904
k__Bacteria;p__Bacteroidetes;c__Bacteroidia;o__Bacteroidales;f__Rikenellaceae;g__Rikenella;s__	0.000288184	0.000119303	0.000125408	0.000160179	0.000131804	0.000185977	0.00024558	0.000238265	0.00015108	9.84349e-05	0.000122594	0.000122579	0.000137457	0.000139606	0.000135648	0.000147297	0.000221828	0.000156201	0.000184332	0.000168322	0.000150308	0.000150989	6.90846e-05	0.000238493	0.000143349	0.000151446	0.000190549	0.000139587	0.000261233	0.000913242	0.000193461	0.000290613	0.000217865	0.000126534	0.000340832	0.000164935	0.00012387	0.000120817	0.00083612	0.000163639	0.000133708	0.000196117	0.000142248	0.000112854	0.000195351	0.000233427	0.000347464	0.000101616	0.000120904
k__Bacteria;p__Bacteroidetes;c__Bacteroidia;o__Bacteroidales;f__S24-7;g__;s__	0.000288184	0.502505	0.343993	0.402531	0.226308	0.221127	0.299361	0.385037	0.736667	0.679693	0.639328	0.635327	0.597801	0.605612	0.631443	0.723671	0.531943	0.739613	0.53235	0.618583	0.650684	0.801902	0.662936	0.519437	0.302752	0.540512	0.682546	0.605388	0.824713	0.589954	0.631263	0.68265	0.742484	0.744401	0.667348	0.69586	0.434783	0.581249	0.252508	0.513828	0.61412	0.547558	0.512376	0.357296	0.0105489	0.000933707	0.00277971	0.000304847	0.000241809
k__Bacteria;p__Bacteroidetes;c__Bacteroidia;o__Bacteroidales;f__[Paraprevotellaceae];g__[Prevotella];s__	0.000288184	0.000119303	0.000125408	0.000160179	0.000131804	0.000185977	0.00024558	0.000238265	0.00015108	9.84349e-05	0.000122594	0.000122579	0.000137457	0.000139606	0.000135648	0.000147297	0.000221828	0.000156201	0.000184332	0.000168322	0.000150308	0.000150989	6.90846e-05	0.000238493	0.000143349	0.000151446	0.000190549	0.000139587	0.000261233	0.000913242	0.000193461	0.000290613	0.000217865	0.000126534	0.000340832	0.000164935	0.00012387	0.000120817	0.00083612	0.000163639	0.000133708	0.000196117	0.000142248	0.000112854	0.000195351	0.000233427	0.000347464	0.000101616	0.000120904
k__Bacteria;p__Cyanobacteria;c__4C0d-2;o__YS2;f__;g__;s__	0.000288184	0.000119303	0.000125408	0.000160179	0.000131804	0.000185977	0.00024558	0.000238265	0.00015108	9.84349e-05	0.000122594	0.000122579	0.000137457	0.000139606	0.000135648	0.000147297	0.000221828	0.000156201	0.000184332	0.000168322	0.000150308	0.000150989	6.90846e-05	0.000238493	0.000143349	0.000151446	0.000190549	0.000139587	0.000261233	0.000913242	0.000193461	0.000290613	0.000217865	0.000126534	0.000340832	0.000164935	0.00012387	0.000120817	0.00083612	0.000163639	0.000133708	0.000196117	0.000142248	0.000112854	0.000195351	0.000233427	0.000347464	0.000101616	0.000120904
k__Bacteria;p__Cyanobacteria;c__Chloroplast;o__Streptophyta;f__;g__;s__	0.000288184	0.000119303	0.000125408	0.000160179	0.000131804	0.000185977	0.00024558	0.000238265	0.00015108	9.84349e-05	0.000122594	0.000122579	0.000137457	0.000139606	0.000135648	0.000147297	0.000221828	0.000156201	0.000184332	0.000168322	0.000150308	0.000150989	6.90846e-05	0.000238493	0.000143349	0.000151446	0.000190549	0.000139587	0.000261233	0.000913242	0.000193461	0.000290613	0.000217865	0.000126534	0.000340832	0.000164935	0.00012387	0.000120817	0.00083612	0.000163639	0.000133708	0.000196117	0.000142248	0.000112854	0.000390701	0.00140056	0.00521195	0.000101616	0.000120904
k__Bacteria;p__Firmicutes;Other;Other;Other;Other;Other	0.000288184	0.000835123	0.00050163	0.000640718	0.000131804	0.000185977	0.00024558	0.000238265	0.000453241	9.84349e-05	0.000735565	0.00122579	0.000137457	0.000558425	0.000406945	0.000294594	0.000443656	0.000156201	0.000184332	0.000168322	0.000150308	0.000150989	6.90846e-05	0.000238493	0.000716743	0.000605785	0.00114329	0.000837521	0.000783699	0.000913242	0.000773844	0.000581226	0.000217865	0.00189801	0.000340832	0.000659739	0.000247739	0.000120817	0.00083612	0.000163639	0.000133708	0.000196117	0.000426743	0.000225708	0.000195351	0.000233427	0.000347464	0.000101616	0.000120904
k__Bacteria;p__Firmicutes;c__Bacilli;Other;Other;Other;Other	0.000288184	0.000119303	0.000125408	0.000160179	0.000131804	0.000185977	0.00024558	0.000238265	0.00015108	9.84349e-05	0.000122594	0.000122579	0.000137457	0.000139606	0.000135648	0.000147297	0.000221828	0.000156201	0.000184332	0.000168322	0.000150308	0.000150989	6.90846e-05	0.000238493	0.000143349	0.000151446	0.000381098	0.000139587	0.000261233	0.000913242	0.000193461	0.000290613	0.000217865	0.000126534	0.000340832	0.00032987	0.00012387	0.000120817	0.00083612	0.000163639	0.000133708	0.000196117	0.000142248	0.000112854	0.000195351	0.000233427	0.000347464	0.000101616	0.000120904
k__Bacteria;p__Firmicutes;c__Bacilli;o__Bacillales;f__Bacillaceae;g__Bacillus;Other	0.000288184	0.000119303	0.000125408	0.000160179	0.000131804	0.000185977	0.00024558	0.000238265	0.00015108	9.84349e-05	0.000122594	0.000122579	0.000137457	0.000139606	0.000135648	0.000147297	0.000221828	0.000156201	0.000184332	0.000168322	0.000150308	0.000150989	6.90846e-05	0.000238493	0.000143349	0.000151446	0.000190549	0.000139587	0.000261233	0.000913242	0.000193461	0.000290613	0.000217865	0.000126534	0.000340832	0.000164935	0.00012387	0.000120817	0.00083612	0.000163639	0.000133708	0.000196117	0.000142248	0.000112854	0.000195351	0.000466853	0.000347464	0.000101616	0.000120904
k__Bacteria;p__Firmicutes;c__Bacilli;o__Bacillales;f__Paenibacillaceae;g__Paenibacillus;s__	0.000288184	0.000119303	0.000125408	0.000160179	0.000131804	0.000185977	0.00024558	0.000238265	0.00015108	9.84349e-05	0.000122594	0.000122579	0.000137457	0.000139606	0.000135648	0.000147297	0.000221828	0.000156201	0.000184332	0.000168322	0.000150308	0.000150989	6.90846e-05	0.000238493	0.000143349	0.000151446	0.000190549	0.000139587	0.000261233	0.000913242	0.000193461	0.000290613	0.000217865	0.000126534	0.000340832	0.000164935	0.00012387	0.000120817	0.00083612	0.000163639	0.000133708	0.000196117	0.000142248	0.000112854	0.000195351	0.000233427	0.000347464	0.000101616	0.000120904
k__Bacteria;p__Firmicutes;c__Bacilli;o__Bacillales;f__Planococcaceae;g__;s__	0.000288184	0.000119303	0.000125408	0.000160179	0.000131804	0.000185977	0.00024558	0.000238265	0.00015108	9.84349e-05	0.000122594	0.000122579	0.000137457	0.000139606	0.000135648	0.000147297	0.000221828	0.000156201	0.000184332	0.000168322	0.000150308	0.000150989	6.90846e-05	0.000238493	0.000143349	0.000151446	0.000190549	0.000139587	0.000261233	0.000913242	0.000193461	0.000290613	0.000217865	0.000126534	0.000340832	0.000164935	0.00012387	0.000120817	0.00083612	0.000163639	0.000133708	0.000196117	0.000142248	0.000112854	0.000195351	0.014239	0.000347464	0.000101616	0.000120904
k__Bacteria;p__Firmicutes;c__Bacilli;o__Bacillales;f__Staphylococcaceae;g__Staphylococcus;Other	0.000288184	0.000119303	0.000125408	0.000160179	0.000131804	0.000185977	0.00024558	0.000238265	0.00030216	9.84349e-05	0.000122594	0.000122579	0.000137457	0.000139606	0.000135648	0.000147297	0.000221828	0.000156201	0.000184332	0.000168322	0.000450924	0.000150989	6.90846e-05	0.000953971	0.00100344	0.00136302	0.000571646	0.000139587	0.000261233	0.000913242	0.000193461	0.000290613	0.000217865	0.000126534	0.000340832	0.000164935	0.00012387	0.000120817	0.00083612	0.000163639	0.000133708	0.000196117	0.000142248	0.000112854	0.0103536	0.529178	0.00173732	0.000406463	0.000120904
k__Bacteria;p__Firmicutes;c__Bacilli;o__Bacillales;f__Staphylococcaceae;g__Staphylococcus;s__	0.000288184	0.000119303	0.000125408	0.000160179	0.000131804	0.000185977	0.00024558	0.000238265	0.00015108	9.84349e-05	0.000122594	0.000122579	0.000137457	0.000139606	0.000135648	0.000441891	0.000221828	0.000156201	0.000184332	0.000168322	0.000150308	0.000150989	6.90846e-05	0.000238493	0.000143349	0.000151446	0.000190549	0.000139587	0.000261233	0.000913242	0.000193461	0.000290613	0.000217865	0.000126534	0.000340832	0.000164935	0.00012387	0.000120817	0.00083612	0.000163639	0.000133708	0.000196117	0.000142248	0.000112854	0.000195351	0.000466853	0.000347464	0.000101616	0.000120904
k__Bacteria;p__Firmicutes;c__Bacilli;o__Bacillales;f__Staphylococcaceae;g__Staphylococcus;s__sciuri	0.000288184	0.000119303	0.000125408	0.000160179	0.000131804	0.000185977	0.00024558	0.000238265	0.00015108	9.84349e-05	0.000122594	0.000122579	0.000137457	0.000139606	0.000135648	0.000147297	0.000221828	0.000156201	0.000184332	0.000168322	0.000150308	0.000150989	6.90846e-05	0.000476985	0.000286697	0.000151446	0.000381098	0.000139587	0.000261233	0.000913242	0.000193461	0.000290613	0.000217865	0.000126534	0.000340832	0.000164935	0.00012387	0.000120817	0.00083612	0.000163639	0.000133708	0.000196117	0.000142248	0.000112854	0.000195351	0.0035014	0.000347464	0.000101616	0.000120904
k__Bacteria;p__Firmicutes;c__Bacilli;o__Lactobacillales;Other;Other;Other	0.000288184	0.000119303	0.000125408	0.000320359	0.000131804	0.000185977	0.00024558	0.000238265	0.00015108	9.84349e-05	0.000122594	0.000122579	0.000137457	0.000139606	0.000135648	0.000147297	0.000221828	0.000156201	0.000368664	0.000168322	0.000150308	0.000150989	6.90846e-05	0.000238493	0.000143349	0.000151446	0.000190549	0.000139587	0.000261233	0.000913242	0.000580383	0.000290613	0.000217865	0.000126534	0.000340832	0.000164935	0.00012387	0.000120817	0.00083612	0.000163639	0.000133708	0.000196117	0.000142248	0.000112854	0.000195351	0.000233427	0.000347464	0.000101616	0.000120904
k__Bacteria;p__Firmicutes;c__Bacilli;o__Lactobacillales;f__;g__;s__	0.000288184	0.000119303	0.000125408	0.000160179	0.000131804	0.000185977	0.00024558	0.000238265	0.00015108	9.84349e-05	0.000122594	0.000122579	0.000137457	0.000139606	0.000135648	0.000147297	0.000221828	0.000156201	0.000184332	0.000168322	0.000150308	0.000150989	6.90846e-05	0.000238493	0.000143349	0.000151446	0.000190549	0.000139587	0.000261233	0.000913242	0.000193461	0.000290613	0.000217865	0.000126534	0.000340832	0.000164935	0.00012387	0.000120817	0.00083612	0.000163639	0.000133708	0.000196117	0.000142248	0.000112854	0.000390701	0.000233427	0.000347464	0.000101616	0.000120904
k__Bacteria;p__Firmicutes;c__Bacilli;o__Lactobacillales;f__Carnobacteriaceae;g__Granulicatella;s__	0.000288184	0.000119303	0.000125408	0.000160179	0.000131804	0.000185977	0.00024558	0.000238265	0.00015108	9.84349e-05	0.000122594	0.000122579	0.000137457	0.000139606	0.000135648	0.000147297	0.000221828	0.000156201	0.000184332	0.000168322	0.000150308	0.000150989	6.90846e-05	0.000238493	0.000143349	0.000151446	0.000190549	0.000139587	0.000261233	0.000913242	0.000193461	0.000290613	0.000217865	0.000126534	0.000340832	0.000164935	0.00012387	0.000120817	0.00083612	0.000163639	0.000133708	0.000196117	0.000142248	0.000112854	0.000195351	0.0137722	0.000347464	0.000101616	0.000120904
k__Bacteria;p__Firmicutes;c__Bacilli;o__Lactobacillales;f__Enterococcaceae;Other;Other	0.000288184	0.000119303	0.000125408	0.000160179	0.000131804	0.000185977	0.00024558	0.000238265	0.00015108	9.84349e-05	0.000122594	0.000122579	0.000137457	0.000139606	0.000135648	0.000147297	0.000221828	0.000156201	0.000184332	0.000168322	0.000150308	0.000150989	6.90846e-05	0.000238493	0.000143349	0.000151446	0.000190549	0.000139587	0.000261233	0.000913242	0.000193461	0.000290613	0.000217865	0.000126534	0.000340832	0.000164935	0.00012387	0.000120817	0.00083612	0.000163639	0.000133708	0.000196117	0.000142248	0.000112854	0.000195351	0.000233427	0.000347464	0.000101616	0.000120904
k__Bacteria;p__Firmicutes;c__Bacilli;o__Lactobacillales;f__Enterococcaceae;g__;s__	0.000288184	0.000119303	0.000125408	0.000160179	0.000131804	0.000185977	0.00024558	0.000238265	0.00015108	9.84349e-05	0.000122594	0.000122579	0.000137457	0.000139606	0.000135648	0.000147297	0.000221828	0.000156201	0.000184332	0.000168322	0.000150308	0.000150989	6.90846e-05	0.000476985	0.000143349	0.000151446	0.000571646	0.000139587	0.000261233	0.000913242	0.000193461	0.000290613	0.000217865	0.000126534	0.000340832	0.000164935	0.00012387	0.000120817	0.00083612	0.000163639	0.000133708	0.000196117	0.000142248	0.000112854	0.00332096	0.000233427	0.000347464	0.000101616	0.000241809
k__Bacteria;p__Firmicutes;c__Bacilli;o__Lactobacillales;f__Enterococcaceae;g__Enterococcus;Other	0.000288184	0.000119303	0.000125408	0.000160179	0.000131804	0.000185977	0.00024558	0.000238265	0.00015108	9.84349e-05	0.000122594	0.000122579	0.000137457	0.000139606	0.000135648	0.000147297	0.000221828	0.000156201	0.000184332	0.000168322	0.000150308	0.000150989	6.90846e-05	0.000238493	0.000143349	0.000151446	0.000190549	0.000139587	0.000261233	0.000913242	0.000193461	0.000290613	0.000217865	0.000126534	0.000340832	0.000164935	0.00012387	0.000120817	0.00083612	0.000163639	0.000133708	0.000196117	0.000142248	0.000112854	0.000195351	0.000233427	0.000347464	0.000101616	0.000120904
k__Bacteria;p__Firmicutes;c__Bacilli;o__Lactobacillales;f__Enterococcaceae;g__Enterococcus;s__	0.000288184	0.000119303	0.000125408	0.000640718	0.000131804	0.000185977	0.00024558	0.000238265	0.00015108	0.000295305	0.000122594	0.000245158	0.000137457	0.000139606	0.000135648	0.000294594	0.000443656	0.000156201	0.000184332	0.000168322	0.000150308	0.000150989	6.90846e-05	0.000238493	0.000143349	0.000151446	0.000190549	0.000139587	0.000261233	0.000913242	0.000193461	0.000290613	0.00130719	0.000126534	0.000340832	0.000659739	0.00012387	0.000120817	0.00083612	0.000163639	0.000133708	0.000392234	0.000284495	0.000112854	0.000781403	0.000233427	0.000347464	0.000101616	0.000120904
k__Bacteria;p__Firmicutes;c__Bacilli;o__Lactobacillales;f__Enterococcaceae;g__Enterococcus;s__casseliflavus	0.000288184	0.000119303	0.000125408	0.000160179	0.000131804	0.000185977	0.00024558	0.000238265	0.00015108	9.84349e-05	0.000122594	0.000122579	0.000137457	0.000139606	0.000135648	0.000147297	0.000221828	0.000156201	0.000184332	0.000168322	0.000150308	0.000150989	6.90846e-05	0.000238493	0.000143349	0.000151446	0.000190549	0.000139587	0.000261233	0.000913242	0.000193461	0.000290613	0.000217865	0.000126534	0.000340832	0.000164935	0.00012387	0.000120817	0.00083612	0.000163639	0.000133708	0.000196117	0.000142248	0.000112854	0.000586052	0.000233427	0.000347464	0.000101616	0.000120904
k__Bacteria;p__Firmicutes;c__Bacilli;o__Lactobacillales;f__Lactobacillaceae;g__Lactobacillus;Other	0.000288184	0.000119303	0.000125408	0.000160179	0.000131804	0.000185977	0.00024558	0.000238265	0.00015108	9.84349e-05	0.000122594	0.000122579	0.000137457	0.000139606	0.000135648	0.000147297	0.000221828	0.000156201	0.000184332	0.000168322	0.000150308	0.000150989	6.90846e-05	0.000238493	0.000143349	0.000151446	0.000190549	0.000139587	0.000261233	0.000913242	0.000193461	0.000290613	0.000217865	0.000126534	0.000340832	0.000164935	0.00012387	0.000120817	0.00083612	0.000163639	0.000133708	0.000196117	0.000142248	0.000112854	0.000195351	0.000233427	0.000347464	0.000101616	0.000120904
k__Bacteria;p__Firmicutes;c__Bacilli;o__Lactobacillales;f__Lactobacillaceae;g__Lactobacillus;s__	0.000288184	0.0470055	0.0318535	0.261893	0.0313694	0.00464943	0.0326621	0.0586133	0.0323312	0.0814057	0.0902293	0.166217	0.059244	0.0643585	0.0476126	0.0630432	0.250887	0.10528	0.16553	0.0380407	0.123102	0.0285369	0.0838687	0.000476985	0.0204989	0.00106012	0.000571646	0.000139587	0.00679206	0.0319635	0.057071	0.0511479	0.0954248	0.0430216	0.0194274	0.0964869	0.208101	0.163707	0.173913	0.297333	0.113117	0.170622	0.0600284	0.0360005	0.141629	0.235994	0.130994	0.000508078	0.000362713
k__Bacteria;p__Firmicutes;c__Bacilli;o__Lactobacillales;f__Lactobacillaceae;g__Lactobacillus;s__reuteri	0.000288184	0.000119303	0.000125408	0.000160179	0.000131804	0.000185977	0.00024558	0.000238265	0.00015108	9.84349e-05	0.000122594	0.000122579	0.000137457	0.000139606	0.000135648	0.000147297	0.000221828	0.000156201	0.000184332	0.000168322	0.000150308	0.000150989	6.90846e-05	0.000238493	0.000143349	0.000151446	0.000190549	0.000139587	0.000261233	0.000913242	0.000193461	0.000290613	0.000217865	0.000126534	0.000340832	0.000164935	0.00012387	0.000120817	0.00083612	0.000163639	0.000133708	0.000196117	0.000142248	0.000112854	0.000195351	0.000233427	0.000347464	0.000101616	0.000362713
k__Bacteria;p__Firmicutes;c__Bacilli;o__Lactobacillales;f__Lactobacillaceae;g__Pediococcus;s__acidilactici	0.000288184	0.000119303	0.000125408	0.000160179	0.000131804	0.000185977	0.00024558	0.000238265	0.00015108	9.84349e-05	0.000122594	0.000122579	0.000137457	0.000139606	0.000135648	0.000147297	0.000221828	0.000156201	0.000184332	0.000168322	0.000150308	0.000150989	6.90846e-05	0.000238493	0.000143349	0.000151446	0.000190549	0.000139587	0.000261233	0.000913242	0.000193461	0.000290613	0.000217865	0.000126534	0.000340832	0.000164935	0.00012387	0.000120817	0.00083612	0.000163639	0.000133708	0.000196117	0.000142248	0.000112854	0.000195351	0.000233427	0.000347464	0.000101616	0.000120904
k__Bacteria;p__Firmicutes;c__Bacilli;o__Lactobacillales;f__Leuconostocaceae;g__;s__	0.000288184	0.000119303	0.000125408	0.000160179	0.000131804	0.000185977	0.00024558	0.000238265	0.00015108	9.84349e-05	0.000122594	0.000122579	0.000137457	0.000139606	0.000135648	0.000147297	0.000221828	0.000156201	0.000184332	0.000168322	0.000150308	0.000150989	6.90846e-05	0.000238493	0.000143349	0.000151446	0.000190549	0.000139587	0.000261233	0.000913242	0.000193461	0.000290613	0.000217865	0.000126534	0.000340832	0.000164935	0.00012387	0.000120817	0.00083612	0.000163639	0.000133708	0.000196117	0.000142248	0.000112854	0.000195351	0.000233427	0.000347464	0.000101616	0.000120904
k__Bacteria;p__Firmicutes;c__Bacilli;o__Lactobacillales;f__Streptococcaceae;g__Lactococcus;s__	0.000288184	0.000119303	0.000125408	0.000160179	0.000131804	0.000185977	0.00024558	0.000238265	0.00015108	9.84349e-05	0.000122594	0.000122579	0.000137457	0.000139606	0.000135648	0.000147297	0.000221828	0.000156201	0.000184332	0.000168322	0.000150308	0.000150989	6.90846e-05	0.000238493	0.000143349	0.000151446	0.000190549	0.000139587	0.000261233	0.000913242	0.000193461	0.000290613	0.000217865	0.000126534	0.000340832	0.000164935	0.00012387	0.000120817	0.00083612	0.000163639	0.000133708	0.000196117	0.000142248	0.000112854	0.000195351	0.000233427	0.000347464	0.000101616	0.000120904
k__Bacteria;p__Firmicutes;c__Bacilli;o__Lactobacillales;f__Streptococcaceae;g__Streptococcus;s__	0.000288184	0.000119303	0.000125408	0.000160179	0.000131804	0.000185977	0.00024558	0.000238265	0.00015108	9.84349e-05	0.000122594	0.000122579	0.000137457	0.000139606	0.000135648	0.000147297	0.000221828	0.000156201	0.000184332	0.000168322	0.000150308	0.000150989	6.90846e-05	0.000238493	0.000143349	0.000151446	0.000190549	0.000139587	0.000261233	0.000913242	0.000193461	0.000290613	0.000217865	0.000126534	0.000340832	0.000164935	0.00012387	0.000120817	0.00083612	0.000163639	0.000133708	0.000196117	0.000142248	0.000112854	0.00136745	0.00163399	0.00451703	0.000304847	0.000120904
k__Bacteria;p__Firmicutes;c__Bacilli;o__Turicibacterales;f__Turicibacteraceae;g__Turicibacter;s__	0.0936599	0.0919828	0.0425132	0.0661541	0.00276789	0.0040915	0.00221022	0.0178699	0.0447197	0.0198838	0.0285644	0.0546703	0.0116838	0.053888	0.0330982	0.0138459	0.0221828	0.0132771	0.0482949	0.00605959	0.0235984	0.0117771	0.00635579	0.0620081	0.0262328	0.0672422	0.0764101	0.0573702	0.0404911	0.0694064	0.0280518	0.065388	0.0167756	0.0477034	0.00374915	0.0705921	0.00383996	0.0043494	0.00167224	0.00229095	0.0132371	0.0470681	0.0455192	0.00789979	0.00507912	0.0144725	0.00173732	0.000101616	0.000362713
k__Bacteria;p__Firmicutes;c__Clostridia;o__Clostridiales;Other;Other;Other	0.00806916	0.0144357	0.00614497	0.0115329	0.000790826	0.00130184	0.00147348	0.00238265	0.00574105	0.00374053	0.00490376	0.00747732	0.00247423	0.00628228	0.00217037	0.00250405	0.00443656	0.00140581	0.00534562	0.000673287	0.00330678	0.00196286	0.0008981	0.00500835	0.00387041	0.00560351	0.00571646	0.00390843	0.00339603	0.0100457	0.00483653	0.0122058	0.00457516	0.00809819	0.000340832	0.0105558	0.000247739	0.0007249	0.00083612	0.000490918	0.00267415	0.00627574	0.00725462	0.00112854	0.000195351	0.000233427	0.000347464	0.000101616	0.000120904
k__Bacteria;p__Firmicutes;c__Clostridia;o__Clostridiales;f__;g__;s__	0.18098	0.160224	0.336343	0.168669	0.44774	0.460108	0.46611	0.307362	0.0687415	0.13269	0.119652	0.0683991	0.205361	0.144213	0.163728	0.112977	0.0818545	0.0845048	0.124424	0.284296	0.114685	0.0995017	0.148946	0.217505	0.486382	0.159322	0.0929878	0.20268	0.0744514	0.102283	0.0870575	0.0389422	0.0775599	0.0775655	0.24983	0.0771895	0.23944	0.150538	0.378763	0.103747	0.14895	0.140224	0.1734	0.402212	0.0570424	0.0154062	0.0729673	0.00071131	0.000241809
k__Bacteria;p__Firmicutes;c__Clostridia;o__Clostridiales;f__Christensenellaceae;g__;s__	0.000288184	0.000119303	0.000125408	0.000160179	0.000131804	0.000185977	0.00024558	0.000238265	0.00015108	9.84349e-05	0.000122594	0.000122579	0.000137457	0.000139606	0.000135648	0.000147297	0.000221828	0.000156201	0.000184332	0.000168322	0.000150308	0.000150989	6.90846e-05	0.000238493	0.000143349	0.000151446	0.000190549	0.000139587	0.000261233	0.000913242	0.000193461	0.000290613	0.000217865	0.000126534	0.000340832	0.000164935	0.00012387	0.000120817	0.00083612	0.000163639	0.000133708	0.000196117	0.000142248	0.000112854	0.000195351	0.000233427	0.000347464	0.000101616	0.000120904
k__Bacteria;p__Firmicutes;c__Clostridia;o__Clostridiales;f__Clostridiaceae;Other;Other	0.000576369	0.00143164	0.000376223	0.000640718	0.000131804	0.000185977	0.00024558	0.000238265	0.000604321	0.00019687	0.00134854	0.000122579	0.000274914	0.000279213	0.000271297	0.000589188	0.000665484	0.000156201	0.000552995	0.000168322	0.000150308	0.000150989	0.000276339	0.000476985	0.000286697	0.00106012	0.000381098	0.000279174	0.000261233	0.000913242	0.00135423	0.00377797	0.00043573	0.000632671	0.000340832	0.000659739	0.00012387	0.000120817	0.00083612	0.000163639	0.000133708	0.000196117	0.000284495	0.000112854	0.000195351	0.000233427	0.000347464	0.000101616	0.000120904
k__Bacteria;p__Firmicutes;c__Clostridia;o__Clostridiales;f__Clostridiaceae;g__;s__	0.0204611	0.0516583	0.019689	0.0189012	0.000790826	0.0016738	0.000736739	0.000476531	0.0140505	0.00354366	0.0258674	0.0052709	0.0038488	0.023035	0.0161422	0.00471351	0.0175244	0.00140581	0.0176959	0.0038714	0.021945	0.0105692	0.0080829	0.0128786	0.0118979	0.0192337	0.0165777	0.00697934	0.00626959	0.0794521	0.0152834	0.0685847	0.00174292	0.01278	0.00102249	0.00296883	0.00012387	0.000604084	0.00083612	0.000163639	0.000802246	0.00137282	0.00227596	0.000789979	0.000195351	0.000233427	0.000347464	0.000101616	0.000120904
k__Bacteria;p__Firmicutes;c__Clostridia;o__Clostridiales;f__Clostridiaceae;g__Candidatus Arthromitus;s__	0.000288184	0.000119303	0.000125408	0.000160179	0.00210887	0.000185977	0.00147348	0.000238265	0.00015108	9.84349e-05	0.000122594	0.000122579	0.00164948	0.000279213	0.00284862	0.000147297	0.000221828	0.000156201	0.000184332	0.000504965	0.00165339	0.000150989	0.00158895	0.000238493	0.000143349	0.000151446	0.000190549	0.000139587	0.000261233	0.000913242	0.000193461	0.000290613	0.000217865	0.000126534	0.000340832	0.000164935	0.00012387	0.000120817	0.00083612	0.000163639	0.000133708	0.000196117	0.000142248	0.00440131	0.000195351	0.000233427	0.000347464	0.000101616	0.000120904
k__Bacteria;p__Firmicutes;c__Clostridia;o__Clostridiales;f__Clostridiaceae;g__Clostridium;Other	0.000288184	0.000238607	0.000125408	0.000160179	0.000131804	0.000185977	0.00024558	0.000238265	0.00015108	9.84349e-05	0.000122594	0.000122579	0.000137457	0.000139606	0.000135648	0.000147297	0.000221828	0.000156201	0.000184332	0.000168322	0.000150308	0.000150989	6.90846e-05	0.000238493	0.000143349	0.000151446	0.000190549	0.000139587	0.000261233	0.00273973	0.000193461	0.000290613	0.000217865	0.000126534	0.000340832	0.000164935	0.00012387	0.000120817	0.00083612	0.000163639	0.000133708	0.000196117	0.000142248	0.000112854	0.000195351	0.000233427	0.000347464	0.000101616	0.000120904
k__Bacteria;p__Firmicutes;c__Clostridia;o__Clostridiales;f__Clostridiaceae;g__Clostridium;s__	0.000864553	0.00190885	0.000752445	0.000961076	0.000131804	0.000185977	0.00024558	0.000476531	0.000604321	9.84349e-05	0.00147113	0.00122579	0.000137457	0.000558425	0.000135648	0.000883783	0.000665484	0.00827866	0.00129032	0.000673287	0.000450924	0.000603956	0.00345423	0.000238493	0.00114679	0.000605785	0.00304878	0.00125628	0.000783699	0.00913242	0.000773844	0.00900901	0.00043573	0.00189801	0.00102249	0.000659739	0.00012387	0.000120817	0.00083612	0.000163639	0.000133708	0.000196117	0.000142248	0.000112854	0.000195351	0.000233427	0.000347464	0.000101616	0.000120904
k__Bacteria;p__Firmicutes;c__Clostridia;o__Clostridiales;f__Clostridiaceae;g__SMB53;s__	0.000288184	0.000119303	0.000125408	0.000160179	0.000131804	0.000185977	0.00024558	0.000238265	0.00030216	9.84349e-05	0.000122594	0.000122579	0.000137457	0.000139606	0.000135648	0.000147297	0.000221828	0.000156201	0.000184332	0.000168322	0.000150308	0.000150989	6.90846e-05	0.000238493	0.000143349	0.000151446	0.000190549	0.000139587	0.000261233	0.000913242	0.000193461	0.000290613	0.000217865	0.000126534	0.000340832	0.000164935	0.00012387	0.000120817	0.00083612	0.000163639	0.000133708	0.000196117	0.000142248	0.000112854	0.000195351	0.000233427	0.000347464	0.000101616	0.000120904
k__Bacteria;p__Firmicutes;c__Clostridia;o__Clostridiales;f__Dehalobacteriaceae;g__Dehalobacterium;s__	0.00115274	0.000119303	0.000250815	0.000160179	0.000395413	0.000371955	0.00024558	0.000953062	0.00015108	0.00019687	0.000122594	0.000122579	0.000137457	0.000139606	0.000135648	0.000147297	0.000221828	0.000156201	0.000184332	0.000168322	0.000150308	0.000150989	6.90846e-05	0.000238493	0.000143349	0.000302893	0.000190549	0.000139587	0.000261233	0.000913242	0.000386922	0.000581226	0.000217865	0.000126534	0.000340832	0.000164935	0.00012387	0.000120817	0.00250836	0.000163639	0.000133708	0.000196117	0.00056899	0.000225708	0.000195351	0.000233427	0.000347464	0.000101616	0.000120904
k__Bacteria;p__Firmicutes;c__Clostridia;o__Clostridiales;f__Eubacteriaceae;g__Anaerofustis;s__	0.000288184	0.000119303	0.000125408	0.000160179	0.000131804	0.000185977	0.00024558	0.000238265	0.00015108	9.84349e-05	0.000122594	0.000122579	0.000137457	0.000139606	0.000271297	0.000147297	0.000221828	0.000156201	0.000184332	0.000168322	0.000150308	0.000150989	6.90846e-05	0.000238493	0.000143349	0.000151446	0.000190549	0.000139587	0.000261233	0.000913242	0.000193461	0.000290613	0.000217865	0.000126534	0.000340832	0.000164935	0.00012387	0.000120817	0.00083612	0.000163639	0.000133708	0.000196117	0.000142248	0.000112854	0.000195351	0.000233427	0.000347464	0.000101616	0.000120904
k__Bacteria;p__Firmicutes;c__Clostridia;o__Clostridiales;f__Lachnospiraceae;Other;Other	0.000288184	0.00238607	0.00275897	0.00752843	0.0246474	0.00650921	0.00024558	0.000714796	0.00030216	0.00216557	0.00232929	0.00183869	0.000137457	0.00251291	0.000135648	0.000294594	0.000221828	0.00281162	0.000737327	0.00100993	0.000450924	0.000150989	0.000345423	0.000715478	0.0053039	0.000151446	0.00152439	0.000558347	0.000261233	0.000913242	0.000193461	0.00203429	0.00087146	0.000759205	0.000340832	0.000164935	0.00198192	0.000483267	0.00083612	0.000163639	0.000267415	0.000196117	0.000142248	0.0132039	0.000195351	0.000233427	0.000694927	0.000101616	0.000120904
k__Bacteria;p__Firmicutes;c__Clostridia;o__Clostridiales;f__Lachnospiraceae;g__;s__	0.0682997	0.0447387	0.108728	0.0241871	0.162647	0.138553	0.0658153	0.117941	0.0391298	0.0266759	0.0322422	0.0172836	0.0545704	0.048583	0.0264514	0.0338783	0.0146406	0.0126523	0.0171429	0.02407	0.0181873	0.00981428	0.0298446	0.0248032	0.0523222	0.0213539	0.0285823	0.0341988	0.0161964	0.0164384	0.012575	0.00610288	0.00588235	0.0105023	0.0238582	0.007587	0.0566084	0.0460312	0.0794314	0.0356734	0.0425191	0.033536	0.0445235	0.0911861	0.00429771	0.00186741	0.0152884	0.000101616	0.000120904
k__Bacteria;p__Firmicutes;c__Clostridia;o__Clostridiales;f__Lachnospiraceae;g__Anaerostipes;s__	0.000288184	0.000596516	0.000250815	0.000320359	0.000131804	0.000185977	0.00024558	0.000238265	0.00135972	0.000590609	0.000245188	0.00159353	0.000137457	0.000139606	0.000135648	0.000294594	0.000221828	0.000156201	0.000368664	0.000168322	0.000150308	0.000150989	0.000138169	0.000238493	0.000286697	0.000302893	0.00114329	0.000558347	0.000261233	0.000913242	0.00116077	0.000290613	0.00108932	0.000253068	0.000340832	0.00032987	0.000495479	0.000120817	0.00083612	0.000163639	0.000133708	0.000784468	0.000142248	0.000112854	0.000195351	0.000233427	0.000347464	0.000101616	0.000120904
k__Bacteria;p__Firmicutes;c__Clostridia;o__Clostridiales;f__Lachnospiraceae;g__Blautia;Other	0.000288184	0.000119303	0.000125408	0.000160179	0.000131804	0.000185977	0.00024558	0.000238265	0.00015108	9.84349e-05	0.000122594	0.000122579	0.000137457	0.000139606	0.000135648	0.000147297	0.000221828	0.000156201	0.000184332	0.000168322	0.000150308	0.000150989	6.90846e-05	0.000238493	0.000143349	0.000151446	0.000190549	0.000139587	0.000261233	0.000913242	0.000193461	0.000290613	0.000217865	0.000126534	0.000340832	0.000164935	0.00012387	0.000120817	0.00083612	0.000163639	0.000133708	0.000196117	0.000142248	0.000112854	0.000195351	0.000233427	0.000347464	0.000101616	0.000120904
k__Bacteria;p__Firmicutes;c__Clostridia;o__Clostridiales;f__Lachnospiraceae;g__Blautia;s__	0.000288184	0.000119303	0.000125408	0.000160179	0.000131804	0.000185977	0.00024558	0.000238265	0.00015108	9.84349e-05	0.000122594	0.000122579	0.000137457	0.000139606	0.000135648	0.000147297	0.000221828	0.000156201	0.000184332	0.000168322	0.000150308	0.000150989	6.90846e-05	0.000238493	0.000143349	0.000151446	0.000190549	0.000139587	0.000261233	0.000913242	0.000193461	0.000290613	0.000217865	0.000126534	0.000340832	0.000164935	0.00012387	0.000120817	0.00083612	0.000163639	0.000133708	0.000196117	0.000142248	0.000112854	0.000195351	0.000233427	0.000347464	0.000101616	0.000120904
k__Bacteria;p__Firmicutes;c__Clostridia;o__Clostridiales;f__Lachnospiraceae;g__Blautia;s__producta	0.000288184	0.000119303	0.000125408	0.000320359	0.000263609	0.000185977	0.00024558	0.000238265	0.00015108	9.84349e-05	0.000122594	0.000122579	0.000137457	0.000139606	0.000135648	0.000147297	0.000221828	0.000156201	0.000184332	0.000168322	0.000150308	0.000150989	6.90846e-05	0.000238493	0.000430046	0.000151446	0.000190549	0.000139587	0.000261233	0.000913242	0.000193461	0.000290613	0.000217865	0.000126534	0.000340832	0.000164935	0.00012387	0.000120817	0.00083612	0.000163639	0.000133708	0.000196117	0.000142248	0.000112854	0.000390701	0.000233427	0.000347464	0.000203231	0.000120904
k__Bacteria;p__Firmicutes;c__Clostridia;o__Clostridiales;f__Lachnospiraceae;g__Coprococcus;s__	0.00576369	0.00334049	0.00526712	0.000480538	0.00158165	0.00260368	0.000736739	0.00214439	0.00196404	0.000590609	0.00122594	0.00208384	0.00412371	0.00153567	0.00325556	0.000441891	0.0015528	0.00234302	0.00202765	0.000673287	0.00165339	0.0013589	0.00200345	0.00357739	0.0101778	0.00333182	0.00133384	0.0032105	0.000261233	0.00182648	0.00193461	0.00145307	0.00174292	0.000506137	0.00204499	0.000164935	0.00136257	0.0007249	0.0041806	0.000818197	0.00106966	0.00254952	0.00113798	0.00214423	0.000195351	0.000233427	0.000694927	0.000101616	0.000120904
k__Bacteria;p__Firmicutes;c__Clostridia;o__Clostridiales;f__Lachnospiraceae;g__Dorea;s__	0.00201729	0.00155094	0.003386	0.000160179	0.00184526	0.00148782	0.00270138	0.000476531	0.000755401	0.00108278	0.0020841	0.000245158	0.000137457	0.00335055	0.00257732	0.000147297	0.000443656	0.000156201	0.00110599	0.000168322	0.00195401	0.00166088	0.00151986	0.000476985	0.00100344	0.0039376	0.000190549	0.00390843	0.0015674	0.000913242	0.00212807	0.000290613	0.00130719	0.00594711	0.000340832	0.00164935	0.00012387	0.00036245	0.00250836	0.000163639	0.000267415	0.000196117	0.00113798	0.000338562	0.000195351	0.00140056	0.000347464	0.000101616	0.000120904
k__Bacteria;p__Firmicutes;c__Clostridia;o__Clostridiales;f__Lachnospiraceae;g__[Ruminococcus];Other	0.000288184	0.000119303	0.000125408	0.000160179	0.000131804	0.000185977	0.00024558	0.000238265	0.00015108	9.84349e-05	0.000122594	0.000122579	0.000137457	0.000139606	0.000135648	0.000147297	0.000221828	0.000156201	0.000184332	0.000168322	0.000150308	0.000150989	6.90846e-05	0.000238493	0.000143349	0.000151446	0.000190549	0.000139587	0.000261233	0.000913242	0.000193461	0.000290613	0.000217865	0.000126534	0.000340832	0.000164935	0.00012387	0.000120817	0.00083612	0.000163639	0.000133708	0.000196117	0.000142248	0.000112854	0.000195351	0.000233427	0.000347464	0.000101616	0.000120904
k__Bacteria;p__Firmicutes;c__Clostridia;o__Clostridiales;f__Lachnospiraceae;g__[Ruminococcus];s__gnavus	0.021902	0.0071582	0.00978179	0.00416466	0.0338737	0.0113446	0.0132613	0.0216822	0.0114821	0.00383896	0.00649749	0.00306448	0.0118213	0.00865559	0.00623983	0.00736485	0.00820763	0.00546704	0.00700461	0.00235651	0.0144296	0.00437868	0.0110535	0.00691629	0.00774083	0.0039376	0.00266768	0.00977108	0.0031348	0.0118721	0.00502999	0.00261552	0.00174292	0.00177148	0.00715746	0.00197922	0.0163508	0.0143772	0.0635452	0.0271641	0.0294157	0.00745244	0.0206259	0.00699695	0.0128931	0.0221755	0.0361362	0.000304847	0.000483617
k__Bacteria;p__Firmicutes;c__Clostridia;o__Clostridiales;f__Peptococcaceae;g__rc4-4;s__	0.000288184	0.000119303	0.000125408	0.000160179	0.000131804	0.000185977	0.00024558	0.000238265	0.00030216	9.84349e-05	0.000122594	0.000122579	0.000137457	0.000139606	0.000135648	0.000147297	0.00865129	0.000624805	0.0108756	0.000168322	0.000150308	0.000150989	6.90846e-05	0.0200334	0.00215023	0.0133273	0.0203887	0.000139587	0.000261233	0.00456621	0.00657767	0.00842778	0.000217865	0.000126534	0.000340832	0.000164935	0.00012387	0.000120817	0.00083612	0.000163639	0.000133708	0.000196117	0.000142248	0.000112854	0.000195351	0.000233427	0.000347464	0.000101616	0.000120904
k__Bacteria;p__Firmicutes;c__Clostridia;o__Clostridiales;f__Peptostreptococcaceae;g__;s__	0.00489914	0.00524934	0.000627038	0.00240269	0.000131804	0.000185977	0.00024558	0.000714796	0.0101224	0.00334679	0.00490376	0.0058838	0.000137457	0.000698032	0.000406945	0.000147297	0.000665484	0.000156201	0.00165899	0.000168322	0.000150308	0.000150989	6.90846e-05	0.00834725	0.00272362	0.00514917	0.00609756	0.000697934	0.000522466	0.0164384	0.00386922	0.00755594	0.00043573	0.00215108	0.00204499	0.00296883	0.000247739	0.000120817	0.00083612	0.000163639	0.00120337	0.00215729	0.0056899	0.000677124	0.000390701	0.000233427	0.000347464	0.000101616	0.000120904
k__Bacteria;p__Firmicutes;c__Clostridia;o__Clostridiales;f__Ruminococcaceae;Other;Other	0.000288184	0.000596516	0.000752445	0.000160179	0.000659022	0.000743909	0.00024558	0.000238265	0.00015108	9.84349e-05	0.000122594	0.000122579	0.000137457	0.000558425	0.000135648	0.000147297	0.000221828	0.000156201	0.000184332	0.000168322	0.000601233	0.000150989	0.000138169	0.000238493	0.000143349	0.000454339	0.000190549	0.000139587	0.000261233	0.000913242	0.000193461	0.000290613	0.000217865	0.000126534	0.000340832	0.000164935	0.00012387	0.00036245	0.00083612	0.000163639	0.000401123	0.000196117	0.000142248	0.00056427	0.000195351	0.000233427	0.000347464	0.000101616	0.000120904
k__Bacteria;p__Firmicutes;c__Clostridia;o__Clostridiales;f__Ruminococcaceae;g__;s__	0.0201729	0.021236	0.0279659	0.00768861	0.0287334	0.0513297	0.0520629	0.0166786	0.00861157	0.0172261	0.0120142	0.0134837	0.0203436	0.00963284	0.0253663	0.00780675	0.00665484	0.00312402	0.00995392	0.00370308	0.00661356	0.00573758	0.0139551	0.0209874	0.0163417	0.019688	0.0148628	0.0191234	0.00731452	0.00639269	0.00851228	0.00813717	0.008061	0.0099962	0.00681663	0.00412337	0.0136257	0.0111151	0.0108696	0.00638193	0.00935954	0.0164738	0.0307255	0.0221194	0.000976753	0.000233427	0.00555942	0.000101616	0.000241809
k__Bacteria;p__Firmicutes;c__Clostridia;o__Clostridiales;f__Ruminococcaceae;g__Oscillospira;s__	0.0195965	0.0199236	0.0268372	0.0100913	0.0210887	0.0596987	0.0370825	0.050274	0.00755401	0.00689044	0.0082138	0.00196127	0.0130584	0.00977244	0.0155996	0.0104581	0.00332742	0.00452983	0.00774194	0.00976267	0.00526078	0.01374	0.0125043	0.0214643	0.0164851	0.0128729	0.0131479	0.0309883	0.011233	0.0164384	0.00735152	0.00290613	0.008061	0.00835126	0.00886162	0.0037935	0.0138734	0.00954452	0.0158863	0.00687285	0.00989437	0.0113748	0.0180654	0.0299063	0.000586052	0.00070028	0.00451703	0.000101616	0.000120904
k__Bacteria;p__Firmicutes;c__Clostridia;o__Clostridiales;f__Ruminococcaceae;g__Ruminococcus;s__	0.00806916	0.00345979	0.00677201	0.00272305	0.00685383	0.00929887	0.00540275	0.00357398	0.00407917	0.0019687	0.00245188	0.000122579	0.00563574	0.00376937	0.0042051	0.00103108	0.00133097	0.000781006	0.00129032	0.00185154	0.00150308	0.0013589	0.00200345	0.00572383	0.00874427	0.00166591	0.00266768	0.00753769	0.000261233	0.00182648	0.00154769	0.00116245	0.00087146	0.00101227	0.00272665	0.00032987	0.00396383	0.00338287	0.00668896	0.00163639	0.00401123	0.00431457	0.00625889	0.00677124	0.000195351	0.00070028	0.00347464	0.000101616	0.000120904
k__Bacteria;p__Firmicutes;c__Clostridia;o__Clostridiales;f__[Mogibacteriaceae];g__;s__	0.000288184	0.000119303	0.000250815	0.000160179	0.000263609	0.000557932	0.00024558	0.000238265	0.00015108	9.84349e-05	0.000122594	0.000122579	0.000137457	0.000139606	0.000135648	0.000147297	0.000221828	0.000156201	0.000184332	0.000168322	0.000150308	0.000150989	0.000207254	0.000238493	0.000573394	0.000151446	0.000190549	0.000139587	0.000261233	0.000913242	0.000193461	0.000581226	0.000217865	0.000126534	0.000340832	0.000164935	0.00012387	0.000120817	0.00083612	0.000163639	0.000267415	0.000196117	0.000284495	0.000451416	0.000586052	0.000233427	0.000347464	0.000101616	0.000120904
k__Bacteria;p__Firmicutes;c__Erysipelotrichi;o__Erysipelotrichales;f__Erysipelotrichaceae;g__;s__	0.000288184	0.00226676	0.000752445	0.00224251	0.000527218	0.000185977	0.00024558	0.000238265	0.000453241	0.0042327	0.000122594	0.00355479	0.000274914	0.000698032	0.000406945	0.000883783	0.00133097	0.000156201	0.000552995	0.00218818	0.000601233	0.000301978	6.90846e-05	0.000238493	0.000143349	0.00106012	0.00209604	0.000279174	0.000261233	0.000913242	0.000193461	0.00377797	0.000217865	0.000506137	0.000681663	0.000494805	0.00012387	0.00108735	0.00083612	0.00130911	0.000401123	0.000392234	0.00213371	0.00191852	0.000195351	0.000233427	0.000347464	0.000101616	0.000120904
k__Bacteria;p__Firmicutes;c__Erysipelotrichi;o__Erysipelotrichales;f__Erysipelotrichaceae;g__Allobaculum;s__	0.000288184	0.000119303	0.000125408	0.000160179	0.000131804	0.000185977	0.00024558	0.000238265	0.00015108	9.84349e-05	0.000122594	0.000122579	0.000137457	0.000139606	0.000135648	0.000147297	0.000221828	0.000156201	0.000184332	0.000168322	0.000150308	0.000150989	6.90846e-05	0.000238493	0.000143349	0.000151446	0.000190549	0.000139587	0.000261233	0.000913242	0.000193461	0.000290613	0.000217865	0.000126534	0.000340832	0.000164935	0.00012387	0.000120817	0.00083612	0.000163639	0.000133708	0.000196117	0.000142248	0.000112854	0.000195351	0.000233427	0.000347464	0.000203231	0.000120904
k__Bacteria;p__Firmicutes;c__Erysipelotrichi;o__Erysipelotrichales;f__Erysipelotrichaceae;g__Clostridium;Other	0.000288184	0.000119303	0.000125408	0.000160179	0.000131804	0.000185977	0.00024558	0.000238265	0.00015108	9.84349e-05	0.000122594	0.000122579	0.000137457	0.000139606	0.000135648	0.000147297	0.000221828	0.000156201	0.000184332	0.000168322	0.000150308	0.000150989	6.90846e-05	0.000238493	0.000143349	0.000151446	0.000190549	0.000139587	0.000261233	0.000913242	0.000193461	0.000290613	0.000217865	0.000126534	0.000340832	0.000164935	0.00012387	0.000120817	0.00083612	0.000163639	0.000133708	0.000196117	0.000142248	0.000112854	0.000195351	0.000233427	0.000347464	0.000101616	0.000120904
k__Bacteria;p__Firmicutes;c__Erysipelotrichi;o__Erysipelotrichales;f__Erysipelotrichaceae;g__Coprobacillus;s__	0.000288184	0.000119303	0.000125408	0.000160179	0.000131804	0.000185977	0.00024558	0.000238265	0.00015108	9.84349e-05	0.000122594	0.000122579	0.000137457	0.000139606	0.000135648	0.000147297	0.000221828	0.000156201	0.000184332	0.000168322	0.000150308	0.000150989	6.90846e-05	0.000238493	0.000143349	0.000151446	0.000190549	0.000139587	0.000261233	0.000913242	0.000193461	0.000290613	0.000217865	0.000126534	0.000340832	0.000164935	0.00012387	0.000120817	0.00083612	0.000163639	0.000133708	0.000196117	0.000142248	0.000112854	0.000195351	0.000233427	0.000347464	0.000101616	0.000120904
k__Bacteria;p__Proteobacteria;c__Alphaproteobacteria;o__Rhizobiales;f__Rhizobiaceae;g__Agrobacterium;s__	0.000288184	0.000119303	0.000125408	0.000160179	0.000131804	0.000185977	0.00024558	0.000238265	0.00015108	9.84349e-05	0.000122594	0.000122579	0.000137457	0.000139606	0.000135648	0.000147297	0.000221828	0.000156201	0.000184332	0.000168322	0.000150308	0.000150989	6.90846e-05	0.000238493	0.000143349	0.000151446	0.000190549	0.000139587	0.000261233	0.000913242	0.000193461	0.000290613	0.000217865	0.000126534	0.000340832	0.000164935	0.00012387	0.000120817	0.00083612	0.000163639	0.000133708	0.000196117	0.000142248	0.000112854	0.000195351	0.000233427	0.000347464	0.000101616	0.000120904
k__Bacteria;p__Proteobacteria;c__Alphaproteobacteria;o__Rickettsiales;f__mitochondria;Other;Other	0.000288184	0.000119303	0.000125408	0.000160179	0.000131804	0.000185977	0.00024558	0.000238265	0.00015108	9.84349e-05	0.000122594	0.000122579	0.000137457	0.000139606	0.000135648	0.000147297	0.000221828	0.000156201	0.000184332	0.000168322	0.000150308	0.000150989	6.90846e-05	0.000238493	0.000143349	0.000151446	0.000190549	0.000139587	0.000261233	0.000913242	0.000193461	0.000290613	0.000217865	0.000126534	0.000340832	0.000164935	0.000247739	0.000120817	0.00083612	0.000163639	0.000133708	0.000196117	0.000142248	0.000112854	0.000195351	0.000233427	0.00347464	0.000101616	0.000120904
k__Bacteria;p__Proteobacteria;c__Betaproteobacteria;o__Burkholderiales;f__Alcaligenaceae;g__;s__	0.000288184	0.000119303	0.000125408	0.000160179	0.000131804	0.000185977	0.00024558	0.000238265	0.00015108	9.84349e-05	0.000122594	0.000122579	0.000137457	0.000139606	0.000135648	0.000147297	0.000221828	0.000156201	0.000184332	0.000168322	0.000150308	0.000150989	6.90846e-05	0.000238493	0.000143349	0.000151446	0.000190549	0.000139587	0.000261233	0.000913242	0.000193461	0.000290613	0.000217865	0.000126534	0.000340832	0.000164935	0.00012387	0.000120817	0.00083612	0.000163639	0.000133708	0.000196117	0.000142248	0.000112854	0.000195351	0.000233427	0.000347464	0.000101616	0.000120904
k__Bacteria;p__Proteobacteria;c__Betaproteobacteria;o__Burkholderiales;f__Comamonadaceae;g__Delftia;s__	0.000288184	0.000119303	0.000125408	0.000160179	0.000131804	0.000185977	0.00024558	0.000238265	0.00015108	9.84349e-05	0.000122594	0.000122579	0.000137457	0.000139606	0.000135648	0.000147297	0.000221828	0.000156201	0.000184332	0.000168322	0.000150308	0.000150989	6.90846e-05	0.000238493	0.000143349	0.000151446	0.000190549	0.000139587	0.000261233	0.000913242	0.000193461	0.000290613	0.000217865	0.000126534	0.000340832	0.000164935	0.00012387	0.000120817	0.00083612	0.000163639	0.000133708	0.000196117	0.000142248	0.000112854	0.000195351	0.000466853	0.000347464	0.000101616	0.000120904
k__Bacteria;p__Proteobacteria;c__Betaproteobacteria;o__Burkholderiales;f__Oxalobacteraceae;Other;Other	0.000288184	0.000119303	0.000125408	0.000160179	0.000131804	0.000185977	0.00024558	0.000238265	0.00015108	9.84349e-05	0.000122594	0.000122579	0.000137457	0.000139606	0.000135648	0.000147297	0.000221828	0.000156201	0.000184332	0.000168322	0.000150308	0.000150989	6.90846e-05	0.000238493	0.000143349	0.000151446	0.000190549	0.000139587	0.000261233	0.000913242	0.000193461	0.000290613	0.000217865	0.000126534	0.000340832	0.000164935	0.00012387	0.000120817	0.00083612	0.000163639	0.000133708	0.000196117	0.000142248	0.000112854	0.000195351	0.000233427	0.000347464	0.000101616	0.000120904
k__Bacteria;p__Proteobacteria;c__Betaproteobacteria;o__Burkholderiales;f__Oxalobacteraceae;g__;s__	0.000288184	0.000119303	0.000125408	0.000160179	0.000131804	0.000185977	0.00024558	0.000238265	0.00015108	9.84349e-05	0.000122594	0.000122579	0.000137457	0.000139606	0.000135648	0.000147297	0.000221828	0.000156201	0.000184332	0.000168322	0.000150308	0.000150989	6.90846e-05	0.000238493	0.000143349	0.000151446	0.000190549	0.000139587	0.000261233	0.000913242	0.000193461	0.000290613	0.000217865	0.000126534	0.000340832	0.000164935	0.00012387	0.000120817	0.00083612	0.000163639	0.000133708	0.000196117	0.000142248	0.000112854	0.000195351	0.000233427	0.000347464	0.000101616	0.000120904
k__Bacteria;p__Proteobacteria;c__Betaproteobacteria;o__Burkholderiales;f__Oxalobacteraceae;g__Ralstonia;s__	0.000288184	0.000119303	0.000125408	0.000160179	0.000131804	0.000185977	0.00024558	0.000238265	0.00015108	9.84349e-05	0.000122594	0.000122579	0.000137457	0.000139606	0.000135648	0.000147297	0.000221828	0.000156201	0.000184332	0.000168322	0.000150308	0.000150989	6.90846e-05	0.000238493	0.000143349	0.000151446	0.000190549	0.000139587	0.000261233	0.000913242	0.000193461	0.000290613	0.000217865	0.000126534	0.000340832	0.000164935	0.00012387	0.000120817	0.00083612	0.000163639	0.000133708	0.000196117	0.000142248	0.000112854	0.000195351	0.000233427	0.000347464	0.000101616	0.000120904
k__Bacteria;p__Proteobacteria;c__Gammaproteobacteria;o__Alteromonadales;f__Shewanellaceae;g__Shewanella;s__algae	0.000288184	0.000119303	0.000125408	0.000160179	0.000131804	0.000185977	0.00024558	0.000238265	0.00015108	9.84349e-05	0.000122594	0.000122579	0.000274914	0.000139606	0.000135648	0.000147297	0.000221828	0.000156201	0.000184332	0.000168322	0.000150308	0.000150989	6.90846e-05	0.000238493	0.000143349	0.000151446	0.000190549	0.000139587	0.000261233	0.000913242	0.000193461	0.000290613	0.000217865	0.000126534	0.000340832	0.000164935	0.00012387	0.000120817	0.00083612	0.000163639	0.000133708	0.000196117	0.000142248	0.000112854	0.000976753	0.000233427	0.000347464	0.000101616	0.000120904
k__Bacteria;p__Proteobacteria;c__Gammaproteobacteria;o__Enterobacteriales;f__Enterobacteriaceae;Other;Other	0.000288184	0.000119303	0.000125408	0.000160179	0.000131804	0.000185977	0.00024558	0.000238265	0.00015108	9.84349e-05	0.000122594	0.000122579	0.000137457	0.000139606	0.000135648	0.000147297	0.000221828	0.000156201	0.000184332	0.000168322	0.000150308	0.000150989	6.90846e-05	0.000238493	0.000143349	0.000151446	0.000190549	0.000139587	0.000261233	0.000913242	0.000193461	0.000290613	0.000217865	0.000126534	0.000340832	0.000164935	0.00012387	0.000120817	0.00083612	0.000163639	0.000133708	0.000196117	0.000142248	0.000112854	0.000195351	0.000233427	0.000347464	0.0161569	0.0203119
k__Bacteria;p__Proteobacteria;c__Gammaproteobacteria;o__Enterobacteriales;f__Enterobacteriaceae;g__;s__	0.000288184	0.000119303	0.000125408	0.000160179	0.000131804	0.000185977	0.00024558	0.000238265	0.00015108	0.00019687	0.000122594	0.000122579	0.000137457	0.000139606	0.000135648	0.000147297	0.000221828	0.000156201	0.000184332	0.000168322	0.000150308	0.000150989	6.90846e-05	0.000238493	0.000143349	0.000151446	0.00209604	0.000139587	0.000261233	0.000913242	0.000193461	0.000290613	0.000217865	0.000126534	0.000340832	0.000164935	0.00012387	0.000120817	0.00083612	0.000163639	0.000133708	0.000392234	0.000142248	0.000225708	0.000195351	0.00070028	0.00138985	0.95661	0.943175
k__Bacteria;p__Proteobacteria;c__Gammaproteobacteria;o__Enterobacteriales;f__Enterobacteriaceae;g__Citrobacter;s__	0.000288184	0.000119303	0.000125408	0.000160179	0.000131804	0.000185977	0.00024558	0.000238265	0.00015108	9.84349e-05	0.000122594	0.000122579	0.000137457	0.000139606	0.000135648	0.000147297	0.000221828	0.000156201	0.000184332	0.000168322	0.000150308	0.000150989	6.90846e-05	0.000238493	0.000143349	0.000151446	0.000190549	0.000139587	0.000261233	0.000913242	0.000193461	0.000290613	0.000217865	0.000126534	0.000340832	0.000164935	0.00012387	0.000120817	0.00083612	0.000163639	0.000133708	0.000196117	0.000142248	0.000112854	0.000195351	0.000233427	0.000347464	0.000101616	0.00120904
k__Bacteria;p__Proteobacteria;c__Gammaproteobacteria;o__Enterobacteriales;f__Enterobacteriaceae;g__Klebsiella;Other	0.000288184	0.000119303	0.000125408	0.000160179	0.000131804	0.000185977	0.00024558	0.000238265	0.00015108	9.84349e-05	0.000122594	0.000122579	0.000137457	0.000139606	0.000135648	0.000147297	0.000221828	0.000156201	0.000184332	0.000168322	0.000150308	0.000150989	6.90846e-05	0.000238493	0.000143349	0.000151446	0.000190549	0.000139587	0.000261233	0.000913242	0.000193461	0.000290613	0.000217865	0.000126534	0.000340832	0.000164935	0.00012387	0.000120817	0.00083612	0.000163639	0.000133708	0.000196117	0.000142248	0.000112854	0.000195351	0.000233427	0.000347464	0.000101616	0.000120904
k__Bacteria;p__Proteobacteria;c__Gammaproteobacteria;o__Enterobacteriales;f__Enterobacteriaceae;g__Proteus;s__	0.000288184	0.000119303	0.000125408	0.000160179	0.000131804	0.000185977	0.00024558	0.000238265	0.00015108	9.84349e-05	0.000122594	0.000122579	0.000137457	0.000139606	0.000135648	0.000147297	0.000221828	0.000156201	0.000184332	0.000168322	0.000150308	0.000150989	6.90846e-05	0.000238493	0.000143349	0.000151446	0.000190549	0.000139587	0.000261233	0.000913242	0.000193461	0.000290613	0.000217865	0.000126534	0.000340832	0.000164935	0.00012387	0.000120817	0.00083612	0.000163639	0.000133708	0.000196117	0.000142248	0.000112854	0.000195351	0.000233427	0.000347464	0.000203231	0.000120904
k__Bacteria;p__Proteobacteria;c__Gammaproteobacteria;o__Enterobacteriales;f__Enterobacteriaceae;g__Serratia;s__	0.000288184	0.000119303	0.000125408	0.000160179	0.000131804	0.000185977	0.00024558	0.000238265	0.00015108	9.84349e-05	0.000122594	0.000122579	0.000137457	0.000139606	0.000135648	0.000147297	0.000221828	0.000156201	0.000184332	0.000168322	0.000150308	0.000150989	6.90846e-05	0.000238493	0.000143349	0.000151446	0.000190549	0.000139587	0.000261233	0.000913242	0.000193461	0.000290613	0.000217865	0.000126534	0.000340832	0.000164935	0.00012387	0.000120817	0.00083612	0.000163639	0.000133708	0.000196117	0.000142248	0.000112854	0.000195351	0.000233427	0.000347464	0.000101616	0.000120904
k__Bacteria;p__Proteobacteria;c__Gammaproteobacteria;o__Oceanospirillales;f__Halomonadaceae;g__;s__	0.000288184	0.000119303	0.000125408	0.000160179	0.000131804	0.000185977	0.00024558	0.000238265	0.00015108	9.84349e-05	0.000122594	0.000122579	0.000137457	0.000139606	0.000135648	0.000147297	0.000221828	0.000156201	0.000184332	0.000168322	0.000150308	0.000150989	6.90846e-05	0.000238493	0.000143349	0.000151446	0.000190549	0.000139587	0.000261233	0.000913242	0.000193461	0.000290613	0.000217865	0.000126534	0.000340832	0.000164935	0.00012387	0.000120817	0.00083612	0.000163639	0.000133708	0.000196117	0.000142248	0.000112854	0.000195351	0.000233427	0.000347464	0.000101616	0.000120904
k__Bacteria;p__Proteobacteria;c__Gammaproteobacteria;o__Oceanospirillales;f__Halomonadaceae;g__Halomonas;s__	0.000288184	0.000119303	0.000125408	0.000160179	0.000131804	0.000185977	0.00024558	0.000238265	0.00015108	9.84349e-05	0.000122594	0.000122579	0.000137457	0.000139606	0.000135648	0.000147297	0.000221828	0.000156201	0.000184332	0.000168322	0.000150308	0.000150989	6.90846e-05	0.000238493	0.000143349	0.000151446	0.000190549	0.000139587	0.000261233	0.000913242	0.000193461	0.000290613	0.000217865	0.000126534	0.000340832	0.000164935	0.00012387	0.000120817	0.00083612	0.000163639	0.000133708	0.000196117	0.000142248	0.000112854	0.00722797	0.0035014	0.00138985	0.000101616	0.000120904
k__Bacteria;p__Proteobacteria;c__Gammaproteobacteria;o__Pseudomonadales;f__Pseudomonadaceae;g__Pseudomonas;s__	0.000288184	0.000119303	0.000125408	0.000160179	0.000131804	0.000185977	0.00024558	0.000238265	0.00015108	9.84349e-05	0.000122594	0.000122579	0.000137457	0.000139606	0.000135648	0.000147297	0.000221828	0.000156201	0.000184332	0.000168322	0.000150308	0.000150989	6.90846e-05	0.000238493	0.000143349	0.000151446	0.000190549	0.000139587	0.000261233	0.000913242	0.000193461	0.000290613	0.000217865	0.000126534	0.000340832	0.000164935	0.00012387	0.000120817	0.00083612	0.000163639	0.000133708	0.000196117	0.000142248	0.000112854	0.000195351	0.00957049	0.552814	0.000101616	0.000120904
k__Bacteria;p__Proteobacteria;c__Gammaproteobacteria;o__Xanthomonadales;f__Xanthomonadaceae;g__Stenotrophomonas;s__	0.000288184	0.000119303	0.000125408	0.000160179	0.000131804	0.000185977	0.00024558	0.000238265	0.00015108	9.84349e-05	0.000122594	0.000122579	0.000137457	0.000139606	0.000135648	0.000147297	0.000221828	0.000156201	0.000184332	0.000168322	0.000150308	0.000150989	6.90846e-05	0.000238493	0.000143349	0.000151446	0.000190549	0.000139587	0.000261233	0.000913242	0.000193461	0.000290613	0.000217865	0.000126534	0.000340832	0.000164935	0.00012387	0.000120817	0.00083612	0.000163639	0.000133708	0.000196117	0.000142248	0.000112854	0.000195351	0.000233427	0.000347464	0.000101616	0.000120904
k__Bacteria;p__Tenericutes;c__Mollicutes;o__Anaeroplasmatales;f__Anaeroplasmataceae;g__Anaeroplasma;s__	0.00864553	0.00954426	0.0186857	0.000480538	0.00184526	0.0230612	0.0149804	0.00881582	0.00135972	9.84349e-05	0.00784602	0.000122579	0.000824742	0.00335055	0.00773196	0.00206216	0.000221828	0.00249922	0.00331797	0.000168322	0.00255524	0.000603956	0.00124352	0.00119246	0.00100344	0.00181736	0.00152439	0.00279174	0.000261233	0.00273973	0.00212807	0.00116245	0.00043573	0.00215108	0.000340832	0.000164935	0.00012387	0.00447022	0.00250836	0.000327279	0.00588314	0.00372622	0.0596017	0.0109468	0.735691	0.122782	0.14385	0.0234732	0.0320397
k__Bacteria;p__Tenericutes;c__Mollicutes;o__RF39;f__;g__;s__	0.00172911	0.000835123	0.00175571	0.000480538	0.00105444	0.000371955	0.00221022	0.00119133	0.00166188	0.000689044	0.00232929	0.00159353	0.000962199	0.00139606	0.00122084	0.00117838	0.00532387	0.000156201	0.00608295	0.000168322	0.00105216	0.000603956	0.00621762	0.00715478	0.000286697	0.00590641	0.00342988	0.00376884	0.000522466	0.000913242	0.00174115	0.00087184	0.00087146	0.000506137	0.000340832	0.000494805	0.00309674	0.00616165	0.00083612	0.000490918	0.000802246	0.000784468	0.00554765	0.000338562	0.000781403	0.000233427	0.000347464	0.000101616	0.000120904
k__Bacteria;p__Verrucomicrobia;c__Verrucomicrobiae;o__Verrucomicrobiales;f__Verrucomicrobiaceae;g__Akkermansia;s__muciniphila	0.000288184	0.000238607	0.000250815	0.000160179	0.000131804	0.000185977	0.00024558	0.000238265	0.00015108	9.84349e-05	0.000122594	0.000245158	0.000137457	0.000139606	0.000135648	0.000147297	0.000221828	0.000156201	0.000184332	0.000168322	0.000150308	0.000150989	6.90846e-05	0.000238493	0.000143349	0.000151446	0.000190549	0.000139587	0.000261233	0.000913242	0.000193461	0.000290613	0.000217865	0.000126534	0.000340832	0.000164935	0.00012387	0.000120817	0.00083612	0.000163639	0.000133708	0.000196117	0.000142248	0.000112854	0.000195351	0.000233427	0.000347464	0.000203231	0.000120904
[truncated: 19 more columns]
