# Supplementary material for: Latent-period stool proteomic assay of multiple sclerosis model indicates protective capacity of host-expressed protease inhibitors
Source: Sci Rep. 2019 Aug 28;9:12460. doi: 10.1038/s41598-019-48495-5 (PMC6713765; doi:10.1038/s41598-019-48495-5)
Supplement: Supplementary file 4 — Supplementary table 4 [file 41598_2019_48495_MOESM4_ESM.xlsx]

## Sheet: Sheet1
Accession	Description	B1_1	B1_2	B1_3	B1_4	B1_5	B2_1	B2_2	B2_3	B2_4	B2_5	B3_1	B3_2	B3_3	B3_4	B3_5	B4_1	B4_2	B4_3	B4_4	B4_5	B5_1	B5_2	B5_3	B5_4	B5_5	B6_1	B6_2	B6_3	B6_4	B6_5	B7_1	B7_2	B7_3	B7_4	B7_5	B8_1	B8_2	B8_3	B8_4	B8_5	R1_1	R1_2	R1_3	R1_4	R1_5	R2_1	R2_2	R2_3
Q60997	deleted in malignant brain tumors 1 protein [OS=Mus musculus]	107.6	149.5	123.6	391.8	358.3	143.6	243.2	289.9	250.5	599.6	165.4	211.8	173.7	182.1	553.7	193.3	255.7	178.9	313.3	172.6	293.5	337.3	188	72.4	493.6	#N/A	#N/A	#N/A	#N/A	#N/A	#N/A	#N/A	#N/A	#N/A	#N/A	238.8	277.4	316.8	372.4	171.9	110.3	280.3	258.9	296.5	278.6	160.8	385.9	296.6
P97449	aminopeptidase N [OS=Mus musculus]	370.7	354.7	371.8	256.2	612.8	405.5	413.2	628.7	558.4	938.7	567.3	247.7	802.9	567.3	974.8	269.4	452	783.5	614	1011.6	352.8	628.5	822.6	161.7	1208.9	334.7	445.9	872.9	461.4	961.1	694.4	591.4	663.7	377.6	464.3	215.3	393.8	451	458.6	257.7	401.9	152.3	293.1	96.5	449.7	528.2	225.6	407.7
Q91XA9	Acidic mammalian chitinase [OS=Mus musculus]	312	272.6	387.6	226	452.2	212.4	189.1	293.1	213	445.3	235.3	41.1	322.4	118.4	109.7	260.5	299.7	571.2	413.9	484.8	76	17.9	29.8		5.2	26.7	23	8.7	11.9	16.9	26.2	9.2	24	12.8	30.3	57.7	9.3	19.4	10.9	11.7	269.6	476.1	311.6	133.8	279.9	267.7	466.4	276.3
Q9D7Z6	Calcium-activated chloride channel regulator 1 [OS=Mus musculus]	192.2	173.4	193.1	417.3	175	209.5	148.5	268.2	362.2	268.7	373.6	177.7	141.5	123.4	168.6	443.6	563.7	212.1	287.6	170.8	265.8	336.6	320.6	348.2	201.2	198.8	135.7	264.3	303	167.7	461.3	388.1	458.8	732.3	445.9	254.4	163.3	195.4	184	76.7	264.5	525.9	159	446.4	171.6	239.1	389.1	210.7
P00688	Pancreatic alpha-amylase [OS=Mus musculus]	449.4	648.7	369.7	240.5	178.5	1083.2	978.5	1054.7	1243.3	443.4	649	643.2	746	577.2	212	1083.8	1442.2	440.1	677.2	347.2	968.2	776.5	166.4	55.5	602.4	300.5	689.3	481.1	143	186.4	328.4	456.9	191.2	59.8	570.4	1059.9	602.8	202.8	943.2	278.1	54.8	57.9	23.6	1.3	11.8	24.8	41.1	74.6
Q9CR35	Chymotrypsinogen B [OS=Mus musculus]	342.6	726.9	317.6	94.1	267.5	378.4	520.3	523.2	173.7	177.2	366.8	694.3	384.1	168.4	445.9	433.8	1052.4	238.6	193.1	212.1	857.2	1233.6	688.8	143.4	261.1	260.6	841.1	668.1	242.3	316.1	566.4	812.7	445.4	122.4	394	468.1	709	335.5	218.9	107.1	191.7	36.6	48.8	18.5	25.9	186.5	19.7	18.2
Q80Z19	Mucin-2 [OS=Mus musculus]	281.8	165.9	195.2	253.6	187.1	399.8	312.5	332.8	296.6	279.6	253.5	148.6	201.6	153.3	227	565.8	419	499.9	315.1	323.4	387.9	499.8	413.7	150.9	393.4	213.7	146.7	123.1	241.9	170.7	330.3	441.9	412.5	462.4	398.8	204.5	249.5	291.5	355.1	145.9	311.7	98.6	88.7	109	65	466.5	172.9	178.4
P24822	Intestinal-type alkaline phosphatase [OS=Mus musculus]	105.3	190	142.9	236	88.1	95.3	311.2	176.8	184.6	116.2	159.1	62.7	133.5	79.6	96	47.9	75.4	105.9	104	29.2	60	77.3	124.6	99	104.6	32.8	91.7	62.2	198.2	43.4	88.2	110.6	125.9	199.3	82.8	93.7	90	110.7	183.7	60.9	127.7	549.4	509.9	348.3	263.4	164.4	737.1	399.7
Q7M758	N-acetylated-alpha-linked acidic dipeptidase-like protein [OS=Mus musculus]	62.3	86.1	101.1	171.6	122.4	117.4	253.1	219.2	222.1	221.1	263.4	83.1	243.1	229.8	185.7	79.4	278.6	289.5	341.6	230.7	170.8	271.7	335.2	132.6	348.6	108.2	309.2	232.1	352	215.9	374	671.7	505.5	386.1	266.8	158.5	186.9	213	248.3	129.4	75.6	152.4	157	139.9	182.8	130.4	245.1	252
Q60854	serpin B6 [OS=Mus musculus]	137.5	61.3	75.7	237.8	272.5	39.3	100.9	117.2	77.7	139	252.8	20.1	281.5	10.3	175.3	94.4	54.9	93	251.7	68	495.8	12.1	681.7	129.8	235.9	117.5	436.5	487.5	294.2	335.1	495.5	471.3	862.4	318.2	226.4	229.2	109.2	429.6	199	93.5	273.4	345.3	614.1	340.5	415.1	169.7	220.6	344.3
Q61847-2	Isoform 2 of Meprin A subunit beta [OS=Mus musculus]	52	59.9	70.9	44.5	83.9	100.9	163.6	146.4	118.4	172.1	91.6	76.8	56.4	117.2	124.7	51.2	55	102.9	75	85.2	103.1	102.5	83.2	53.3	89.4	68.8	123.5	180.1	179.2	114.3	185.9	200.9	265.7	208.3	149.6	76.7	78.2	128.5	114.2	66.8	88.9	214.3	250.6	200	247	130.3	227	246.4
Q8R0I0-1	angiotensin-converting enzyme 2 [OS=Mus musculus]	122.1	129.2	110.9	53.5	135.2	73.1	93.6	67.1	75.1	88.5	54.3	52	51	10.7	29.9	69.2	64.2	108.3	32.3	60.6	65.9	78.5	25.7	17.8	53.3	51.2	49.9	48.8	56.9	60.7	110.4	61.5	48.1	65.1	66	53.6	29.1	24.9	70.1	25.3	68.4	181.3	144.8	135.7	180.3		147.3	92.6
P17563	Selenium-binding protein 1 [OS=Mus musculus]	194.7	137.3	177.4	160.8	166.2	285.6	248.2	231.6	109.8	191.5	535.1	76.5	293.6	135.8	138.3	272.7	252.8	308.4	141.3	171.2	119.5	15.8	107.8	65.1	43.3	84	19.8	33.3	17	40.8	131.6	58	48.8	52.1	62.2	152.1	27.1	149.8	15.8	45.4	245.2	252.8	189.7	97.4	110.1	269.7	263.8	241.5
Q9CQ52	Chymotrypsin-like elastase family member 3B [OS=Mus musculus]	36.7	17.3	15.6	7.7	27.5	35.4	14.6	12.1	14	5.2	32.3	24	44	24.9	15	29.2	30.5	27.2	16.1	10.9	88.9	62.3	30		23.4	18.9	19.9		4.8	2.3	45.4	33.6	32.2	20.6	58	63.4	18.7	13.7	15.3	4.2	58.1	918.6	646.3	466.7	541.9	37.8	924.8	377.5
P05208	Chymotrypsin-like elastase family member 2A [OS=Mus musculus]	103.9	64.5	32		19.7	158.2	12.2	84.2	27.4	33.9	15.1	63.3	77.4	11.7	15.9	86	28	24.9	19.9	12.4	157.5	185.7	12.5		21.4	99.7	125.1	36.4	3.2	4.2	135.7	69.1	12.2	3.1	76.4	59.8	102.4	43.8	28.7	10.1	54.2	107.6	55.8	1.5	7.4	91.8	124.3	140.1
P09470	Angiotensin-converting enzyme [OS=Mus musculus]	97.6	139.3	149	104.2	179.9	102.6	126.8	113.4	117.3	138	90.9	58.8	153.4	116.7	106.7	93.3	140.9	223.8	164.3	127.4	246.1	285.7	255.8	83.6	225.9	43.5	60.2	70.3	19.3	39.2	140	193.1	134.9	127.5	138.2	132.8	156.4	181.2	190.6	126.8	130.2	175.1	214.7	130.3	161.2	143.7	211.1	185.6
Q9CPY7-1	cytosol aminopeptidase [OS=Mus musculus]	92.8	71.5	94.1	117.1	131.1	80.3	70.2	156.7	94.1	157.8	79.5	43.1	85.6	92.1	116.9	97.4	158	247.8	114.6	150.8	47.6	90.5	115.4	71.2	160.6	43.5	25.6	105.1	72.5	60.3	138.4	53.7	187.4	158.5	88.5	121.6	44.6	122.2	129.1	58.6	9	45	141.3	89.8	84	10.4	85.1	192
P07146	Anionic trypsin-2 [OS=Mus musculus]	215.3	216.2	216.3	114	183.8	192.3	212.1	306.7	129.1	175.4	88.1	55.5	73.9	39.9	96	92.6	111.9	177.6	92	61.9	160	194.5	165.8	69.7	221.9	168.9	219.9	286.9	246.3	236.8	156.4	139.9	226.3	112.7	290.2	330	185.4	228.8	191.3	100.2	181.5	196.4	201.3	62.1	94.4	178.6	236.4	143
Q6Q473-1	Calcium-activated chloride channel regulator 4A [OS=Mus musculus]	42.6	37.5	37.5	34.2	45.7	74.4	127.5	113.7	90.3	111	42.3	35.9	28.1	30	49.6	42.2	63.4	117.8	46.1	35.3	136.3	100	58.8	56.2	71.1	60.4	68.5	152.9	61.2	91.8	58.4	34.4	99.5	80	53.2	122.8	50.4	100.8	86.1	41	105.1	187.1	168.4	149	172.3	156.5	376.4	309.1
Q9R100	Cadherin-17 [OS=Mus musculus]	113.9	45.9	121.7	118.6	97.6	71	73.7	60.6	73.8	74.5	72.2	18	50.6	34.1	113.6	64.1	15.3	97.6	54.8	72.1	95	28.1	81.6	29.1	217.4	79.9	7.7	132.5	64.9	145.8	54.7	3.2	118.8	80.4	127.7	116.6	13.8	93.9	21.3	123	235.2	131.7	245.9	126.4	167	180.1	102.4	191
Q6P8U6	Pancreatic triacylglycerol lipase [OS=Mus musculus]	324.3	175.3	106	44.6	183.7	628.3	118.6	207.2	122	432.4	46.7	101.6	88.5	34.3	100.6	649	186.7	133.9	65.1	137.4	126.2	355	88.7	5.2	387.3	210.8	224.7	170.4	8.7	86.2	345.1	117.4	107.6	73.6	579.8	189.3	265.5	148.5	117.1	138.6	187.3	139.5	43.4	3.4	18.2	537.4	255.2	77.2
Q6DYE8	Ectonucleotide pyrophosphatase/phosphodiesterase family member 3 [OS=Mus musculus]	46	61.7	53.4	63.4	79.6	125.4	192	171.9	105.2	178.5	32.1	25	28.4	17.4	32.4	45.2	82.6	107.2	40.3	86.7	31.1	49.9	65.2	40.5	68.4	31.8	58	66.1	96.2	82.5	93.3	97.8	135.4	111.5	117.4	60.7	54.5	120	138.7	126.2	78	57.6	89.6	61.2	87.1	128.4	212	234.2
P01878	Ig alpha chain C region [OS=Mus musculus]	93.5	125.9	88.2	70.2	37.8	144	204.8	178.1	148.2	79.4	137.2	108.6	135.8	48.9	57.4	135.1	187.9	136.6	67.8	38.7	78.6	121.9	140.9	34	80.4	63.2	51	172.5	179.7	67.4	325.7	226.1	351.4	219.5	229.8	125.2	109	244.6	267.4	92.3	151.6	191.6	137	163.4	50.7	252.4	241.1	196.5
P60710	Actin, cytoplasmic 1 [OS=Mus musculus]	145.4	38.3	61.1	53.6	36.4	148.4	24.4	15.5	54.6	17	66.6	12.6	33	11	19	72.1	7.8	22.8	18	19.6		9.3	10.5			87.6	7.7	1.2	13.8	4.2	51	11.3	8	38.7	66.9	72.6	28	38.4	11.4	10.6	208.4	200.5	112.3	252	245.2	245	154.2	282.4
P18761	Carbonic anhydrase 6 [OS=Mus musculus]	134.8	180.4	202.6	356.8	296.4	152.9	96.6	181.9	308.2	211.9	195.3	106.2	102.4	354.3	109.4	96.5	176.5	221.1	286.1	164.2	43.8	427.4	236.2	218.1	285.2	136.7	245.8	92	577.7	265.4	137.6	212.5	102.1	342.6	336.7	76.5	158.7	75.7	527.8	160.4	158.8	378	280.7	305	360	234.2	330.1	299.9
Q9JHE3	Neutral ceramidase [OS=Mus musculus]	68.6	64.9	70	109.9	68.9	109.4	98.9	105.3	157.3	126.6	185.9	103.3	196.8	124.1	151.7	71.4	71.4	89.1	71.5	50.4	90	89	64.6	33.7	81.6	97.9	77.2	137.9	111.2	73.4	186.2	114.2	168.6	185.7	160.2	85.5	52.6	68.3	56.6	35.2	111.5	111.9	121.1	164.4	129.7	184.5	261.6	313.8
P16406	Glutamyl aminopeptidase [OS=Mus musculus]	63.8	45.9	39.3	74.5	72.8	106.4	62.9	83.4	189.4	111.4	124.5	61	177.8	124.7	183.2	94.9	28.2	117.7	135.4	78.5	87.5	140.4	99.6	31.6	168.8	137.7	86.6	101	125.3	110.9	142.9	85.3	86.1	114.1	144.1	123.2	140.8	174.8	96.1	94.2	77.1	134.8	174.9	127.8	200.4	186.7	211.7	267.1
Q91X79	Chymotrypsin-like elastase family member 1 [OS=Mus musculus]	49	34.4	25.4	3.5	18.3	74.5	29.8	63.4	50.6	36.9	4.7	10.7	33.4	6.6	12.2	79	46	23.7	28.7	7.2	159.4	24.5	15.8	5.1	5	13.4	6.4			2	24.6	13.5	4.3	5.9	48.7	21.5	32.5	19.9	20.7	16.1	37.6	68.3	46.4		18.4	54.8	87.7	103.8
O70570	Polymeric immunoglobulin receptor [OS=Mus musculus]	70.2	77	65.7	66.8	13.9	40.6	84.7	26.7	46.6	4.7	31.1	39.3	12.1	23.6	9.2	63.8	50.9	71.3	33.2	14.4	37.3	102.3	80.4	56.2	53.8	61	39.5	75.2	139.4	41.7	107.1	136.2	173.5	328	101.3	35.7	25.7	41.5	114.7	33.7	97.9	161.5	92.5	135.9	54.3	114.8	131.5	86.1
P07759	Serine protease inhibitor A3K [OS=Mus musculus]	66.5	94.7	77.8	134.3	258.8	48.2	142.8	112.2	325.9	76.4	102.5	46.3	129.6	178.6	57.2	37.6	129.1	93.5	604	201	70.3	100.6	130.8	708.3	108.9	67.3	182	119.8	270.2	480.9	113	150.2	102.1	54.8	42	16.9	65.2	45.9	74.1	14.8	108.9	108.8	75.7	58.9	48.5	52.6	64.6	35.6
Q7TPZ8	carboxypeptidase A1 [OS=Mus musculus]	159	226.8	152.6	20.9	45.8	212.7	56.6	164.7	104.8	36.3	158.5	467.8	201.9	75.5	49.8	288	346.9	102.4	19.1	18.8	292.5	159.2	34.1	3.5	50.4	164.1	120.2	130.7	12.2	19.5	546.9	95	44.5	13.1	33.8	111.8	80.8	41.1	68.9	25.6	232.4	117.2	138.9	7.5	48.2	184.9	131.7	217.6
O09049	Regenerating islet-derived protein 3-gamma [OS=Mus musculus]	72.5	13.4	7.6	157.5	355.5	13.8	14.4	10.8	77.7	173.6	7.5		6.8	83.2	492.5	19.2	12	8.1	431.4	188.2	45.8	67.8	5.2	1.2	101.4	15	144.8	154.2	131.1	323.9	212.3	160.2	100.3	201.5	449	12.7	184.9	256.1	197.3	120.4	52.8	18.2	7.3	239.9	242.7	10.6		12.2
Q9JLB4	cubilin [OS=Mus musculus]	46.5	85.7	59.6	121.1	75.2	108.8	171.6	138.7	172	89.9	126.7	65.9	94.6	84.2	72.4	83.2	233.8	159.7	110.4	72	85.2	141.1	144.1	106.4	151.9	70.8	67.3	56.2	105.5	67.2	114.8	134.1	147.8	129.3	129.9	117.2	139.8	104.5	161.4	74.7	60.7	114.7	115.8	53.5	79.6	139.7	206.1	94.1
P28843	Dipeptidyl peptidase 4 [OS=Mus musculus]	36.8	7.9	19.2	11.7	20.5	20.7	9.2	16.2	11.4	13.5	23.8	25.2	34.8	11	40.2	78.5	42.6	70.1	60.2	48.6	135.9	61	55	15.6	63.2	84.2	39.2	84.4	28.2	79.1	12.7	17.7	4.4	7.1		54.5	21.8	21.1	20.6	10.3	44.1	51.3	48.2	20.7	64.7	26.1	25.2	44.9
Q504N0	Carboxypeptidase A2 [OS=Mus musculus]	279.3	273.4	276.5	77.6	298.2	91.7	27.3	99.4	43.6	74.8	179	179	334.8	107.9	170.3	254.1	237.5	150.5	132	181.1	192.4	92.2	45.2	36.5	26.5	36.8	30.3	32.4	16.1	37.3	183.6	32.8	7.4	3	26.8	19.1	17.3	8	6.9	1.2	160.4	36.7	12.5	1.6	9.4	69	20.8	8.7
P35230	Regenerating islet-derived protein 3-beta [OS=Mus musculus]	20.7	3.5	4	114.2	240.3	25.8	33.1	6.2	127.8	262.5					57.1	8	4.5	3.3	41.2	12	15.5	24.8	8.6	22.1	82.7	11.3	41	39.3	84.2	112	41.3	7.8	34.2	106.1	309	4.2	3.8	23.2	25.8	47.6	26.5	16.8	2.3	437.3	117.5	8.7	6.3	23.9
P97429	annexin A4 [OS=Mus musculus]	51.6	22.7	55.7	74.2	24.9	57.7	60.7	82.6	209.6	34.7	97.6	40.6	76.1	47	72.5	62.6	33.7	84	31.5	53.5	154.1	33.9	30.6	27	103.1	51.6	57.7	163.4	44.3	48.1	69.4	5	59.9	23.3	14.6	29.9	8	11	4.4	10	53.6	63.2	112.1	78.1	114.8	76.8	181.5	384.6
Q8VHF2-2	Isoform 2 of Cadherin-related family member 5 [OS=Mus musculus]	52.2	64.2	69	109.7	104	23	54.6	62.2	29.6	71.6	105.1	43.1	132.7	100.9	103.1	58.8	137.6	137.5	115.8	98	#N/A	#N/A	#N/A	#N/A	#N/A	54.3	93	116.1	134.4	111	114.2	154.4	151.1	94.4	91	23	43.9	68.4	49.3	21.3	84	46.1	58.1	42.7	41.1	14.5	16.7	20.2
HMPREF1311_03552	elongation factor Tu [Proteus mirabilis WGLW6]	1.7	8.5	18.2	6.1	2.9	28.1	46.5	19.5	14.3	10.1	49.2	35	57.7	57.6	138.5	30.1	28.2	84.5	68	96.2	23.2	40.6	247	63.6	40.5	#N/A	#N/A	#N/A	#N/A	#N/A		5.7				#N/A	#N/A	#N/A	#N/A	#N/A	37.2	7.5	112.5	311.1	132.7	14.7		72.9
Q8C6C9	Protein LEG1 homolog [OS=Mus musculus]	52.5	50.8	36.7	23.2	46.8	43.4	21.7	40.2	19	30	21	26.2	54	17.6	9.1	16.5	18.9	15.7	43.6	41.2	36.9	51.8	30	6.4	16.4	52.9	34.7	20	16.3	15.4	86.8	18.1	19.9	11.3	98.2	6.6	16.5	10.5	18.7	8.3	58	25	18.4	6.5	11.5	50.7	10.1	21.8
P28825	Meprin A subunit alpha [OS=Mus musculus]	65.9	74.9	74.5	59.5	49.5	90.8	108.9	86.6	108.9	50.2	35.5	30	13.8	23	18.5	19.3	25.2	52.9	28	30.7	24.3	35.1	20.4	27.4	17.3	21.7	30.9	29.1	26	16.2	47.3	59.3	89.8	76.7	51.3	68.2	57.7	42.5	98.7	50	91	115.1	121.2	161	161.2	114.5	177.7	154.4
P70412	CUB and zona pellucida-like domain-containing protein 1 [OS=Mus musculus]	77.7	128	105.6	92.2	124.7	130.2	228	270.2	131.2	241.2	76.8	69.8	119.5	74.8	140	58.3	139.4	119.8	96.8	65.5	89.2	164.1	134.2	23.1	205.8	95	245	164.6	139.4	250	120.1	142.1	140	74	115.6	95.9	193.6	116.7	132.9	99.9	74.9	115.6	104.6	28.8	60.1	133.7	170.6	130.6
E9Q7P9	Cadherin-related family member 2 [OS=Mus musculus]	173.9	141	211.9	263.6	277.6	52.4	85.5	98.1	69.3	102.2	148.2	80.1	275	86.8	212.9	94.1	174.4	212.4	158.8	155.1	129.1	112.8	194	60.4	138.2	79.9	111	163.2	134.2	117.9	225.7	196.9	310	158.5	190	198.8	124.4	370.8	176.8	147.8	244	88.5	118.8	129.3	108	79.5	39	43.6
Q11136	xaa-Pro dipeptidase [OS=Mus musculus]	33	35	45.6	28.1	38.2	65.4	95.7	191.6	91	105.1	49	32.5	86.7	44.4	79.6	24.6	31.2	60.8	26.7	30.4	106.7	47.6	99.2	45.5	104.9					5.6	149	95	172.8	105.8	49	38.8	19.1	33.7	22.3	18.8	93.8	42.4	153.8	65.8	105.5	135.5	104.6	364.9
CIY_14530	glyceraldehyde-3-phosphate dehydrogenase, type I [Butyrivibrio fibrisolvens 16/4]	38	23.7	22.7	7	8.1	9.3	3.1	6.4		4.8	9.5	24.5	15.3	52.2	67	46.4		60.2	4.5	84.2	#N/A	#N/A	#N/A	#N/A	#N/A	95.8	11.8	4.2	14.3	14.8		10.9	5.6	8.5		23.8	4.3	15	4.7	74.7	11.6
Q9D733	Pancreatic secretory granule membrane major glycoprotein GP2 [OS=Mus musculus]	175.3	239.3	223.5	238.9	316.3	186.8	294.9	282.5	209.7	236.6	135.9	174.2	175.1	190.8	221.2	141.5	165.7	184.5	161	95.9	139.7	232	78.5	55	269.3	222	186.1	213.3	220.7	311.2	186.4	124.4	221.5	131.7	266.6	101.8	94	105.9	113.6	54.9	231.1	178.7	91	71	40.1	227.3	113	86.5
P03958	adenosine deaminase [OS=Mus musculus]	24.9	1.7	8	26.1	49.5	1.4	4.3		24.8	69.7	7.5		24.1	8.4	46.3	27.7	3.7		44.3	69.5	36.7		7		34.2	20.6	10.6	41.4	1.9	95.6	40.3	26.3	61.2	48.2	39.5	93.2	15	41.2	11.9	44	42.6	77	75.9	37.1	116.5	33.3	78.9	90.3
Q8K0C5	Zymogen granule membrane protein 16 [OS=Mus musculus]	83.6	69.3	76.7	59	34.1	122.8	130.1	182.1	93.5	53.8	116.3	137.6	172.6	45.5	205.1	52.3	30.3	22.9	34.9	25.7	122.3	84.4	72.4	37.5	85.3	41.9	104.9	107.2	59.7	29.4	84.3	61.5	88	50	102.4	227.5	149.3	68.8	45.6	38.9	104.4	298.8	280	137.2	112.6	163.3	508.6	234.4
P09803	Cadherin-1 [OS=Mus musculus]	19.9	32.5	32.9	47	59.8	43.1	73.6	68.6	60.1	87.1	74.2	18.2	88.5	45.3	84.4	34.7	83.4	92.3	110.1	144.5	82	52.5	125.6	44.5	106.3	34.2	40.7	67.5	86.6	101.2	99	149.8	126	98	102.2	108.8	63.6	217.2	121.7	114.4	35.4	12.4	35.8	27.2	29.6	62.6	44.1	49.1
EUBHAL_02868	glyceraldehyde-3-phosphate dehydrogenase, type I [Eubacterium [Eubacterium] hallii DSM 3353]	30.6	35.2	75.1	43.2	15.9	17.8	14.8	13	21.8	14.3	4.9	13.2	6.3	29.7	39.4	15.5	3.2	35.5	5.7	117.9		7.7	34.6	11	12.6	45	8.2	3.1	12.3	5.4		8.1	28	117.9	11.3	15	19.9	22.1	9.2	240.7	39.6	8.5	7.8	1.8	5.4	12.4
P01837	Ig kappa chain C region [OS=Mus musculus]	73.7	103.3	72.8	63.3	30	57.7	97.7	91.4	69.3	47.2	35.6	28.7	52	28.6	15.2	97.8	158.4	175.1	89.1	26	144.2	302.1	297.8	45.1	251.5	30.7	85.4	430	237.5	109.4	122.7	189.4	307.7	111.8	88.6	105.7	92.9	152.4	195.3	48.1	99.2	214.6	117.9	129.2	56.4	66.9	107	63.3
ENTCAN_05730	glyceraldehyde-3-phosphate dehydrogenase, type I [Enterobacter cancerogenus ATCC 35316]						#N/A	#N/A	#N/A	#N/A	#N/A	#N/A	#N/A	#N/A	#N/A	#N/A	0.6	0.8				#N/A	#N/A	#N/A	#N/A	#N/A	#N/A	#N/A	#N/A	#N/A	#N/A	#N/A	#N/A	#N/A	#N/A	#N/A	#N/A	#N/A	#N/A	#N/A	#N/A	2.2	7.5	241.3	419	337.1	#N/A	#N/A	#N/A
P17892	Pancreatic lipase-related protein 2 [OS=Mus musculus]	215.3	151.6	107.4	36.3	51.2	33.1	8.5	14.9	15.9	9.4	18.8	38	27.6	18.3	24.4	148.5	50.8	64.5	38.7	33.2	18.3	68.9	7.7	0.7	34.4	39.1	26.9	17.9	11.2	11.5	58.1	28.6	37.7	38.1	75.7	97.2	129.5	25.2	75.8	41.8	146.2	290.2	41.4	12.2	40.7	49.2	54.6	18.9
P01644	Ig kappa chain V-V region HP R16.7 [OS=Mus musculus]	55.4	83	37.1	54.8	21.8	31.4	47.2	36.1	30.1	18.3	32.7	21.3	27.2	27.3	18.5	21.9	32.3	18.6			39	121	237	41.8	113.5	7.3	9.2	57.9	39.3	31.2	45.1	61.8	41.6	12.1	5.4	34.7	35.8	43.9	50.8	13.5	43.5	75.2	26	31	22.4	114.3	170.4	54.2
Q9D7P9	Serpin B12 [OS=Mus musculus]	31.5	62.4	57.9	64.9	106.7	22.6	47.1	52.4	45	23.5	19.9	34.6	27.4	51.8	24.8	20.5	65.2	32.9	52.8	5.6	15.2	29.8	17.3	9.3	20.9	12.6	27.4	10	30.5	10.6	9.1	24.3	12.4	17.7	12.3	11.2	43.2	21.9	38.1	4.6	86.6	75.9	63.1	38.5	54.4	14.5	46.3	30.1
HMPREF1311_01480	glyceraldehyde-3-phosphate dehydrogenase A [Proteus mirabilis WGLW6]												1.4	5.2	3.3	3.3	4.7					#N/A	#N/A	#N/A	#N/A	#N/A	#N/A	#N/A	#N/A	#N/A	#N/A	#N/A	#N/A	#N/A	#N/A	#N/A	#N/A	#N/A	#N/A	#N/A	#N/A			108.3	115	71.2			47.8
HMPREF0201_01649	glyceraldehyde-3-phosphate dehydrogenase, type I [Cedecea davisae DSM 4568]						3.8	5.5				4.1		3	2								2			4.7	#N/A	#N/A	#N/A	#N/A	#N/A	#N/A	#N/A	#N/A	#N/A	#N/A	#N/A	#N/A	#N/A	#N/A	#N/A			30.1	55.1	47.1	43.4	6.2	115.8
ENTCAN_08337	translation elongation factor Tu [Enterobacter cancerogenus ATCC 35316]				1.6			2.8				12	10.6	11.3	7.1	6.6						#N/A	#N/A	#N/A	#N/A	#N/A	#N/A	#N/A	#N/A	#N/A	#N/A	#N/A	#N/A	#N/A	#N/A	#N/A	#N/A	#N/A	#N/A	#N/A	#N/A		1.4	13.5	113.9	42.8			14.8
Q03734	Serine protease inhibitor A3M [OS=Mus musculus]									2.4		6.6	3.5	12.9	22.2	6		6		38.4	15.5		4.8	3.9	90	7.5	1.4	8.6		13.6	24.4	3.4	12.8	14.9	9	5.4		3.8	3.7	14.5	3.6							3.5
P06330	Ig heavy chain V region AC38 205.12 [OS=Mus musculus]	53.2	67.5	72.5	56.7	31.9	37.3	50.3	85.2	54	40.1	43	19.5	26.8	22.7	11.9	37.4	73.6	42.5	34.3	16.6	194.5	284.1	185.6	36.5	121.6	35.8	88.6	284.1	155.8	130.6	87.5	66.7	104.2	43.8	53.2	43.7	44.6	130.7	157.3	23.4	51.9	91.3	99.7	98.1	59.3	30.3	53.2	73
Q00897	Alpha-1-antitrypsin 1-4 [OS=Mus musculus]	60.1	81.1	74.8	97.3	265.3	45.9	82.5	69.4	331.7	83.3	96.5	69.4	194.5	510.7	174.8	53.9	99.8	113.6	796.6	298.9	40.9	31.8	98.6	625.7	68.2	8.8	9.5	4	12.4	16.9	308.7	255.4	186.9	119.6	146.9	92.6	139.2	170	221.6	65.3	97.3	73	98.5	43	48.8	79.6	45.7	45
P15947	Kallikrein-1 [OS=Mus musculus]	142.4	128.3	171.2	103.5	123.1	59.3	89.5	105.2	41.6	64	3.7	9.2	13.9	20.2	10.6	17.4	29	49.3	36.8	25.8	17.5	41.2	26.4	11.7	40.2	25.2	24.1	11.9	38.9	22.8	9.5	15	15.9	13.2	29.1	19.4	50	35	56.5	46.9	134.1	52.9	35.2	16.8	19.5	66.4	37.5	26.3
Q07797	Galectin-3-binding protein [OS=Mus musculus]	17	30.3	14.4	25.9	25.5	32.8	48.5	29.2	35.6	39.3	19.2	14.2	27.4	12.8	32.8	37.5	57.8	52	51.7	35.8	40.2	104.7	70.6	38.6	77.2	10.4	30.4	13.9	28.8	38.5	21.4	19.4	22.4	18.7	32	27.2	37.3	43.3	46.9	21.9	28.2	26.6	16	11.9	15.4	13.6	18.5	14.3
P31809	Carcinoembryonic antigen-related cell adhesion molecule 1 [OS=Mus musculus]	27.9	25.1	17.4	22.4	27	9.7	25.4	12.6	12.6	19.9	78.9	26.8	43	59.3	70.8	34.4	25.1	36.3	25.5	23.8	28.9	65.7	18.2	12.5	50.3	21.6	20.8	17	18.7	40.1	23.9	46.9	41.7	24	20.8	12.1	28.5	33.8	41.6	20.9	27.8	7		6.3	10.2	20.8	11.9	5.3
P62737	Actin, aortic smooth muscle [OS=Mus musculus]	12.8		5.7		2.6	21.8	5.4	6.6	12.4	4.8	15.9	7.7	9.3	9	10.5	15.7	9.7	5.9	6.1	8.1	9.7	18.6	14.4		18.7	41	14	9.2	4.1	7.5	12.3	5	1.1	9.8	17.1	12.6	10.7	11.6	9.4	7.7	9.2	15.9	10.1	20.4	23.5	23.9	4.8	13.7
Q91WG0	Acylcarnitine hydrolase [OS=Mus musculus]	113.5	40.4	44.6	12.7	7	108	19.8	37.8	31.5	12.2	64.4	6	26.6	10.8	1.2	132.1	18.6	72.9	14.8	17.1	28.8	13.9	44.7	2.4	23.9	52.9	13.3	21.8	2.3	4.3	29.7	6.1	8	5.8	8.2	36.1			2.4		128.2	56.5	63.5	46.5	57.6	190.5	80.9	119.8
CLONEX_02284	rubredoxin [Tyzzerella nexilis DSM 1787]	38.9	38.2	74.2	130.7	68.2	#N/A	#N/A	#N/A	#N/A	#N/A	78.7	32.8	48.9	150.8	73.9	30.7	59.2	52.3	56.8	218.6	12.6	43.1	96.4	34.8	47.4	2.7	6.2			7.6	38.6	100.1	28.9	166.2	55.4	17.6	48.9	52.4	59.9	138.1	50.1		1.6			#N/A	#N/A	#N/A
P22599	Alpha-1-antitrypsin 1-2 [OS=Mus musculus]	9.6	9.6	9.4	15.5	41.3	62	93.4	78	298.7	85.3	79.4	47.2	152.5	267.5	97.5	7.6	8.2	9.2	91.6	34.7	6.2	8.8	21.4	139.8	21.3	16	18.8	15.3	28	58.6	16.9	19.3	13.7	10.4	9.3	93.3	165.7	133.7	230.3	61.3	14.3	8.3	9.6	5.4	4	74.2	47.8	50.2
HMPREF1311_00237	hypothetical protein [Proteus mirabilis WGLW6]				1.6		0.7							1.7	5.3	3.1	13.9	6.2	5.1	4.4	17.5	#N/A	#N/A	#N/A	#N/A	#N/A	#N/A	#N/A	#N/A	#N/A	#N/A	#N/A	#N/A	#N/A	#N/A	#N/A	#N/A	#N/A	#N/A	#N/A	#N/A			32.8	27.4	33			17.8
Q61391	Neprilysin [OS=Mus musculus]	24.5	10.2	20.5	9.2	18.5	26	24.9	23.4	34.4	17.8	13.3	10.6	26.3	8.3	21	24.4	20.7	37	25.5	29.9	18.4	15.5	23	7.5	18.6	11	8.1	12.5	8.1	8.2	34.7	20.5	27.3	13.2	27.4	34.4	27.8	45.8	15.1	13.9	26.5	42.5	52.4	18.7	41.3	19.6	114.8	113.9
P07758	Alpha-1-antitrypsin 1-1 [OS=Mus musculus]	34.5	38.8	29.7	65.2	175.9	24.3	34.7	23.6	169.3	50	12.3	4.9	18.8	51.3	16.2		11.7	8.4	87.5	31.4	25.9	36.2	61.1	495.5	38.7	86.2	66.3	108.9	164	403.4	33.5	31.1	24.3	14.3	24.4	52.2	149.1	103.9	151.8	45.2	45.1	35.9	49.8	29.9	35.2	37.8	25.5	17.7
P19467	Mucin-13 [OS=Mus musculus]	30.1	20.4	25.1	53.9	53.5	68.2	32.7	45.7	86.2	118.7	48	2.7	40.6	20.3	30.4	27.4	23.9	16.3	21	31.2	23.3	73	93.6	6.2	52.2	32.1	36.3	38.5	36.4	56.2	152.3	94.3	31.9	57.4	94.8	96.4	126.3	139	104.1	58.7	28.9	117.6	110.1	129	239.4	51.2	100.7	187.5
HMPREF9448_01968	elongation factor Tu [Barnesiella intestinihominis YIT 11860]	81.3	153.7	94.6	62.3	13.7	12.3	20.8	13	7.7	4.4	13	60.2	28.2	20.9	57.2	318.5	128.3	129.1	112.6	45.2	#N/A	#N/A	#N/A	#N/A	#N/A	86.9	43.6	32.1	64.3	22.8	55.5	34.4	152.6	270.7	128.7	289.4	291.5	116.7	76.6	132.8	57.1	1.4	4.3	4.8		8.4
Q91WP6	Serine protease inhibitor A3N [OS=Mus musculus]		11.6	3.3	31.9	18	7.9	22.4	11	84.7	25.6	4.8	6.7		27.9	12.4		5.2		76.8	16.9		18.1	12.9	129.4	36.2	5.7	18.4	5.1	137.5	68.9		6.8	2.3	8.8	5.7	1.9	21.7	5.7	34.6	8.5	4	4.4		21.2	11.4		8.1
ANASTE_00225	rubredoxin [Anaerofustis stercorihominis DSM 17244]	98.1	110.9	171	248.7	164.4	198.3	208.9	248.5	231.4	535.8	139	68.8	156.1	245.6	131	125.2	196.7	188.5	156.3	875	129	356.2	852.2	249.1	413.6	#N/A	#N/A	#N/A	#N/A	#N/A	203.2	323.8	116.2	489.5	224.8	109.7	212.1	239.1	245	592.8	161.2	0.5		5.2		141.4		0.6
Q8K419	galectin-4 [OS=Mus musculus]	104	19.9	41.8	49	29.7	37.5	11.8	20.7	40.1	38.3	8	4.1	4.7	6.6	3.8	38.4	13.3	15.2	4.6	12.6	23.5	16.2	10.2	5.3	15.8	8.6	1.8	5.8		2.2	32.2	33.9	17.8	10	21.7	56.1	42.2	47.7	42.7	22.7	104.2	42.2	78.1	66.5	84.7	63.5	24.1	45.4
HMPREF1311_02731	phosphate-binding protein pstS [Proteus mirabilis WGLW6]	4	1.4	2.6		5	3.5	2.8				3.9	9.3	13.2	4.3	9.1	5.6	2.3					3.6	5.4		4	#N/A	#N/A	#N/A	#N/A	#N/A	3.3					#N/A	#N/A	#N/A	#N/A	#N/A	1.2	4.7	26.8	143.6	209.4			10.6
P07309	Transthyretin [OS=Mus musculus]	51.9	95.1	105.7	106.6	133.7	30.1	88.4	55.3	60.8	33.4	35.7	27.2	30.4	49.4	33.8	22.1	103.7	61.5	125.2	79.8	89.4	134.3	138.5	202.7	163.6	49.4	89.5	47.2	75	88.9	53.3	109.4	75	42.4	35.7	70.6	119.3	103.1	152	56.1	89.9	102.7	65.3	51.4	50.4	53.1	71.7	29
BACUNI_03412	glyceraldehyde-3-phosphate dehydrogenase, type I [Bacteroides uniformis ATCC 8492]	247.3	515.9	327.2	378.8	87.7	#N/A	#N/A	#N/A	#N/A	#N/A	97.2	352.3	156.1	86.8	233.8	388.8	303.8	216	151.7	99.4	271.9	254.8	375.8	194.1	433.9	#N/A	#N/A	#N/A	#N/A	#N/A	53.5	53.6	166.1	126.7	137.7	#N/A	#N/A	#N/A	#N/A	#N/A	111.9	3.5	0.4			#N/A	#N/A	#N/A
HMPREF0994_02189	glutamate dehydrogenase (NADP+) [Lachnospiraceae bacterium 3_1_57FAA_CT1]	25.2	24.9	28	56	16.7	138.8	94.3	87.6	88	136.1	#N/A	#N/A	#N/A	#N/A	#N/A	#N/A	#N/A	#N/A	#N/A	#N/A	#N/A	#N/A	#N/A	#N/A	#N/A	#N/A	#N/A	#N/A	#N/A	#N/A	9.2	22.7	15	44.7	18.6	30	18.8	16.6	32.3	31.2	8.9					130.5	22.9	6.9
P02816	Prolactin-inducible protein homolog [OS=Mus musculus]	98	75.5	60.7	13.2	35.7	91	19.8	58.7	44.1	34.1	9	15.1	6.5	15	4.9	49.4	27.1	26.1	20.8	18.2	10.1	50.4	5.4	5.3	34.9	6.6					16.4	1.9		4.5	20.7	48	20.3	8.8	42.5	12.8	46.9	23.7	1.6		1.6	134.2	13.2	22.1
RO1_41920	Glutamate dehydrogenase/leucine dehydrogenase [Roseburia intestinalis XB6B4]	4.1	4	6.4	6.4		#N/A	#N/A	#N/A	#N/A	#N/A	6.5	11.4	17	7	11.3	38.7	28.1	39.6	11.8	40.1						6.3										#N/A	#N/A	#N/A	#N/A	#N/A	3.2					#N/A	#N/A	#N/A
P00687	alpha-amylase 1 [OS=Mus musculus]					1.8	#N/A	#N/A	#N/A	#N/A	#N/A	6.7	1.6	1.4			7.1	12.7	6.5	12.3	11.1	11.5	24.3	11.7	4.9	27.8						19.2	19.9	6.4	4.4	20.6	16.3	12.4	6.4	22	4.1						#N/A	#N/A	#N/A
P08228	Superoxide dismutase [Cu-Zn] [OS=Mus musculus]	80.6	78.1	93	438.6	355.1	129.4	391.1	267.1	209.2	396.2	379.2	52.3	271.7	105.7	94.5	22.3	34.8	77.5	44.5	81.1	137.2	176.3	346.8	276.4	335.9	74.5	104.8	99.5	202.3	161.7	179.6	355.6	182	222.6	201.9	157.3	107.5	266.9	199.8	123.6	163	89.4	120.4	138.3	146.1	194.2	173.6	213.5
P13634	carbonic anhydrase 1 [OS=Mus musculus]	103.9	35.3	44.8	35	22.1	76.3	8.9	29.6	16	2.8	39.7	4.1	17.3		16.6	85.2	3.2	42.9	5.6	4.9			7.6			33.5	9.3	13.5		4.2	21.5		5.4	35.3	53.4	50.3	13.2	25.2	9.5	39.5	178.7	240.8	98.1	199.8	179.8	115.5	170.6	142.5
P01801	Ig heavy chain V-III region J606 [OS=Mus musculus]	50.4	82	29.5	34.7	12.5	46.2	77.2	59.4	32	14.9	55.7	39.6	114.6	42.5	13.7	48.4	133	54.6	40.9	18.8	38.9	86.2	48.6	6.2	22.5	18.7	26.4	111.9	55.9	60.3	76.6	77	40.3	20.1	14	#N/A	#N/A	#N/A	#N/A	#N/A	21.6	35.3	43.7	40.9	20.2	21.1	47.6	43.8
P01843	Ig lambda-1 chain C region [OS=Mus musculus]	23.8	21.9	25.1	13.8	6.2	7.8	9.7	4.9	5.5	3.8	23.7	16.1	14.3	7	12.1	35.7	41.7	37.7	14.3	10.3	16	26.1	31.1	15.5	19.7	22.1	14.3	31.2	36	18.6	6.9	4.1	10.2	2.1		42.9	62.1	66.3	68.6	24.8	11.2	3	34.2	29.2	23.9	44.1	71.9	50.3
CLOHYLEM_04790	chaperonin GroL [Lachnospiraceae [Clostridium] hylemonae DSM 15053]						#N/A	#N/A	#N/A	#N/A	#N/A	#N/A	#N/A	#N/A	#N/A	#N/A	#N/A	#N/A	#N/A	#N/A	#N/A	#N/A	#N/A	#N/A	#N/A	#N/A	#N/A	#N/A	#N/A	#N/A	#N/A	#N/A	#N/A	#N/A	#N/A	#N/A	2.1	5	3.5	5	22.7						#N/A	#N/A	#N/A
HMPREF9443_00054	rubredoxin [Phascolarctobacterium succinatutens YIT 12067]	68.5	74.2	30.5	103.8	51.1	68.5	74.9	89	54.2	128	#N/A	#N/A	#N/A	#N/A	#N/A			3.7	5.8	6						106.4	188.2	25.1	151.5	79.9	5.1	9.4		4.2			5.3			4.2	66.8	1.1				100.9	11.1
Q3TTY0-1	Phospholipase B1, membrane-associated [OS=Mus musculus]	53.6	50.8	42.4	71.3	65.9	68.9	90.4	60.8	160.9	50	29	13.1	21.3	38.5	22.8	36.7	49.8	60	40.3	40.8	13.1	37.9	48.7	21	48.3	16.7	19.6	22.7	38.7	20.5	12.9	6.2	9.2	11.2	1.6	55.4	35.6	34	51.8	22.6	67	39.5	47.1	46.3	55.3	91	53.3	75.1
Q62468	Villin-1 [OS=Mus musculus]	48.3	7.6	20.5	27.8	12.6	18.5	1.4	5.1	13.3	3.9	28.9	5.1	20.9	7.6	23.1					1.9	58.4					4.5						1.9						4.2		4.7	98.9	44.3	52	56.7	196.5	43.2	170	103
RUMLAC_02471	chaperonin GroL [Ruminococcus lactaris ATCC 29176]	13	12.3	22.3	3.5	1.6	#N/A	#N/A	#N/A	#N/A	#N/A	#N/A	#N/A	#N/A	#N/A	#N/A	#N/A	#N/A	#N/A	#N/A	#N/A	#N/A	#N/A	#N/A	#N/A	#N/A	#N/A	#N/A	#N/A	#N/A	#N/A	#N/A	#N/A	#N/A	#N/A	#N/A	18.4	24.1	14.3	10.2	53.3	10.3			3.5		#N/A	#N/A	#N/A
BACINT_01756	translation elongation factor Tu [Bacteroides intestinalis DSM 17393]	1.8	6.4	1.4			#N/A	#N/A	#N/A	#N/A	#N/A	#N/A	#N/A	#N/A	#N/A	#N/A						#N/A	#N/A	#N/A	#N/A	#N/A	#N/A	#N/A	#N/A	#N/A	#N/A	#N/A	#N/A	#N/A	#N/A	#N/A											#N/A	#N/A	#N/A
CLOHYLEM_06194	rubredoxin [Lachnospiraceae [Clostridium] hylemonae DSM 15053]	5.9	3.8	10.5	8.5	5.3	#N/A	#N/A	#N/A	#N/A	#N/A	#N/A	#N/A	#N/A	#N/A	#N/A	4.4	8.9	8.2	8.4	20.6	4.2	16.8	4.1	3.9	12.1	#N/A	#N/A	#N/A	#N/A	#N/A	11.7	20.8	2.5	12.9	3.7	#N/A	#N/A	#N/A	#N/A	#N/A	4.5					#N/A	#N/A	#N/A
COPEUT_02719	pyruvate, phosphate dikinase [Coprococcus eutactus ATCC 27759]	38.9	45.8	48.1	22.2	1.2	61.6	32.2	23.8	26.3	6.7	#N/A	#N/A	#N/A	#N/A	#N/A	13.2		9.3	8.2	22.9						28.2	11.6		3.9							42.8	22.6	10.5		79.8	36.1					51.9
CBFG_02423	fructose-1,6-bisphosphate aldolase, class II [Clostridiales bacterium 1_7_47FAA]	29.6	34.8	42.1	19.2	14.4	#N/A	#N/A	#N/A	#N/A	#N/A	10.8	22.8	23	54.4	39.7	#N/A	#N/A	#N/A	#N/A	#N/A	14.8	7.5	4.1	2.4	4.6	#N/A	#N/A	#N/A	#N/A	#N/A	17.3	15.5	21.8	10.7	8.1	24.7	18.1	10.1	6.3	33.7	18.4	7.1	5.6	5.2	4	#N/A	#N/A	#N/A
ROSEINA2194_01367	chaperonin GroL [Roseburia inulinivorans DSM 16841]	3.2	3.3	9.1	11.9	4						11.8	11.8	21.3	77	44.8	5.4		8.1	14.8	21.7	#N/A	#N/A	#N/A	#N/A	#N/A	69.7	16.2	7.6	19.1	3.2	#N/A	#N/A	#N/A	#N/A	#N/A	5.3	13.7	18	4.3	90.5	8.9
HMPREF0372_04048	bacterial flagellin [Flavonifractor plautii ATCC 29863]	19	18.2	45.4	36.2	11.6	143.1	70.7	46.6	75.6	141.2	5.2	8.3	10.5	48.8	12.5					3.6	12	28.1	30.4	12.5	46.3	67.6	37.3	31.8	11.7	16.1	66.8	76.8	33.2	90.7	23.7	182.6	131.2	37.8	34.1	118.8	42.7					243.5
EUBVEN_02242	pyruvate, phosphate dikinase [Eubacterium ventriosum ATCC 27560]	6.2	6.4	7.3	4.6							10	22.7	8.4	49.3	32.1						#N/A	#N/A	#N/A	#N/A	#N/A	#N/A	#N/A	#N/A	#N/A	#N/A						#N/A	#N/A	#N/A	#N/A	#N/A	5.7
HMPREF9420_0810	glyceraldehyde-3-phosphate dehydrogenase, type I [Prevotella salivae DSM 15606]	1.8	1.3				#N/A	#N/A	#N/A	#N/A	#N/A	#N/A	#N/A	#N/A	#N/A	#N/A	#N/A	#N/A	#N/A	#N/A	#N/A	#N/A	#N/A	#N/A	#N/A	#N/A	2.4					#N/A	#N/A	#N/A	#N/A	#N/A	#N/A	#N/A	#N/A	#N/A	#N/A						#N/A	#N/A	#N/A
HMPREF9473_03951	glyceraldehyde-3-phosphate dehydrogenase [Lachnospiraceae [Clostridium] hathewayi WAL-18680]	20.7	14.1	11	4.9		#N/A	#N/A	#N/A	#N/A	#N/A	#N/A	#N/A	#N/A	#N/A	#N/A	6	1.5			2.1	#N/A	#N/A	#N/A	#N/A	#N/A	#N/A	#N/A	#N/A	#N/A	#N/A	#N/A	#N/A	#N/A	#N/A	#N/A	#N/A	#N/A	#N/A	#N/A	#N/A	11.9					#N/A	#N/A	#N/A
HMPREF1311_00146	enolase [Proteus mirabilis WGLW6]		1.5			1.6											3.6		4.5			#N/A	#N/A	#N/A	#N/A	#N/A	#N/A	#N/A	#N/A	#N/A	#N/A	#N/A	#N/A	#N/A	#N/A	#N/A	#N/A	#N/A	#N/A	#N/A	#N/A			72.3	113.6	62.3		1.7	36.5
P30275	Creatine kinase U-type, mitochondrial [OS=Mus musculus]	65.7	12.7	25.8	39.1	31.8	139	47.8	64.3	117	118.8	195.4	9.3	31	10.2	39.6	70	13	26.2	24.1	23.2	33.5	19.2	31.9	13	37.2	94.1	24	28.7	15.7	28.4	204.8	32.4	43.6	76.6	88	67.9	15.1	67.2	15.7	23.1	45.6	22.1	28.4	28.7	56.6	229.5	34.2	140.7
Q9D154	Leukocyte elastase inhibitor A [OS=Mus musculus]	38.1	7.3	17.4	8.4	11.8	9.9				4.4	167.7	9.7	45.6	15.9	27.8	44.6	10	21.1	4.4	16.1	61.9	43.7	55.1	10.7	38.6	68	17.2	10	7.4	23.2	88.1	50.6	50.8	22.6	38.8	135.4	57.1	67.9	52.7	27.4	32.9	7.2	5.9	8.1	24.6	14.2		1.6
P12246	Serum amyloid P-component [OS=Mus musculus]				9.3	15.1	5	10.6	7.5	54	28.3	10.1	7.4	12.9	127.9	90.7	3.4	10.2	4.5	24.3	3.7	10.8	13.1	20.5	17.2	11.2	8.5	12.4	11.3	43.7	46.3	10.7	16	8.2	9.7	18.5	4	6.3	4.1	4.9	1.4		2.7		16.5	6.3	3.2	7	1.7
HMPREF1311_02997	chaperonin [Proteus mirabilis WGLW6]											1.7			3.4		9.5	3.7	5		3.6	#N/A	#N/A	#N/A	#N/A	#N/A	#N/A	#N/A	#N/A	#N/A	#N/A	#N/A	#N/A	#N/A	#N/A	#N/A	#N/A	#N/A	#N/A	#N/A	#N/A
O70370	cathepsin S [OS=Mus musculus]		1.3	4	5.4	4.9	28.1	29.2	33.1	25.2	47.6	10.5	2.4	10.8	5.6	6.9	9.2	10.7	10.7	9.4	11.3	31.5	29.4	35.9	6.5	36.7	37.5	35.4	49.1	37.6	61.4	7.1	12.8	9.6	4.5	4.2	28.4	22.7	65.9	46.1	34.2	4.5		6.5		6.7	29.5	30.4	34.2
HMPREF9473_00027	NADP-specific glutamate dehydrogenase [Lachnospiraceae [Clostridium] hathewayi WAL-18680]	18	22	21.3	32.1	16.4	#N/A	#N/A	#N/A	#N/A	#N/A	#N/A	#N/A	#N/A	#N/A	#N/A	#N/A	#N/A	#N/A	#N/A	#N/A	#N/A	#N/A	#N/A	#N/A	#N/A	#N/A	#N/A	#N/A	#N/A	#N/A	8.8	3.8	5.9	5.4		#N/A	#N/A	#N/A	#N/A	#N/A	13.7					#N/A	#N/A	#N/A
O88310	Intelectin-1a [OS=Mus musculus]	8.4	19.8	8.2	34.8	8.5	17.6	16.3	25.3	40.6	10.4		5.9	12.6	8.7	10.6	61.4	14.7	32.6	12	6	37.2	15.1	10.5	13.5	26.7	5.4		34.8	13.9	5.9	35.3	4.5	42.8	21.3	34.9	17.4		3.6	6.6	3	17.7	19.4	3.7	15.2	7	59.3	72.8	52.3
Q9D1A2	cytosolic non-specific dipeptidase [OS=Mus musculus]	41.2	25.8	32.8	16.2	13.5	16.7	30.9	30.6	11.4	22.5	9.1	11.1	16.7	8.4	15.1	15.2	27.6	39.9	16.3	10.1	17.4	23.8	14.2	7.5	61.1	55.7	14.4	32.3	19.5	21	20.3	12	35.8	23.8	11.7	45.7	11	48.2	16	14.4	30.1	1.7	2.6		5.4	38.6		9.4
HMPREF0994_00122	chaperonin [Lachnospiraceae bacterium 3_1_57FAA_CT1]	11.5	11	20.7	15	8.7	17.6	5.7	3.3	17.4	6.4				3.8	4.8	3.4		3.9	6.6	14.1			9		4.7	19.6	9.5	4.9	12.1	3.7		7.2	8.9	61.3	7.1	4.1	2.5	11.8	4.3	55.2	1.4					19.2
COPCOM_00376	glyceraldehyde-3-phosphate dehydrogenase, type I [Coprococcus comes ATCC 27758]	8.5	5.9	14.5	6.3	1.8	32.2	12.7	9.1	17.5	20	1.6	3.5	5.1	25.5	15.9	15.8	1.9	25.3	2.4	57.5	20.8	26.2	51.5	1.6	7.3	73.6	17.6		12.8	17.2		4.2	12.5	7.5	3.6	18.2	11	27.2	11.5	135.7	20.3
Q9Z0Y2	Phospholipase A2 [OS=Mus musculus]	65.4	29.3	32.6	5.3	52.6	6.6	4.3	4.7			37.8	76.9	47.2	10.1	36.6	178.2	146	95.9	27.1	58.4	65	165	52.2	7.9	143.5	85.8	36	36.6	7	28	30.1	24.2	24	5.8	49.8	25.8	39.3	32.3	14.4	22.1	33.8	9.3	9.1	3.3	2.7
CLOSTASPAR_05470	translation elongation factor Tu [Lachnospiraceae [Clostridium asparagiforme] DSM 15981]	25.3	20.6	24.7			#N/A	#N/A	#N/A	#N/A	#N/A	#N/A	#N/A	#N/A	#N/A	#N/A	#N/A	#N/A	#N/A	#N/A	#N/A	#N/A	#N/A	#N/A	#N/A	#N/A	#N/A	#N/A	#N/A	#N/A	#N/A	#N/A	#N/A	#N/A	#N/A	#N/A	#N/A	#N/A	#N/A	#N/A	#N/A	13.8					#N/A	#N/A	#N/A
P58242	acid sphingomyelinase-like phosphodiesterase 3B [OS=Mus musculus]	19	15.1	15.3	25.4	37.6	18.9	28.5	28.8	31.3	57.5	59.2	17.1	86.1	87.5	72.5	7.3	20.6	14.5	28.2	33	95.5	112	152.9	66.7	80.5	20.6	32.3	43	77	45.6	74.5	132.1	108.2	124.4	77	54.6	45.8	121.2	158.6	78	18.1	35.3	52.3	39.7	49.4	16.1	50.3	56.4
BUTYVIB_01929	chaperonin GroL [Butyrivibrio crossotus DSM 2876]	4.4	4.6	4.5	3.8	5.5	#N/A	#N/A	#N/A	#N/A	#N/A	9.8	5.1	8.4	13.6	6.9	1.8	3.1	2.8	7.3	9.1	#N/A	#N/A	#N/A	#N/A	#N/A	#N/A	#N/A	#N/A	#N/A	#N/A	#N/A	#N/A	#N/A	#N/A	#N/A	3.4	8.3	11.2	10.6	26.5						#N/A	#N/A	#N/A
HMPREF1311_00010	hypothetical protein [Proteus mirabilis WGLW6]					3.3	5.4	3.1				#N/A	#N/A	#N/A	#N/A	#N/A	5.7	4.9				#N/A	#N/A	#N/A	#N/A	#N/A	#N/A	#N/A	#N/A	#N/A	#N/A	#N/A	#N/A	#N/A	#N/A	#N/A	#N/A	#N/A	#N/A	#N/A	#N/A	1.5	6	115.4	222.5	113.7			64.1
BACCAP_03473	translation elongation factor Tu [Pseudoflavonifractor capillosus ATCC 29799]	24.3	51	26.6	25.7	9	11.8	25.7	30.7	5.9	10.7	#N/A	#N/A	#N/A	#N/A	#N/A	27	6.2	22.1	35.5	55.7	1.9	6.9	14.7	8.1	12	3.6	7		9.3		1.4	3.5	33.7	6.8	4						23.1					9.6
BRYFOR_09073	translation elongation factor Tu [Marvinbryantia formatexigens DSM 14469]	18.8	28.5	36.4	24.2	18.8	#N/A	#N/A	#N/A	#N/A	#N/A	#N/A	#N/A	#N/A	#N/A	#N/A	#N/A	#N/A	#N/A	#N/A	#N/A	#N/A	#N/A	#N/A	#N/A	#N/A	99.8	27	8.1	1.8		#N/A	#N/A	#N/A	#N/A	#N/A	#N/A	#N/A	#N/A	#N/A	#N/A	12.7	1.5		2.6	5.3	#N/A	#N/A	#N/A
HMPREF0372_02079	chaperonin GroL [Flavonifractor plautii ATCC 29863]			9.9		3.1	#N/A	#N/A	#N/A	#N/A	#N/A	#N/A	#N/A	#N/A	#N/A	#N/A	#N/A	#N/A	#N/A	#N/A	#N/A	#N/A	#N/A	#N/A	#N/A	#N/A	#N/A	#N/A	#N/A	#N/A	#N/A	#N/A	#N/A	#N/A	#N/A	#N/A	#N/A	#N/A	#N/A	#N/A	#N/A						#N/A	#N/A	#N/A
Q9JLT2	Trehalase [OS=Mus musculus]	1.8		3.5		1.9	7.7				4.5	11.6	4.4	21.8	6.3	6.5	29.3	18.4	30.7	16.4	22	12.9	17.5	15	0.4	8.7	7.3	5.9	5.4			4.2		4.8	3.7	7.2						3.6	5.9	4.3		7.4		2.2
Q8R3G9	Tetraspanin-8 [OS=Mus musculus]	17.1	16.6	12.5	13.6	13.9	27.5	25.9	27.9	48.2	35.5			4.7		6.7	28.2	25.9	15.3	23.8	14.6	44.6	20.2	21.7	1.9	13.1	28.3	31.6	18.6	21.1	25.1	66.3	63.3	34.8	42.8	39.4	24.1	38.9	29.9	14.2	13.4	13.1	69.9	76.6	69.9	86.3	27.9	56.6	90
HMPREF1215_02048	formate acetyltransferase [Coprococcus sp. HPP0074]	1.6	1.6	6.7		4.5	#N/A	#N/A	#N/A	#N/A	#N/A	#N/A	#N/A	#N/A	#N/A	#N/A	#N/A	#N/A	#N/A	#N/A	#N/A	#N/A	#N/A	#N/A	#N/A	#N/A	#N/A	#N/A	#N/A	#N/A	#N/A	#N/A	#N/A	#N/A	#N/A	#N/A	#N/A	#N/A	#N/A	#N/A	#N/A						#N/A	#N/A	#N/A
EUBVEN_02775	ketol-acid reductoisomerase [Eubacterium ventriosum ATCC 27560]		3.1	4.4	5.1		19.4	5.8	13	16.2	16.9	#N/A	#N/A	#N/A	#N/A	#N/A	42.2	32.7	47.4	34.9	80.3	6.6	5.5	27.8	2.6	13.3	16.4	5.9		4.6	2	27.9	31	30.7	58.6	19	#N/A	#N/A	#N/A	#N/A	#N/A						19.2
Q91WV7	neutral and basic amino acid transport protein rBAT [OS=Mus musculus]	16.9	8.5	3.7	4.7	6.5	5.1	3	3.2	10.2		4.3	5	7.1	3.1	5.3	9.8	3.1	12.3	14.1	10.4	28.6	9.3	8.5	4.1	15.4	6.2		4.7			8.1	12.6	5.3	7.4	6.2	35.3	14.4	15.1	5.8	8.7	12.7	18.4	19.5	20.5	17.5	3.3	18.4	13.4
O09037	Regenerating islet-derived protein 3-alpha [OS=Mus musculus]	7	4	5.1	58.3	268.9	1.4	4.1	6.2	15.3	260.7				11.4	177.1	7.7	5		151.3	273.5					31.6	7.9	35.8	14.4	176.9	345.2	14.7	18.7	8.3	26.7	470.4		17.1	24	25.2	92.1	10.3	6.8		118.8	27.2		5.4
BUTYVIB_00803	rubredoxin [Butyrivibrio crossotus DSM 2876]						#N/A	#N/A	#N/A	#N/A	#N/A	#N/A	#N/A	#N/A	#N/A	#N/A	#N/A	#N/A	#N/A	#N/A	#N/A	#N/A	#N/A	#N/A	#N/A	#N/A	#N/A	#N/A	#N/A	#N/A	#N/A	#N/A	#N/A	#N/A	#N/A	#N/A	#N/A	#N/A	#N/A	#N/A	#N/A						#N/A	#N/A	#N/A
Q9CQC2	Colipase [OS=Mus musculus]	89.5	48.8	38.1	32.8	103	104.1	70.4	87.5	37.9	98.4	7.7	22	20	6.3	7.3	166.3	42.1	48.8	23.4	18.4	78.7	288.7	60.1	8.5	254.6	173.5	114.2	95.2	9.9	53.4	9.6	14	10.4	7.7	42.4	21.6	66.3	16.8	41.2	13.4	56.1	26.2	13.1	8.3	7.6	96.9	47.9	35
CLONEX_00287	chaperone protein DnaK [Tyzzerella nexilis DSM 1787]	57.1	54.9	85.6	27.9	7.3	80	64.7	32.3	81.1	22.9	16.9	17.7	16.7	104.7	46.1	#N/A	#N/A	#N/A	#N/A	#N/A	#N/A	#N/A	#N/A	#N/A	#N/A	#N/A	#N/A	#N/A	#N/A	#N/A	#N/A	#N/A	#N/A	#N/A	#N/A	#N/A	#N/A	#N/A	#N/A	#N/A	74.6	1.5		7.5	5.1	83.7		1.8
CLONEX_03007	glyceraldehyde-3-phosphate dehydrogenase, type I [Tyzzerella nexilis DSM 1787]	7.8	4.2	16.3	5.1	5.5	#N/A	#N/A	#N/A	#N/A	#N/A	#N/A	#N/A	#N/A	#N/A	#N/A	#N/A	#N/A	#N/A	#N/A	#N/A	#N/A	#N/A	#N/A	#N/A	#N/A	20.1	4.6					15.9	12.1	36.5	4.2		9.8	3.9	4.8	16.9						#N/A	#N/A	#N/A
ENC_42400	chaperonin GroL [Enterobacter cloacae subsp. cloacae NCTC 9394]	8	6.1	8.2	4	4.6	#N/A	#N/A	#N/A	#N/A	#N/A	#N/A	#N/A	#N/A	#N/A	#N/A	#N/A	#N/A	#N/A	#N/A	#N/A	5.4	7.4			1.7	2				4.3	12.5	23.5	6.6	24.8	6.7	4.5	5			6.1	8.3	11.7	9.5	17.8	6.6	#N/A	#N/A	#N/A
HMPREF9473_04739	formate acetyltransferase [Lachnospiraceae [Clostridium] hathewayi WAL-18680]	79.1	87.4	159.5	54.2	27.9	#N/A	#N/A	#N/A	#N/A	#N/A	1.9	11.3	4.2	30.1	17	8.8		8	8.2	36.3	43.7	52.7	80	6.3	30.5	#N/A	#N/A	#N/A	#N/A	#N/A	#N/A	#N/A	#N/A	#N/A	#N/A	#N/A	#N/A	#N/A	#N/A	#N/A	52.4					#N/A	#N/A	#N/A
ESCG_00161	enolase [Escherichia sp. 1_1_43]						#N/A	#N/A	#N/A	#N/A	#N/A	#N/A	#N/A	#N/A	#N/A	#N/A	#N/A	#N/A	#N/A	#N/A	#N/A	#N/A	#N/A	#N/A	#N/A	#N/A	#N/A	#N/A	#N/A	#N/A	#N/A	#N/A	#N/A	#N/A	#N/A	#N/A	#N/A	#N/A	#N/A	#N/A	#N/A			24.6	77.4	35.2	#N/A	#N/A	#N/A
COPEUT_02685	rubredoxin [Coprococcus eutactus ATCC 27759]	9.2	11.1	6.4	12.7	5.8	#N/A	#N/A	#N/A	#N/A	#N/A			11.3	33.6	11.1	4.3	7.1	9.6	7.3	13.6	#N/A	#N/A	#N/A	#N/A	#N/A	#N/A	#N/A	#N/A	#N/A	#N/A	#N/A	#N/A	#N/A	#N/A	#N/A	#N/A	#N/A	#N/A	#N/A	#N/A						#N/A	#N/A	#N/A
HMPREF9402_0233	glyceraldehyde-3-phosphate dehydrogenase, type I [Turicibacter sp. HGF1]	35.2	64.1	22.1	52.4	75.1	104.2	162.7	44.4	189	120.5	54	50	43.7	144.8	100.8	52.4	48.9	49.7	165.2	29.6	2.2	13.7	8.4	13	40.6	14.2	17.2	17.8	11.6	17.8	3.3	53.6	44.9	137.9	104.9	13.4	34.3	14	145.1	30				2.9		6.8
UPSP:K2C1_HUMAN_contaminant	KERATIN, TYPE II CYTOSKELETAL 1 (CYTOKERATIN 1) (K1) (CK 1) (67 K	7.1	6.8	6.9	5.6	5.6	10.6	7.6	7.7	4.5	1.6	17.8	25.4	46.4	12.4	32.6	17	14.9	14.1	2.1	9.7	8.9	6	5.9								#N/A	#N/A	#N/A	#N/A	#N/A								4.5	2.6	3.1	6.1	4	13.4
CC1_33890	hypothetical protein [Coprococcus catus GD/7]	247.8	230.4	260.7	315.5	74.6	75.3	55.1	41.1	44.3	48.1						#N/A	#N/A	#N/A	#N/A	#N/A	#N/A	#N/A	#N/A	#N/A	#N/A	#N/A	#N/A	#N/A	#N/A	#N/A	#N/A	#N/A	#N/A	#N/A	#N/A	#N/A	#N/A	#N/A	#N/A	#N/A	195					56.7
P07724	Serum albumin [OS=Mus musculus]	18.2	14.4	35.8	36.1	18.5				1.8	1.5	9.4	12.5	4.6	3	61.8		1.2						4.6	9						2	1.7									1.4	82.3		1.5	24	20.3	22.4
MHY_06680	Rubrerythrin [Megamonas hypermegale ART12/1]						#N/A	#N/A	#N/A	#N/A	#N/A	#N/A	#N/A	#N/A	#N/A	#N/A	#N/A	#N/A	#N/A	#N/A	#N/A	9.9	45.9	13.3	33.3	31.5	24.1	30.4	6.4	26	6.3	#N/A	#N/A	#N/A	#N/A	#N/A	#N/A	#N/A	#N/A	#N/A	#N/A						#N/A	#N/A	#N/A
O88593	peptidoglycan recognition protein 1 [OS=Mus musculus]						8.2	12.3	7.4	10.4	18.1		4.1		5.8	7.4		1.8	6.6			2.2	6.6	7.6		11	3.3	3.8	2.2	5.1	8.4	7.4	17.4	17.3	10.3	13.9			2.1								2.4	4.5	13.3
UPSP:K1CJ_HUMAN_contaminant	KERATIN, TYPE I CYTOSKELETAL 10 (CYTOKERATIN 10) (K10) (CK 10)	6.2	3.1				2.6		3.2			4	8.2	16.5	7.3	13.5	3.4					3.5	4.5											4.9		2.2	2					3.7	7.3	4.7	3.8		8.2	1.9	7.5
P62983	Ubiquitin-40S ribosomal protein S27a [OS=Mus musculus]	70.5	18.1	23.8	18.1	20.9	45.7	21.4	22.2	25.8	18.3	14.7	12.9	12.7	9.9	7.1	18.9	8.6	10.6	10	3.7	40.2	30.2	22.3	6.4	9.3	33.7	8.7	4.7	4	7.1	30.5	30.7	35.8	22.1	23.3	43.1	29.6	32.8	13.6	18.5	63.2	37.4	34.9	39.7	62.3	44.9	40.6	35.7
HMPREF0994_01530	chaperone dnaK [Lachnospiraceae bacterium 3_1_57FAA_CT1]	7.9	8.8	20.8	10.1	6	#N/A	#N/A	#N/A	#N/A	#N/A	26.6	13.2	12.4	64.8	28	7.2	8.5	13.1	2.1	43.8	6.4	10.4	33.8	3.3	10.9	42.6	17.8	5.5	9.6	8.5	4.3	12.2	9	20.7	1.8	9.1	17.4	23.8		83.7						#N/A	#N/A	#N/A
CLOHYLEM_06098	bacterial flagellin domain protein [Lachnospiraceae [Clostridium] hylemonae DSM 15053]	22.7	25.4	49.4	44.6	17.1	#N/A	#N/A	#N/A	#N/A	#N/A	#N/A	#N/A	#N/A	#N/A	#N/A	21.6		21	8.2	12.9	#N/A	#N/A	#N/A	#N/A	#N/A	34.9	16.2	7.7	7.5		15.2	16.8	11.1	57.9	21.9	#N/A	#N/A	#N/A	#N/A	#N/A	49.3	4.4	3.6	4.3	5.8	#N/A	#N/A	#N/A
HMPREF9442_02144	gluconate 5-dehydrogenase [Paraprevotella xylaniphila YIT 11841]	23.9	20.1	21.3	10.4	8.8	27.8	15.8	12.5	13.4	15	9.4	3.9	8.3	38.4	24.5	#N/A	#N/A	#N/A	#N/A	#N/A	53.4	12.9	23.2	7	35	11.4	6.2	23.1	5.2	11.2	#N/A	#N/A	#N/A	#N/A	#N/A	4.8	5.2	13.2	9.8	34.3	16.5					15.7	7.7	13.7
CLOM621_08596	glyceraldehyde-3-phosphate dehydrogenase, type I [Clostridium sp. M62/1]	24.2	23.9	44.4	17.3	4.7	#N/A	#N/A	#N/A	#N/A	#N/A	#N/A	#N/A	#N/A	#N/A	#N/A	#N/A	#N/A	#N/A	#N/A	#N/A	#N/A	#N/A	#N/A	#N/A	#N/A	#N/A	#N/A	#N/A	#N/A	#N/A	#N/A	#N/A	#N/A	#N/A	#N/A	14.9	12.2	9.6	4.2	12.2	31.6					#N/A	#N/A	#N/A
BACDOR_01304	triose-phosphate isomerase [Bacteroides dorei DSM 17855]		9.9	10.2	8.9		8.2	17.4	25	4.1	16.9		4.6	10.1	5	7	9.2	18	7.4	12.6	7.1	#N/A	#N/A	#N/A	#N/A	#N/A	5.2	18.1	5	11.2	6.8	8.4	20.4	21.5	4	24.1	1.7	13.6	10.3	7.1	3.8
HMPREF1033_03118	glyceraldehyde-3-phosphate dehydrogenase A [Tannerella sp. 6_1_58FAA_CT1]	5.4	7.6	3.6	5.5	4.1	22.9	54.4	33.7	15.3	6.7	11.9	22.6	26.4	21.9	45	14.1	10.7	9.5	6.4	4.2	8.8	17.6	51.2	11.5	54.1	25.9	16.6	6.2	22.1	9.3	5.9	9.5	67.9	50.1	98	26.5	44.8	38.3	22.4	37.6						22.2
P18531	Ig heavy chain V region 3-6 [OS=Mus musculus]			1.7			9.3	8.6	4	1.8	3.3						#N/A	#N/A	#N/A	#N/A	#N/A		1.9	6					11.4	3.8		#N/A	#N/A	#N/A	#N/A	#N/A				5.3		6.5	10.9	17.8	19.1	13.5		17	18.2
HMPREF1475_01352	enolase [Prevotella oralis HGA0225]	4.5	7.9		5	1.4	#N/A	#N/A	#N/A	#N/A	#N/A	#N/A	#N/A	#N/A	#N/A	#N/A	#N/A	#N/A	#N/A	#N/A	#N/A	#N/A	#N/A	#N/A	#N/A	#N/A	#N/A	#N/A	#N/A	#N/A	#N/A	#N/A	#N/A	#N/A	#N/A	#N/A											#N/A	#N/A	#N/A
Q8R016	bleomycin hydrolase [OS=Mus musculus]	54.6	37.7	41.8	46.8	41.1	13	8.9	11.6	17.7	8.4		1.2		2.1	4.7	#N/A	#N/A	#N/A	#N/A	#N/A	#N/A	#N/A	#N/A	#N/A	#N/A						3.4			5.7	5.3						54.6	54.6	78.2	86.4	61.8		5.7	6.7
CBFG_04512	rubredoxin [Clostridiales bacterium 1_7_47FAA]			4.5	4.8			2			3.4	#N/A	#N/A	#N/A	#N/A	#N/A		4	4.3		5.9		12.3	10.7	8.5	13.6	#N/A	#N/A	#N/A	#N/A	#N/A	8.9	22		12.7	7.9	1.6	4.6	1.9	3.9	6.5	4.4
CATMIT_01513	translation elongation factor Tu [Catenibacterium mitsuokai DSM 15897]	6.8	5.9	15.2	4.5	2.6	#N/A	#N/A	#N/A	#N/A	#N/A	#N/A	#N/A	#N/A	#N/A	#N/A	#N/A	#N/A	#N/A	#N/A	#N/A	#N/A	#N/A	#N/A	#N/A	#N/A	#N/A	#N/A	#N/A	#N/A	#N/A	#N/A	#N/A	#N/A	#N/A	#N/A	#N/A	#N/A	#N/A	#N/A	#N/A	6.7					#N/A	#N/A	#N/A
P09671	Superoxide dismutase [Mn], mitochondrial [OS=Mus musculus]											#N/A	#N/A	#N/A	#N/A	#N/A			5.4			#N/A	#N/A	#N/A	#N/A	#N/A	#N/A	#N/A	#N/A	#N/A	#N/A	#N/A	#N/A	#N/A	#N/A	#N/A	#N/A	#N/A	#N/A	#N/A	#N/A								4.9
COPEUT_02161	ribosomal protein S3 [Coprococcus eutactus ATCC 27759]			1.7			#N/A	#N/A	#N/A	#N/A	#N/A	#N/A	#N/A	#N/A	#N/A	#N/A	#N/A	#N/A	#N/A	#N/A	#N/A	#N/A	#N/A	#N/A	#N/A	#N/A	6.7			2.1		#N/A	#N/A	#N/A	#N/A	#N/A	#N/A	#N/A	#N/A	#N/A	#N/A						#N/A	#N/A	#N/A
P31428	dipeptidase 1 [OS=Mus musculus]	6.2	12.3	7.3	28.2	12.4	11.8	17.8	10.5	27.7	19.2	28.9	14.8	23.3	26.4	24.8	17.3	28.4	25.7	49	35	26.2	38.3	31.3	81.3	33.9	41.4	68.2	61.6	130.9	54.4	37	40.2	101	51.8	26.8	30.6	35.5	43.3	33.5	20.1	6.5	17.8	30.1	34.5	20.4	11.2	24.2	26.8
P03977	Ig kappa chain V-III region 50S10.1 [OS=Mus musculus]		1.2		1.7		#N/A	#N/A	#N/A	#N/A	#N/A	#N/A	#N/A	#N/A	#N/A	#N/A	#N/A	#N/A	#N/A	#N/A	#N/A		1.8		3	4.6	#N/A	#N/A	#N/A	#N/A	#N/A	#N/A	#N/A	#N/A	#N/A	#N/A	#N/A	#N/A	#N/A	#N/A	#N/A						#N/A	#N/A	#N/A
P17751	Triosephosphate isomerase [OS=Mus musculus]	19.5		2.3	2		11.6	3.3	1.5			14.2		3		4.9	41.7	4.2	18.3		3.6	6.2	1.9	4.3		2.9	17.6								2.1	3.4		4.8			3.2	9.3			9.3	7.3	20.6	1.9	8.7
BRYFOR_05801	fructose-1,6-bisphosphate aldolase, class II [Marvinbryantia formatexigens DSM 14469]	8.9	3.7	11.4	7.3	2.9	#N/A	#N/A	#N/A	#N/A	#N/A	#N/A	#N/A	#N/A	#N/A	#N/A	#N/A	#N/A	#N/A	#N/A	#N/A	#N/A	#N/A	#N/A	#N/A	#N/A	#N/A	#N/A	#N/A	#N/A	#N/A	#N/A	#N/A	#N/A	#N/A	#N/A	#N/A	#N/A	#N/A	#N/A	#N/A	10.8					#N/A	#N/A	#N/A
BUTYVIB_00397	hypothetical protein [Butyrivibrio crossotus DSM 2876]	2	1.5	7.5	6.4		8.1	10.7	4.9	8	10.8	1.5			2.2						6.7	13	19.6	13.4	7.8	7.3	9.7	7.9	3.7		2.2		5.5	5	16.3		15.7	11.7	5.4	12.4	22.9	5					6.4
HMPREF9447_01387	fructose-bisphosphate aldolase [Bacteroides oleiciplenus YIT 12058]	4.9	14.7	2.8			12.7	29	13.3	14	2	#N/A	#N/A	#N/A	#N/A	#N/A	#N/A	#N/A	#N/A	#N/A	#N/A	#N/A	#N/A	#N/A	#N/A	#N/A	#N/A	#N/A	#N/A	#N/A	#N/A	#N/A	#N/A	#N/A	#N/A	#N/A	#N/A	#N/A	#N/A	#N/A	#N/A	1.7					8.4
BUTYVIB_01521	glyceraldehyde-3-phosphate dehydrogenase, type I [Butyrivibrio crossotus DSM 2876]		1.6	1.9			17.8	17.2	12.3	15.7	17.1						#N/A	#N/A	#N/A	#N/A	#N/A						13.9	1.3		11.7	8.7	#N/A	#N/A	#N/A	#N/A	#N/A	#N/A	#N/A	#N/A	#N/A	#N/A	5.6					2.8
P07356	Annexin A2 [OS=Mus musculus]	12.1	4.2		3.6	2.6	6.7		1.6	7.7	4	29.9	2.7	3.1		7.5	15.1	8.8	6.9	2.3	4.7	16.9	8.1	8.7	4.3	16.7	24.1	1.4	11.8	5		36.8	6.4	13.2	3.7	4.8	31.1	4.9	24.3	7	3	12.2	4.6	12.8	8.5	11.2	11.5	14.1	21.8
HMPREF0104_00920	glutamate dehydrogenase, NAD-specific [Bacteroides sp. 3_1_19]	25.6	21.5	19.5	12.5		#N/A	#N/A	#N/A	#N/A	#N/A	#N/A	#N/A	#N/A	#N/A	#N/A	#N/A	#N/A	#N/A	#N/A	#N/A	#N/A	#N/A	#N/A	#N/A	#N/A	#N/A	#N/A	#N/A	#N/A	#N/A	#N/A	#N/A	#N/A	#N/A	#N/A	#N/A	#N/A	#N/A	#N/A	#N/A	19	4.3	5.4	6.2	12.4	#N/A	#N/A	#N/A
HMPREF1020_02158	hypothetical protein [Clostridium sp. 7_3_54FAA]	4.3	5.4	8.1			4.8	5.3	3.4	7.9		#N/A	#N/A	#N/A	#N/A	#N/A	33.6	9.5	28.9	21.4	52.5	#N/A	#N/A	#N/A	#N/A	#N/A	2.4					#N/A	#N/A	#N/A	#N/A	#N/A		2			23.8		2.1
UPSP:TRYP_PIG_contaminant	TRYPSIN PRECURSOR (EC 3.4.21.4)>PIR1:TRPGTR trypsin (EC 3.4.21.4) p	9.6	5.7	3.7		3.3	9.3	6.2	9.4	3.7	1.7	17.9	13.6	40.2	24.5	9.9	16	5.8	16.6			20.8	28.3	5.6	2.2	15.2	4.2	4	20.7								36.5	12.4	8.6	15.3		1.6	10.4	11.8	4.5	6.4	11.1	15.4	9
HMPREF1311_00649	L-asparaginase, type II [Proteus mirabilis WGLW6]											#N/A	#N/A	#N/A	#N/A	#N/A						#N/A	#N/A	#N/A	#N/A	#N/A	#N/A	#N/A	#N/A	#N/A	#N/A	#N/A	#N/A	#N/A	#N/A	#N/A	#N/A	#N/A	#N/A	#N/A	#N/A			9.4	8.4	3.7			7.9
CLOL250_01876	rubredoxin [Clostridium sp. L2-50]	3.2	17.2	8.4	5.7	5	3.3	5.1	6.4		4.2	#N/A	#N/A	#N/A	#N/A	#N/A						#N/A	#N/A	#N/A	#N/A	#N/A	#N/A	#N/A	#N/A	#N/A	#N/A	#N/A	#N/A	#N/A	#N/A	#N/A	#N/A	#N/A	#N/A	#N/A	#N/A	9.6					6.6
HMPREF9476_03182	elongation factor Tu [Clostridium perfringens WAL-14572]	9	31.2	18.5	26.5	6.2	11.5	47.7	29.4	11.4	5.1	4.5	16.3	1.3	27.1	22.1	11.7	14.4	6.1	16.9	6.6	#N/A	#N/A	#N/A	#N/A	#N/A	37.6	60.7	23.8	71.6	9.5	18.9	42.3	31.2	93.7	42.1	#N/A	#N/A	#N/A	#N/A	#N/A	5.7					6.2
CIT292_08991	chaperonin GroS [Citrobacter youngae ATCC 29220]						#N/A	#N/A	#N/A	#N/A	#N/A	#N/A	#N/A	#N/A	#N/A	#N/A	#N/A	#N/A	#N/A	#N/A	#N/A	#N/A	#N/A	#N/A	#N/A	#N/A	#N/A	#N/A	#N/A	#N/A	#N/A	#N/A	#N/A	#N/A	#N/A	#N/A	#N/A	#N/A	#N/A	#N/A	#N/A			1.4	16	13.5	#N/A	#N/A	#N/A
CLONEX_01434	hypothetical protein [Tyzzerella nexilis DSM 1787]						#N/A	#N/A	#N/A	#N/A	#N/A	#N/A	#N/A	#N/A	#N/A	#N/A	#N/A	#N/A	#N/A	#N/A	#N/A	#N/A	#N/A	#N/A	#N/A	#N/A	#N/A	#N/A	#N/A	#N/A	#N/A	#N/A	#N/A	#N/A	#N/A	#N/A					1.5						#N/A	#N/A	#N/A
P70665	sialate O-acetylesterase [OS=Mus musculus]	5		4.6		3.2						10	1.3	13.6	4.9	2.4						11.1	12.1	19.4	6.8	22.6	5.1	5.4	6	2.4	7	9.3	11.9	11.2	11.1	2	11.9	1.8	9.6	12.6	5.5	4.2	3.9	8.7	3.8	7
HMPREF1311_00173	phosphoglycerate kinase [Proteus mirabilis WGLW6]											#N/A	#N/A	#N/A	#N/A	#N/A	3		4.6			#N/A	#N/A	#N/A	#N/A	#N/A	#N/A	#N/A	#N/A	#N/A	#N/A	#N/A	#N/A	#N/A	#N/A	#N/A	#N/A	#N/A	#N/A	#N/A	#N/A			9	18.5	16.2
CLOHYLEM_05611	fructose-1,6-bisphosphate aldolase, class II [Lachnospiraceae [Clostridium] hylemonae DSM 15053]											#N/A	#N/A	#N/A	#N/A	#N/A	#N/A	#N/A	#N/A	#N/A	#N/A	#N/A	#N/A	#N/A	#N/A	#N/A	#N/A	#N/A	#N/A	#N/A	#N/A	#N/A	#N/A	#N/A	#N/A	#N/A	#N/A	#N/A	#N/A	#N/A	#N/A			3.2
HMPREF0619_02825	translation elongation factor G [Parabacteroides sp. D13]	75.1	93	96.2	70.3	18.5	#N/A	#N/A	#N/A	#N/A	#N/A	#N/A	#N/A	#N/A	#N/A	#N/A	#N/A	#N/A	#N/A	#N/A	#N/A	#N/A	#N/A	#N/A	#N/A	#N/A	#N/A	#N/A	#N/A	#N/A	#N/A	11.6	5.1	20.7	45.7	37.9	#N/A	#N/A	#N/A	#N/A	#N/A	43.5			3.2	1.4	#N/A	#N/A	#N/A
FAEPRAA2165_00996	glyceraldehyde-3-phosphate dehydrogenase, type I [Faecalibacterium prausnitzii A2-165]						#N/A	#N/A	#N/A	#N/A	#N/A		3.4			3	#N/A	#N/A	#N/A	#N/A	#N/A	#N/A	#N/A	#N/A	#N/A	#N/A	#N/A	#N/A	#N/A	#N/A	#N/A	#N/A	#N/A	#N/A	#N/A	#N/A	3.7	1.8	4.8	2.4	7						#N/A	#N/A	#N/A
HMPREF1311_03533	50S ribosomal protein L6 [Proteus mirabilis WGLW6]				1.8		#N/A	#N/A	#N/A	#N/A	#N/A	#N/A	#N/A	#N/A	#N/A	#N/A	#N/A	#N/A	#N/A	#N/A	#N/A	#N/A	#N/A	#N/A	#N/A	#N/A	#N/A	#N/A	#N/A	#N/A	#N/A						#N/A	#N/A	#N/A	#N/A	#N/A				4.3	1.5	#N/A	#N/A	#N/A
A2AEP0	Odorant-binding protein 1b [OS=Mus musculus]	3.7					40.3	8.2	42.2		11.2		2.1	1.4			17.3		8.2			56.3	80.1	43	6.1	27	9.3	5.7				10.9	4.4	1.7	2.2	4.2	5.8	8.1	4.8	2.2		3.8	20.5	3.1			73	60.5	15.3
P45952	medium-chain specific acyl-CoA dehydrogenase, mitochondrial [OS=Mus musculus]	10	9.7	8.7	3	3.8	3.9	3.5	3	3.5		#N/A	#N/A	#N/A	#N/A	#N/A	#N/A	#N/A	#N/A	#N/A	#N/A	#N/A	#N/A	#N/A	#N/A	#N/A	#N/A	#N/A	#N/A	#N/A	#N/A	#N/A	#N/A	#N/A	#N/A	#N/A	#N/A	#N/A	#N/A	#N/A	#N/A	8.7	4	5.4	5.7	7	6.5	2.2	8.6
COLAER_01233	pyruvate synthase [Collinsella aerofaciens ATCC 25986]								2			#N/A	#N/A	#N/A	#N/A	#N/A	#N/A	#N/A	#N/A	#N/A	#N/A	#N/A	#N/A	#N/A	#N/A	#N/A	#N/A	#N/A	#N/A	#N/A	#N/A	#N/A	#N/A	#N/A	#N/A	#N/A
ESAG_03692	chaperonin GroS [Escherichia sp. 3_2_53FAA]																					#N/A	#N/A	#N/A	#N/A	#N/A	#N/A	#N/A	#N/A	#N/A	#N/A	#N/A	#N/A	#N/A	#N/A	#N/A	#N/A	#N/A	#N/A	#N/A	#N/A			6.6	32.7	14.5			7.8
UPSP:K22E_HUMAN_contaminant	KERATIN, TYPE II CYTOSKELETAL 2 EPIDERMAL (CYTOKERATIN 2E) (K2E)	4	4.6	2.4	4.2		5.6		1.6		1.7	#N/A	#N/A	#N/A	#N/A	#N/A	5.3	3.2	8.4		5.4	#N/A	#N/A	#N/A	#N/A	#N/A	#N/A	#N/A	#N/A	#N/A	#N/A						#N/A	#N/A	#N/A	#N/A	#N/A	3	3.7	3.3	1.4		7.8	3.7	4.6
SUBVAR_07036	phosphoenolpyruvate carboxykinase (ATP) [Subdoligranulum variabile DSM 15176]						#N/A	#N/A	#N/A	#N/A	#N/A	#N/A	#N/A	#N/A	#N/A	#N/A	#N/A	#N/A	#N/A	#N/A	#N/A	#N/A	#N/A	#N/A	#N/A	#N/A	#N/A	#N/A	#N/A	#N/A	#N/A	#N/A	#N/A	#N/A	#N/A	#N/A	#N/A	#N/A	#N/A	#N/A	#N/A	3.6					#N/A	#N/A	#N/A
P18528	Ig heavy chain V region 6.96 [OS=Mus musculus]	7.4	13.7	5.7	4.4	4.5	43.5	61.9	31.7	34.7	16.2	9.9	6.7	9.7	7	2.6	15	23.1	16.8	3.8	2	57	102.9	63.7	16.3	35.5	3.3	6	4.3		4.1	40.2	55.5	58.1	31.6	27.7	1.7		9.2	10.1	4.1	14.6	23.1	15	10.9	3.9	57	99.1	52.9
BACPEC_03038	Glu/Leu/Phe/Val dehydrogenase, dimerization domain protein [Clostridiales [Bacteroides] pectinophilus ATCC 43243]						#N/A	#N/A	#N/A	#N/A	#N/A							1.7	2.1	2.2	4.1						#N/A	#N/A	#N/A	#N/A	#N/A	43.9	56.4	35.3	81.7	46.7											#N/A	#N/A	#N/A
P19001	Keratin, type I cytoskeletal 19 [OS=Mus musculus]	6.5		2.8	6.9	3.3	#N/A	#N/A	#N/A	#N/A	#N/A	57.1	9.9	4.2		4.7										5.6	3.3					12.3	12.8		12.3	16.4	21.1	13.5	48.4	28	14.7	5.1				12.8	#N/A	#N/A	#N/A
RBR_07840	translation elongation factor 1A (EF-1A/EF-Tu) [Ruminococcus bromii L2-63]	4.5	5.8	12.3	10.7	9.3	9.2	5.5	18.2	19.5	20.2	6.4	4.9	11.1	13.7	35.8			16.6	29.7	30.1	#N/A	#N/A	#N/A	#N/A	#N/A	#N/A	#N/A	#N/A	#N/A	#N/A	#N/A	#N/A	#N/A	#N/A	#N/A	6.3	4.4	37.8	10.1	65.3						10
P01639	Ig kappa chain V-V region MOPC 41 [OS=Mus musculus]	1.8	3.5	6.6		2.7							3.8	3.5		1.5	9	14.9	11.1	2.2		15.8	36	16.6	5.8	9.9	#N/A	#N/A	#N/A	#N/A	#N/A	16.6	32.1	37.8	25.6	21.7	10.4				2.5	6.7	4.3	1.6	1.1
HMPREF1311_03605	triosephosphate isomerase [Proteus mirabilis WGLW6]	69.7	50	144.9	100.5	42.2	96.5	39.9	42.3	46.9	57.9	54.5	27.1	28.5	152.4	74	8.5	3				#N/A	#N/A	#N/A	#N/A	#N/A	#N/A	#N/A	#N/A	#N/A	#N/A	#N/A	#N/A	#N/A	#N/A	#N/A	#N/A	#N/A	#N/A	#N/A	#N/A	59.9	4.8	66.4	76.5	51.9	68.8		74.8
HMPREF0201_00475	chaperone protein DnaK [Cedecea davisae DSM 4568]						#N/A	#N/A	#N/A	#N/A	#N/A	#N/A	#N/A	#N/A	#N/A	#N/A	#N/A	#N/A	#N/A	#N/A	#N/A	#N/A	#N/A	#N/A	#N/A	#N/A	#N/A	#N/A	#N/A	#N/A	#N/A	#N/A	#N/A	#N/A	#N/A	#N/A	#N/A	#N/A	#N/A	#N/A	#N/A						#N/A	#N/A	#N/A
ROSEINA2194_03476	fructose-1,6-bisphosphate aldolase, class II [Roseburia inulinivorans DSM 16841]	18.7	19.2	5.4	2.9	3.7	#N/A	#N/A	#N/A	#N/A	#N/A	#N/A	#N/A	#N/A	#N/A	#N/A	#N/A	#N/A	#N/A	#N/A	#N/A	#N/A	#N/A	#N/A	#N/A	#N/A	#N/A	#N/A	#N/A	#N/A	#N/A	#N/A	#N/A	#N/A	#N/A	#N/A	#N/A	#N/A	#N/A	#N/A	#N/A						#N/A	#N/A	#N/A
HMPREF0372_04267	translation elongation factor Tu [Flavonifractor plautii ATCC 29863]	4.5	5.3	10.5	10.2	3.6	#N/A	#N/A	#N/A	#N/A	#N/A	#N/A	#N/A	#N/A	#N/A	#N/A	#N/A	#N/A	#N/A	#N/A	#N/A	#N/A	#N/A	#N/A	#N/A	#N/A	65.4	23.5	9.2	29.6	6.4	#N/A	#N/A	#N/A	#N/A	#N/A	#N/A	#N/A	#N/A	#N/A	#N/A	7.6	3.6		3.3		#N/A	#N/A	#N/A
P97384	annexin A11 [OS=Mus musculus]	7.9	1.6	7.8	3.4	3.6	13.3	12.8	14.3	17.8	9.8	14	14.6	19.4	27.3	12.2						12.8	3.7	1.5	1.5		6.2		1.9			4.5		3.8	2.1							7.1	9.1	7.3	6.3	10.1	14.5	16.2	14.2
HMPREF0996_01700	ABC transporter [Lachnospiraceae bacterium 5_1_63FAA]	5.7	4.5	7.3	8.9		#N/A	#N/A	#N/A	#N/A	#N/A	1.7		4.9	11.5	5.5																					#N/A	#N/A	#N/A	#N/A	#N/A	8.1					#N/A	#N/A	#N/A
BRYFOR_09948	hypothetical protein [Marvinbryantia formatexigens DSM 14469]						#N/A	#N/A	#N/A	#N/A	#N/A	#N/A	#N/A	#N/A	#N/A	#N/A	#N/A	#N/A	#N/A	#N/A	#N/A	#N/A	#N/A	#N/A	#N/A	#N/A	#N/A	#N/A	#N/A	#N/A	#N/A	#N/A	#N/A	#N/A	#N/A	#N/A	#N/A	#N/A	#N/A	#N/A	#N/A						#N/A	#N/A	#N/A
HMPREF1311_02994	aspartate ammonia-lyase [Proteus mirabilis WGLW6]						4					13.1	5.2	6.3		9.5						#N/A	#N/A	#N/A	#N/A	#N/A	#N/A	#N/A	#N/A	#N/A	#N/A	#N/A	#N/A	#N/A	#N/A	#N/A	#N/A	#N/A	#N/A	#N/A	#N/A			20.4	17.4	6.8		2.2	11.2
HMPREF1214_00227	phosphoenolpyruvate carboxykinase [Bacteroides sp. HPS0048]						#N/A	#N/A	#N/A	#N/A	#N/A	#N/A	#N/A	#N/A	#N/A	#N/A	#N/A	#N/A	#N/A	#N/A	#N/A	#N/A	#N/A	#N/A	#N/A	#N/A	#N/A	#N/A	#N/A	#N/A	#N/A	#N/A	#N/A	#N/A	#N/A	#N/A	#N/A	#N/A	#N/A	#N/A	#N/A						#N/A	#N/A	#N/A
P52787	Gastric intrinsic factor [OS=Mus musculus]	3.5	9.8	10.3	6.7	3	7.8	22.4	20.4	4.1	2.7	41.7	49	140	41.6	92	20.9	92.8	51.1	0.2	4	12.4	39.2	38.7		40.1	27.4	59.9	68.1	3.9	32.8	14.2	27.1	17.7		5.2	31.4	61.6	44.4	2.4	2.2	6.1		3.5				12.8
P62806	histone H4 [OS=Mus musculus]	73.7	27	41.1	63.2	66.9	33	8	14	23.9	35.6	15.4		4.4		7.2	38.5	2.7	8.3		6.9						43.6	8.8	5.5		7.6	15.2	4.7		6.9	2.3	5.8	6	9.5			42.5	29.2	14.6	31.4	85.9	69.6	17.2	30.1
BRYFOR_08790	triose-phosphate isomerase [Marvinbryantia formatexigens DSM 14469]	4.5	3.7	5.1	2.5							13	13.3	5.5	60.9	21.3	34.4	12.7	48.9	12.6	82.8			1.8									1.9	3.7	8.8		97.9	53	49.5	50.8	270.6	1.7
UPSP:K1CI_HUMAN_contaminant	KERATIN, TYPE I CYTOSKELETAL 9 (CYTOKERATIN 9) (K9) (CK 9)>PIR2:I												1.6																			#N/A	#N/A	#N/A	#N/A	#N/A
HMPREF1311_03752	hypothetical protein [Proteus mirabilis WGLW6]																	7.6				#N/A	#N/A	#N/A	#N/A	#N/A	#N/A	#N/A	#N/A	#N/A	#N/A	#N/A	#N/A	#N/A	#N/A	#N/A	#N/A	#N/A	#N/A	#N/A	#N/A					26.6
ESAG_01441	fructose-bisphosphate aldolase, class II [Escherichia sp. 3_2_53FAA]						#N/A	#N/A	#N/A	#N/A	#N/A	#N/A	#N/A	#N/A	#N/A	#N/A	#N/A	#N/A	#N/A	#N/A	#N/A	#N/A	#N/A	#N/A	#N/A	#N/A	#N/A	#N/A	#N/A	#N/A	#N/A						#N/A	#N/A	#N/A	#N/A	#N/A			5.2	19.6	17.9	#N/A	#N/A	#N/A
P10639	thioredoxin [OS=Mus musculus]	38.6	8.1	10.1	14.5	8.3	53.9	13.4	10.9	16.7	13.8						81.5	8.8	27.7	13.2	19.1				5.4		83.8	11	26.9	18.9	47.3	1.7										32.6	1.3	3	11.4	13.1	59.6	8.2	9.2
P06151	L-lactate dehydrogenase A chain [OS=Mus musculus]	3.4		4	3.5		15.3	4.1	7.8	6.8	7	14.7		5.7	2	5.2						4.2		4.4		2.3	9.4					4.8		5	18.8	20.7							4.4	3.5	2.9	5.5	2.8		6.5
HMPREF0880_00311	inorganic diphosphatase [Yokenella regensburgei ATCC 43003]							2.2				#N/A	#N/A	#N/A	#N/A	#N/A	1.2	2.5				#N/A	#N/A	#N/A	#N/A	#N/A	#N/A	#N/A	#N/A	#N/A	#N/A	#N/A	#N/A	#N/A	#N/A	#N/A	#N/A	#N/A	#N/A	#N/A	#N/A								81.1
EUBHAL_00791	translation elongation factor G [Eubacterium [Eubacterium] hallii DSM 3353]	12.9	12.4	16.2	7.5	3.3											#N/A	#N/A	#N/A	#N/A	#N/A	#N/A	#N/A	#N/A	#N/A	#N/A	13.9	1.6		4		#N/A	#N/A	#N/A	#N/A	#N/A		3.5	4.1			11.9
BUTYVIB_00392	ketol-acid reductoisomerase [Butyrivibrio crossotus DSM 2876]	15.4	12.6	19.5	33.2	12.8	15.1	6.7	4.7	7.9	10.4	4.4		10	12.2	7.4	#N/A	#N/A	#N/A	#N/A	#N/A	11.4	22.2	24.2	2	27.8	44.8	9.8	16.9	11.1	9.5	#N/A	#N/A	#N/A	#N/A	#N/A					6.9	10.6					6.2
HMPREF0216_01968	translation elongation factor Tu [Clostridium celatum DSM 1785]	32.7	34.2	45.2	38	33.1	#N/A	#N/A	#N/A	#N/A	#N/A						6.4	12.5	14.5	18.2	19.1	#N/A	#N/A	#N/A	#N/A	#N/A	40.2	19.9	3.1			16	42.9	13	11.5	5	38.1	29.1	24.7	30.5	4.8	24.8	89.6	68.4	71.2	91.4	#N/A	#N/A	#N/A
HMPREF1311_01426	hypothetical protein [Proteus mirabilis WGLW6]																					#N/A	#N/A	#N/A	#N/A	#N/A	#N/A	#N/A	#N/A	#N/A	#N/A	#N/A	#N/A	#N/A	#N/A	#N/A	#N/A	#N/A	#N/A	#N/A	#N/A			14	16.4	15.5			29.5
P11438	Lysosome-associated membrane glycoprotein 1 [OS=Mus musculus]	8.6	1.5				3.6	4.8		3.3							13.1	4.7	12.9	7.2				5.3		2.4	26.2	4.8				5.1		10.5		1.5	12.1			2.3		3.9			1.4
EUR_14450	Flagellin and related hook-associated proteins [Eubacterium rectale DSM 17629]	8.5	10.6	22.8	19.7	7.8	#N/A	#N/A	#N/A	#N/A	#N/A	#N/A	#N/A	#N/A	#N/A	#N/A	#N/A	#N/A	#N/A	#N/A	#N/A	#N/A	#N/A	#N/A	#N/A	#N/A	#N/A	#N/A	#N/A	#N/A	#N/A	#N/A	#N/A	#N/A	#N/A	#N/A	#N/A	#N/A	#N/A	#N/A	#N/A						#N/A	#N/A	#N/A
CCU_00360	NifU homolog involved in Fe-S cluster formation [Coprococcus sp. ART55/1]						#N/A	#N/A	#N/A	#N/A	#N/A	#N/A	#N/A	#N/A	#N/A	#N/A	4.8		10.4		20	#N/A	#N/A	#N/A	#N/A	#N/A	#N/A	#N/A	#N/A	#N/A	#N/A	#N/A	#N/A	#N/A	#N/A	#N/A	5.6	3.8		5.8	23.5						#N/A	#N/A	#N/A
P18525	Ig heavy chain V region 5-84 [OS=Mus musculus]							5.8	2.8	4.2	3.1	#N/A	#N/A	#N/A	#N/A	#N/A						15.9	31.2	88.9	14.6	27.8	1.2	8.2	9.1	6.9	2	11.5	13.7	9.5	4.4	1.7	22.7	28.3	27.8	11.2	5.5						3	5	4.3
P01631	Ig kappa chain V-II region 26-10 [OS=Mus musculus]	4.4	6.5	5.7	4.5	3.5	1.5	16.5	29.5	12.2	7.5	3.1					4.7	12	14.5	6	5	8.8	16.2	26.8	4.3	8.6	1.2	5.7	9.1	8.2	9.9	1.6	2.8	12.2	4.2	1.7	3.1		6.4	10.1	3.4	25	28.8	19.7	18.3	11	9.8	29.4	22.8
HMPREF1526_01956	ATP synthase subunit beta [Butyricicoccus pullicaecorum 1.2]						#N/A	#N/A	#N/A	#N/A	#N/A	#N/A	#N/A	#N/A	#N/A	#N/A	#N/A	#N/A	#N/A	#N/A	#N/A	#N/A	#N/A	#N/A	#N/A	#N/A	#N/A	#N/A	#N/A	#N/A	#N/A	#N/A	#N/A	#N/A	#N/A	#N/A	#N/A	#N/A	#N/A	#N/A	#N/A				3.1		#N/A	#N/A	#N/A
P16110	Galectin-3 [OS=Mus musculus]	7.9			5.6	6.5	#N/A	#N/A	#N/A	#N/A	#N/A	4.7					#N/A	#N/A	#N/A	#N/A	#N/A		1.6	9	4.7		6	1.1	5.4	2.2	4	#N/A	#N/A	#N/A	#N/A	#N/A						9.4	7.6	11.6	15.8	13.2	#N/A	#N/A	#N/A
HMPREF1311_02219	elongation factor Ts [Proteus mirabilis WGLW6]	4.4										#N/A	#N/A	#N/A	#N/A	#N/A	3					#N/A	#N/A	#N/A	#N/A	#N/A	#N/A	#N/A	#N/A	#N/A	#N/A	#N/A	#N/A	#N/A	#N/A	#N/A	#N/A	#N/A	#N/A	#N/A	#N/A		1	19.1	46.2	18.4
HMPREF0281_01724	translation elongation factor Tu [Corynebacterium ammoniagenes DSM 20306]	14.5	10.8	32.6	3.3	1.6	#N/A	#N/A	#N/A	#N/A	#N/A	#N/A	#N/A	#N/A	#N/A	#N/A	#N/A	#N/A	#N/A	#N/A	#N/A	#N/A	#N/A	#N/A	#N/A	#N/A	#N/A	#N/A	#N/A	#N/A	#N/A	#N/A	#N/A	#N/A	#N/A	#N/A	#N/A	#N/A	#N/A	#N/A	#N/A						#N/A	#N/A	#N/A
DORFOR_00902	chaperonin GroS [Dorea formicigenerans ATCC 27755]	14.9	20.5	20.6	20.7	6.5	35.2	17.6	22.3	18.7	25.4	9.1	8.1	4.9	32.8	8.8	61.8	34	82.1	93.4	213.5	#N/A	#N/A	#N/A	#N/A	#N/A	45	22.6		12	2.3	#N/A	#N/A	#N/A	#N/A	#N/A	6.3	3.4	11.3	9.2	48.7						33.1
P01657	Ig kappa chain V-III region PC 2413 [OS=Mus musculus]	4.3	5.7	1.5	1.1		#N/A	#N/A	#N/A	#N/A	#N/A					1.4	#N/A	#N/A	#N/A	#N/A	#N/A	#N/A	#N/A	#N/A	#N/A	#N/A			5.6	5.2	4.1	#N/A	#N/A	#N/A	#N/A	#N/A	#N/A	#N/A	#N/A	#N/A	#N/A	13.4	17.5	5.7	5.3	3.7	#N/A	#N/A	#N/A
CK3_33080	triosephosphate isomerase [Clostridiales butyrate-producing bacterium SS3/4]	1.5	3.2	4.5			#N/A	#N/A	#N/A	#N/A	#N/A	#N/A	#N/A	#N/A	#N/A	#N/A	#N/A	#N/A	#N/A	#N/A	#N/A	#N/A	#N/A	#N/A	#N/A	#N/A	#N/A	#N/A	#N/A	#N/A	#N/A	#N/A	#N/A	#N/A	#N/A	#N/A	#N/A	#N/A	#N/A	#N/A	#N/A						#N/A	#N/A	#N/A
HMPREF9449_01071	ribosomal protein S1 [Odoribacter laneus YIT 12061]	24.9	44.6	28.4	26	7	4.6	6.6	5	1.7		5.1	33.7	9	8.4	13.5						#N/A	#N/A	#N/A	#N/A	#N/A	15.8	3.4	4.4	11.3		#N/A	#N/A	#N/A	#N/A	#N/A	11.3	14.6	23.2		6.5	12.1	3	5
P01783	Ig heavy chain V region MOPC 21 [OS=Mus musculus]	5.9	9.4	3.3			#N/A	#N/A	#N/A	#N/A	#N/A			5.6	2		#N/A	#N/A	#N/A	#N/A	#N/A	#N/A	#N/A	#N/A	#N/A	#N/A	7.5	2.7	7.6	13	5.9	3.5	7.9	10.2	6.5	6.4		3.4	2.1	7.5	9.2	16.1	16.6	6.9	14.3	3.3	#N/A	#N/A	#N/A
P01635	Ig kappa chain V-V region K2 [OS=Mus musculus]		3.6	3.3	1.6		4.7	13.2	7.6	2.3				1.5			4.4	6.9	6.8	2.2		34.9	46	96.2	17.6	27.8	5	3.9	51.9	37.8	28.6	15.3	15.3	22.8	29.1	18.3												5.3
Q9Z0J0	Epididymal secretory protein E1 [OS=Mus musculus]	12.6	12.5	4.9	49.9	27.8	5.1	9.4	7.6	6.9	14.2	18.4	7.8	24.7	12.8	14.7	10.8	10	14.9	11.1	13.6	#N/A	#N/A	#N/A	#N/A	#N/A	#N/A	#N/A	#N/A	#N/A	#N/A	3.3	11	8	7.2	9.3	#N/A	#N/A	#N/A	#N/A	#N/A	10.3	2.5	3		7.3	6.6		4.8
HMPREF0673_02157	glutamate dehydrogenase, NAD-specific [Prevotella stercorea DSM 18206]						#N/A	#N/A	#N/A	#N/A	#N/A	#N/A	#N/A	#N/A	#N/A	#N/A	#N/A	#N/A	#N/A	#N/A	#N/A	#N/A	#N/A	#N/A	#N/A	#N/A	#N/A	#N/A	#N/A	#N/A	#N/A	#N/A	#N/A	#N/A	#N/A	#N/A	#N/A	#N/A	#N/A	#N/A	#N/A						#N/A	#N/A	#N/A
HMPREF0018_02707	ATP synthase F1, alpha subunit [Acinetobacter radioresistens SH164]						#N/A	#N/A	#N/A	#N/A	#N/A	#N/A	#N/A	#N/A	#N/A	#N/A	2.6										#N/A	#N/A	#N/A	#N/A	#N/A	#N/A	#N/A	#N/A	#N/A	#N/A	#N/A	#N/A	#N/A	#N/A	#N/A			3.5	5.7	3	#N/A	#N/A	#N/A
PROSTU_04780	fructose-bisphosphate aldolase, class II [Providencia stuartii ATCC 25827]											8	4.8	1.3			#N/A	#N/A	#N/A	#N/A	#N/A	#N/A	#N/A	#N/A	#N/A	#N/A	#N/A	#N/A	#N/A	#N/A	#N/A	#N/A	#N/A	#N/A	#N/A	#N/A	#N/A	#N/A	#N/A	#N/A	#N/A			8.9	24.7	18.1
Q91V76	Ester hydrolase C11orf54 homolog [OS=Mus musculus]	9.8		4.4																		10.9	7.8	18.6	2.5	13.1											#N/A	#N/A	#N/A	#N/A	#N/A	11.5	1.8	3.3		2.8
Q8VCI0	Phospholipase B-like 1 [OS=Mus musculus]	28.4	17	27.3	30.1	23.8	10.7	11	12.5	14.4	13.1	37.3	11.4	47.3	7.9	29.8	13.3	16.9	21.4	16.2	8.4	27.7	18.5	14.9	3.1	29.3	41.1	27.3	74.4	46.5	47.3											41.9	19.6	38.8	39.6	25.5	24.4	5.7	25.4
Q8R0F8	Acylpyruvase FAHD1, mitochondrial [OS=Mus musculus]	4.3					5.5	1.7	11.2	6	11							1.8	4.7		3.5			4.3		2	#N/A	#N/A	#N/A	#N/A	#N/A	1.6	6		1.9		10.9		12.6	19.8	1.4						7.5		12.5
Q9WVJ3	Carboxypeptidase Q [OS=Mus musculus]		4.4		5	1.5						8.5	2.5	12.5	5.3	3.1	3.5	6.9	8.6	16.6	12.5		1.8				8.9	8	3.7	8.2	11												9.6	3.9	3.8	4.5
Q5SX39	Myosin-4 [OS=Mus musculus]	11.2	7.5	11.1		14.8	#N/A	#N/A	#N/A	#N/A	#N/A			1.8			5	6.7	7.4	6.5	7.5	#N/A	#N/A	#N/A	#N/A	#N/A	#N/A	#N/A	#N/A	#N/A	#N/A	3.3	10.6				#N/A	#N/A	#N/A	#N/A	#N/A	12.4	1.5	2.7	1.4		#N/A	#N/A	#N/A
HMPREF9450_00244	ATP synthase subunit beta [Alistipes indistinctus YIT 12060]		4	2.8	1.2		#N/A	#N/A	#N/A	#N/A	#N/A	#N/A	#N/A	#N/A	#N/A	#N/A	#N/A	#N/A	#N/A	#N/A	#N/A	#N/A	#N/A	#N/A	#N/A	#N/A	#N/A	#N/A	#N/A	#N/A	#N/A	#N/A	#N/A	#N/A	#N/A	#N/A											#N/A	#N/A	#N/A
HMPREF9473_02399	hypothetical protein [Lachnospiraceae [Clostridium] hathewayi WAL-18680]	3.8	1.3	4.9	13.4	3.6	#N/A	#N/A	#N/A	#N/A	#N/A	#N/A	#N/A	#N/A	#N/A	#N/A	#N/A	#N/A	#N/A	#N/A	#N/A	#N/A	#N/A	#N/A	#N/A	#N/A	#N/A	#N/A	#N/A	#N/A	#N/A	22.9	13.4	1.1	15.9	6						3					#N/A	#N/A	#N/A
CLOHYLEM_04791	chaperonin GroS [Lachnospiraceae [Clostridium] hylemonae DSM 15053]	27.4	27.7	50.1	27.8	14.4	35.7	22.6	11.8	50	28.9	16.5	12.9	12.8	123.8	42.2	#N/A	#N/A	#N/A	#N/A	#N/A	#N/A	#N/A	#N/A	#N/A	#N/A						6.6	16.9	16.2	62.8	9	15.4	16.4	8.9	11.3	38.8	35.8					25.8
Q03265	ATP synthase subunit alpha, mitochondrial [OS=Mus musculus]						5.4	3.2	1.4	6.9							#N/A	#N/A	#N/A	#N/A	#N/A		1.9									#N/A	#N/A	#N/A	#N/A	#N/A	#N/A	#N/A	#N/A	#N/A	#N/A							3.7	4.3
BLAHAN_04273	UDP-glucose 4-epimerase [Blautia hansenii DSM 20583]	67.9	79.3	123.9	45.1	33.1	#N/A	#N/A	#N/A	#N/A	#N/A	#N/A	#N/A	#N/A	#N/A	#N/A	#N/A	#N/A	#N/A	#N/A	#N/A	#N/A	#N/A	#N/A	#N/A	#N/A	11.5	9.2	7.8	10	10	#N/A	#N/A	#N/A	#N/A	#N/A						36.7	4.8	4.6	5.5	6.2	#N/A	#N/A	#N/A
P56480	ATP synthase subunit beta, mitochondrial [OS=Mus musculus]	3.3	4.5		4.3		#N/A	#N/A	#N/A	#N/A	#N/A	#N/A	#N/A	#N/A	#N/A	#N/A	#N/A	#N/A	#N/A	#N/A	#N/A	#N/A	#N/A	#N/A	#N/A	#N/A	#N/A	#N/A	#N/A	#N/A	#N/A	#N/A	#N/A	#N/A	#N/A	#N/A						3.9			5.4	3.5	#N/A	#N/A	#N/A
P26040	Ezrin [OS=Mus musculus]	4.4	3.8	4.4	5.1	6.3	#N/A	#N/A	#N/A	#N/A	#N/A	#N/A	#N/A	#N/A	#N/A	#N/A	3.4					#N/A	#N/A	#N/A	#N/A	#N/A						1.8		1.7								9.9	1.7	2.6	6.5	6	#N/A	#N/A	#N/A
Q9D3H2	Odorant-binding protein 1a [OS=Mus musculus]						22.5	15.9	42.1	6.9	8.9																#N/A	#N/A	#N/A	#N/A	#N/A																24.5	21	14.9
HMPREF1032_01327	chaperonin [Subdoligranulum sp. 4_3_54A2FAA]	3.7	3.8	12.3	7.9	0.7	#N/A	#N/A	#N/A	#N/A	#N/A	#N/A	#N/A	#N/A	#N/A	#N/A	#N/A	#N/A	#N/A	#N/A	#N/A						#N/A	#N/A	#N/A	#N/A	#N/A	3.1	8.8	5.5	16.7	1.7	#N/A	#N/A	#N/A	#N/A	#N/A	5.2					#N/A	#N/A	#N/A
RSAG_03401	hypothetical protein [Ruminococcus sp. 5_1_39BFAA]	17.5	20.6	6	7.6	5.8	5.1	4.9			3.8	#N/A	#N/A	#N/A	#N/A	#N/A	#N/A	#N/A	#N/A	#N/A	#N/A	6	19.4	13.8	8.2	14						#N/A	#N/A	#N/A	#N/A	#N/A						7.8		4.3		1.5	5
ROSEINA2194_02155	bacterial flagellin domain protein [Roseburia inulinivorans DSM 16841]	46	39	43.1	15.7	3.3	#N/A	#N/A	#N/A	#N/A	#N/A	10.2		3.2	39.1	12.6	#N/A	#N/A	#N/A	#N/A	#N/A	#N/A	#N/A	#N/A	#N/A	#N/A	#N/A	#N/A	#N/A	#N/A	#N/A	#N/A	#N/A	#N/A	#N/A	#N/A	11	3.5	23.5	9	49	8.5					#N/A	#N/A	#N/A
Q6NSR8	Probable aminopeptidase NPEPL1 [OS=Mus musculus]		3.8	3.3		1.6																6.2	10.1	12.3	4.6	12.4	3.5	3.1	3.9	5.1	3.9	4.2	3.8		1.9	6.2		2	4.7	4.3	1.2			5
P01638	Ig kappa chain V-V region L6 [OS=Mus musculus]	45.7	64	25.3	21.8	17.7	25.4	42.8	68.4	35.2	26	#N/A	#N/A	#N/A	#N/A	#N/A	#N/A	#N/A	#N/A	#N/A	#N/A						10.5	17.8	120.6	85.1	51.2	37.8	37.3	22.4	9.6	10.3	36.2	38.2	101.8	86.9	20.5	27.3	38.3	71.2	56.7	26.7	53.6	86.6	28.2
HMPREF1311_00362	cold shock-like protein CspE [Proteus mirabilis WGLW6]											#N/A	#N/A	#N/A	#N/A	#N/A						#N/A	#N/A	#N/A	#N/A	#N/A	#N/A	#N/A	#N/A	#N/A	#N/A	#N/A	#N/A	#N/A	#N/A	#N/A	#N/A	#N/A	#N/A	#N/A	#N/A			7.4	30.4	20.8			17.8
HMPREF0240_02573	propanediol utilization protein PduA [Clostridium sp. D5]						#N/A	#N/A	#N/A	#N/A	#N/A				5.8	4.3						#N/A	#N/A	#N/A	#N/A	#N/A	#N/A	#N/A	#N/A	#N/A	#N/A						#N/A	#N/A	#N/A	#N/A	#N/A						#N/A	#N/A	#N/A
P32261	Antithrombin-III [OS=Mus musculus]	9.6	17.6	7	26.4	48.6	12.3	61.9	41	121.8	44.8	1.7	1.3	4.6	52.9	6.2	5.5	36.7	26.7	296.5	93.1	20.7	29.8	47.5	319.1	64.4	37.8	72.8	38	87.1	152.8	24.7	63.7	37.8	19.1	21	33.2	89.3	49.9	98.2	30.3	15.9	10.1	11.5	6.5	8.3	14	24.7	21.7
ROSEINA2194_01713	BMC domain protein [Roseburia inulinivorans DSM 16841]	4.9	4.3	6.7	5.7		8.2	6.1	9.4	4.3	11																15.9	9.2	3.8	2		6.5	15.4	8.1	25.2	8.1	#N/A	#N/A	#N/A	#N/A	#N/A						11.6	5	4
HMPREF1311_00655	30S ribosomal protein S1 [Proteus mirabilis WGLW6]		1.7	3.7	3.2		#N/A	#N/A	#N/A	#N/A	#N/A	#N/A	#N/A	#N/A	#N/A	#N/A						#N/A	#N/A	#N/A	#N/A	#N/A	#N/A	#N/A	#N/A	#N/A	#N/A	#N/A	#N/A	#N/A	#N/A	#N/A	#N/A	#N/A	#N/A	#N/A	#N/A		1.4	47.3	116.6	71.3	#N/A	#N/A	#N/A
P12265	beta-glucuronidase [OS=Mus musculus]	17.1	15.2	19.3	45.7	61.5						64	13.5	71	30.6	48.7	#N/A	#N/A	#N/A	#N/A	#N/A	48.5	38.3	84.9	14.7	38	#N/A	#N/A	#N/A	#N/A	#N/A	74.3	64	67.6	42.8	41.2	66.6	41.4	121.4	90	50.7	24.9	21.9	30.2	58.6	45.1
DESPIG_00100	translation elongation factor Tu [Desulfovibrio piger ATCC 29098]						#N/A	#N/A	#N/A	#N/A	#N/A	10.4	26.7	8.3	18	13.3	10.4	11.6	8			#N/A	#N/A	#N/A	#N/A	#N/A						22.7	16.8	34.3	26.9	19.8	#N/A	#N/A	#N/A	#N/A	#N/A						#N/A	#N/A	#N/A
Q8R1M8	Mucosal pentraxin [OS=Mus musculus]																							5.4		11	#N/A	#N/A	#N/A	#N/A	#N/A	3.6
P55050	Fatty acid-binding protein, intestinal [OS=Mus musculus]	12.1	2.8	4.1		4						7.5		3.6	4.1	1.2	23		5	5.1	4.2		3.6	3.5		13.6	31.7	1.7				6				1.5	23.4	13.2	12.8	4.3	8.6	21.4	10.1	14.4	24.5	90.7
HMPREF0542_11816	formate C-acetyltransferase [Lactobacillus ruminis ATCC 25644]	10.9	9.7	20.2	11.4	5.4						14.3	22	19.1	63.5	28.2						8	7.5	5.6	4.3	8.8	28.5	13.2	4.8	16.9												8.4
P01751	Ig heavy chain V region B1-8/186-2 [OS=Mus musculus]						#N/A	#N/A	#N/A	#N/A	#N/A	#N/A	#N/A	#N/A	#N/A	#N/A	#N/A	#N/A	#N/A	#N/A	#N/A	10.6	27.8	54	10.5	37.9	6.6	3.6	12.2	4.9	2.5	#N/A	#N/A	#N/A	#N/A	#N/A	5.8	6.5	7.8	12.6	5.9	3.2	1.7				#N/A	#N/A	#N/A
BACCAC_03436	malate dehydrogenase, NAD-dependent [Bacteroides caccae ATCC 43185]	4.1	9.9	8.7	8.9	2.9	16	27.5	12.3	7.3	6.8	5	13.9	9.5	3.5	14						3.3	9.9	8.4	4.9		54.2	55.6	21.5	43.5	27	13.2	6.2	31.8	28.8	18.9	52.3	108.8	48.5	56.7	20.6	3.2					6.8
P01746	Ig heavy chain V region 93G7 [OS=Mus musculus]																					#N/A	#N/A	#N/A	#N/A	#N/A						#N/A	#N/A	#N/A	#N/A	#N/A							3.6			1.4
CK3_11350	Flagellin and related hook-associated proteins [Clostridiales butyrate-producing bacterium SS3/4]	45.8	40.5	77.6	5.6	9.3	#N/A	#N/A	#N/A	#N/A	#N/A						#N/A	#N/A	#N/A	#N/A	#N/A	#N/A	#N/A	#N/A	#N/A	#N/A	#N/A	#N/A	#N/A	#N/A	#N/A	1.8	2.1		9		18.9	9.2	3.8		28.2	48.3		1.6			#N/A	#N/A	#N/A
CLOL250_00056	acyl-CoA dehydrogenase, C-terminal domain protein [Clostridium sp. L2-50]						#N/A	#N/A	#N/A	#N/A	#N/A				3.8	3.8	#N/A	#N/A	#N/A	#N/A	#N/A	#N/A	#N/A	#N/A	#N/A	#N/A									8.1			2.1	2		12.2						#N/A	#N/A	#N/A
PROPEN_04841	2,3-bisphosphoglycerate-dependent phosphoglycerate mutase [Proteus penneri ATCC 35198]						4.6	1.5			1.8	#N/A	#N/A	#N/A	#N/A	#N/A	#N/A	#N/A	#N/A	#N/A	#N/A	#N/A	#N/A	#N/A	#N/A	#N/A	#N/A	#N/A	#N/A	#N/A	#N/A	#N/A	#N/A	#N/A	#N/A	#N/A	#N/A	#N/A	#N/A	#N/A	#N/A								6.1
P10605	Cathepsin B [OS=Mus musculus]				1.6		#N/A	#N/A	#N/A	#N/A	#N/A	6.9	2.7	3				3.2										3.6				3.5	6	5.7	3.2	6.8		2		6.7							#N/A	#N/A	#N/A
P01749	Ig heavy chain V region 3 [OS=Mus musculus]											#N/A	#N/A	#N/A	#N/A	#N/A	#N/A	#N/A	#N/A	#N/A	#N/A																											5.4
HMPREF1311_00192	major MR/P fimbria protein [Proteus mirabilis WGLW6]						0.9	2.5														#N/A	#N/A	#N/A	#N/A	#N/A	#N/A	#N/A	#N/A	#N/A	#N/A	#N/A	#N/A	#N/A	#N/A	#N/A	#N/A	#N/A	#N/A	#N/A	#N/A			2.2	57	34.1			2
CBFG_05787	ribosomal protein L7/L12 [Clostridiales bacterium 1_7_47FAA]			3.1		4	#N/A	#N/A	#N/A	#N/A	#N/A	#N/A	#N/A	#N/A	#N/A	#N/A	#N/A	#N/A	#N/A	#N/A	#N/A	#N/A	#N/A	#N/A	#N/A	#N/A	#N/A	#N/A	#N/A	#N/A	#N/A	#N/A	#N/A	#N/A	#N/A	#N/A	#N/A	#N/A	#N/A	#N/A	#N/A						#N/A	#N/A	#N/A
Q60930	Voltage-dependent anion-selective channel protein 2 [OS=Mus musculus]	3.6	3.5	2.7	3.6		17.2	9.7	15.4	19.2	12.4	#N/A	#N/A	#N/A	#N/A	#N/A	#N/A	#N/A	#N/A	#N/A	#N/A						#N/A	#N/A	#N/A	#N/A	#N/A											5.8	8.2		4.9	5.9	23.8	26.3	31.2
CLOSPO_00088	translation elongation factor Tu [Clostridium sporogenes ATCC 15579]						#N/A	#N/A	#N/A	#N/A	#N/A	#N/A	#N/A	#N/A	#N/A	#N/A	#N/A	#N/A	#N/A	#N/A	#N/A	#N/A	#N/A	#N/A	#N/A	#N/A	#N/A	#N/A	#N/A	#N/A	#N/A	#N/A	#N/A	#N/A	#N/A	#N/A			1.7		25.1						#N/A	#N/A	#N/A
P14211	Calreticulin [OS=Mus musculus]	23.6	5.8	12.8	4.9	5.8	5.2		1.7			11.5	9.5	6.2	10.9	10.6	15.1		3.7			5.6	7.8	5.7		5.9						#N/A	#N/A	#N/A	#N/A	#N/A	5.6	5	7.6			20	8.1	2.9	4.8	12.1	9	7.2	5.2
Q9CZU6	citrate synthase, mitochondrial [OS=Mus musculus]	17		8.3	9.3	8.2						27.6		11.5		7.7					4.1	2		4.5			31.3		4.5	5.1		#N/A	#N/A	#N/A	#N/A	#N/A						14.4	5.9	6.2	8.4	10.4
HMPREF1311_00971	hypothetical protein [Proteus mirabilis WGLW6]						#N/A	#N/A	#N/A	#N/A	#N/A											#N/A	#N/A	#N/A	#N/A	#N/A	#N/A	#N/A	#N/A	#N/A	#N/A	#N/A	#N/A	#N/A	#N/A	#N/A	#N/A	#N/A	#N/A	#N/A	#N/A			7.5	27.9	22.9	#N/A	#N/A	#N/A
Q9Z0L8-1	Gamma-glutamyl hydrolase [OS=Mus musculus]	71.7	32.2	36.7	22.9	24																8.7	5.6	4.1		7.4																72.1	63.7	31.5	20.6	33.5
FMAG_01349	glucuronate isomerase [Fusobacterium mortiferum ATCC 9817]	7	7	4.6	7.8	5.3	#N/A	#N/A	#N/A	#N/A	#N/A	9	4.6	11.7	10.8	10.2	3.5	5.4	7.3	6.7	7.3	#N/A	#N/A	#N/A	#N/A	#N/A	#N/A	#N/A	#N/A	#N/A	#N/A	#N/A	#N/A	#N/A	#N/A	#N/A	#N/A	#N/A	#N/A	#N/A	#N/A						#N/A	#N/A	#N/A
PROPEN_04603	HAD phosphatase, family IIIB [Proteus penneri ATCC 35198]	16.1	3.8		4	4.8	#N/A	#N/A	#N/A	#N/A	#N/A						#N/A	#N/A	#N/A	#N/A	#N/A	#N/A	#N/A	#N/A	#N/A	#N/A	#N/A	#N/A	#N/A	#N/A	#N/A	#N/A	#N/A	#N/A	#N/A	#N/A	#N/A	#N/A	#N/A	#N/A	#N/A	6.2	4	5.4	3.4	2.9	#N/A	#N/A	#N/A
CLONEX_02083	ATP synthase F1, alpha subunit [Tyzzerella nexilis DSM 1787]	14.4	17.3	14.5	7.4	0.8	#N/A	#N/A	#N/A	#N/A	#N/A	#N/A	#N/A	#N/A	#N/A	#N/A	#N/A	#N/A	#N/A	#N/A	#N/A	#N/A	#N/A	#N/A	#N/A	#N/A						#N/A	#N/A	#N/A	#N/A	#N/A	#N/A	#N/A	#N/A	#N/A	#N/A	9.1			8.2	4.4	#N/A	#N/A	#N/A
P09528	Ferritin heavy chain [OS=Mus musculus]	11.3	8.7	10.8	8.8	4.6	41	42.1	46.6	28.5	20.2	111.5	25.2	85.1	38.9	13.2	33	83	63.2	32.5	26.2	41.7	34.6	15.7	3.7	14.6	48.3	66.7	30.5	47.6	59.7	44.9	36.7	40.3	13.1	27.2	12.8	11.2	12.4	6.7	2.9	11.3	5.7	5.2	5.9	3.6	55.2	54.1	16.6
CIT292_09060	ribosomal protein S6 [Citrobacter youngae ATCC 29220]						#N/A	#N/A	#N/A	#N/A	#N/A	#N/A	#N/A	#N/A	#N/A	#N/A	#N/A	#N/A	#N/A	#N/A	#N/A	#N/A	#N/A	#N/A	#N/A	#N/A											2.3		2.3								#N/A	#N/A	#N/A
HMPREF0874_01139	major carboxysome shell protein 1A [Veillonella sp. 6_1_27]						#N/A	#N/A	#N/A	#N/A	#N/A			6.1	17.7	17.6	#N/A	#N/A	#N/A	#N/A	#N/A	#N/A	#N/A	#N/A	#N/A	#N/A	#N/A	#N/A	#N/A	#N/A	#N/A	#N/A	#N/A	#N/A	#N/A	#N/A	#N/A	#N/A	#N/A	#N/A	#N/A						#N/A	#N/A	#N/A
Q9WU81-2	Isoform 2 of Glucose-6-phosphate exchanger SLC37A2 [OS=Mus musculus]											#N/A	#N/A	#N/A	#N/A	#N/A	6.7	3.1			2	#N/A	#N/A	#N/A	#N/A	#N/A	#N/A	#N/A	#N/A	#N/A	#N/A	#N/A	#N/A	#N/A	#N/A	#N/A	3.8	1.7	4.6	5.1
HMPREF0988_01929	chaperonin [Lachnospiraceae bacterium 1_4_56FAA]	13.7	7	13.6	12	3.5	7.2	6	4.6	8.8	3.6	#N/A	#N/A	#N/A	#N/A	#N/A	4.2		4.8	3.9	8.2	#N/A	#N/A	#N/A	#N/A	#N/A						#N/A	#N/A	#N/A	#N/A	#N/A	#N/A	#N/A	#N/A	#N/A	#N/A	3.4					6.4
CK1_35770	fructose-1,6-bisphosphate aldolase, class II, various bacterial and amitochondriate protist [Ruminococcus sp. SR1/5]						#N/A	#N/A	#N/A	#N/A	#N/A	#N/A	#N/A	#N/A	#N/A	#N/A	#N/A	#N/A	#N/A	#N/A	#N/A	#N/A	#N/A	#N/A	#N/A	#N/A	#N/A	#N/A	#N/A	#N/A	#N/A	#N/A	#N/A	#N/A	#N/A	#N/A	#N/A	#N/A	#N/A	#N/A	#N/A						#N/A	#N/A	#N/A
HMPREF1311_02162	hypothetical protein [Proteus mirabilis WGLW6]											#N/A	#N/A	#N/A	#N/A	#N/A						#N/A	#N/A	#N/A	#N/A	#N/A	#N/A	#N/A	#N/A	#N/A	#N/A	#N/A	#N/A	#N/A	#N/A	#N/A	#N/A	#N/A	#N/A	#N/A	#N/A				9.5	4.8
ECSF_2281	PTS system glucose-specific IIA component [Escherichia coli SE15]			1.5								3.6	3.7	4		1.5	1.6	2.5				#N/A	#N/A	#N/A	#N/A	#N/A	#N/A	#N/A	#N/A	#N/A	#N/A	#N/A	#N/A	#N/A	#N/A	#N/A	#N/A	#N/A	#N/A	#N/A	#N/A				4	4.6			46.6
P62897	Cytochrome c, somatic [OS=Mus musculus]	45.1	42.9	40.2	54.8	71.7	77.1	88.6	101.8	83.1	115.5	49.9	14.1	40.4	30.9	43.9	33.2	20	43.6	23.8	29	33.3	25.8	26.7	16.2	61.3	93.8	85.2	103.4	105.8	119.3	86.6	101.9	147.1	104.8	88.1	#N/A	#N/A	#N/A	#N/A	#N/A	36.3	44.4	43.1	38.5	51.9	61.6	80.3	63.3
HMPREF9450_01285	chaperone dnaK [Alistipes indistinctus YIT 12060]	9.2	33.9	14.3	30		#N/A	#N/A	#N/A	#N/A	#N/A	#N/A	#N/A	#N/A	#N/A	#N/A	#N/A	#N/A	#N/A	#N/A	#N/A	#N/A	#N/A	#N/A	#N/A	#N/A	#N/A	#N/A	#N/A	#N/A	#N/A	#N/A	#N/A	#N/A	#N/A	#N/A	#N/A	#N/A	#N/A	#N/A	#N/A						#N/A	#N/A	#N/A
P20029	78 kDa glucose-regulated protein [OS=Mus musculus]											#N/A	#N/A	#N/A	#N/A	#N/A	#N/A	#N/A	#N/A	#N/A	#N/A	#N/A	#N/A	#N/A	#N/A	#N/A	#N/A	#N/A	#N/A	#N/A	#N/A	#N/A	#N/A	#N/A	#N/A	#N/A	#N/A	#N/A	#N/A	#N/A	#N/A
Q8BND5-1	Sulfhydryl oxidase 1 [OS=Mus musculus]						#N/A	#N/A	#N/A	#N/A	#N/A	#N/A	#N/A	#N/A	#N/A	#N/A	#N/A	#N/A	#N/A	#N/A	#N/A	24.2	49.4	37.3	24.4	38.4						#N/A	#N/A	#N/A	#N/A	#N/A	24.5	16.3	20	29	12.8						#N/A	#N/A	#N/A
O09159	Lysosomal alpha-mannosidase [OS=Mus musculus]	17.1	13.5	16	33.4	22						23.4	2.7	22.3	11.5	11.9				2.4	1.9	5.9	10.4	14.4	3.9	6	9.6	20.3	29.3	28.4	21	26.4	15.5	17.4	15.5	20.8	21.9	11.7	18.7	14.4	8.2	28	18.8	39.8	41.6	37.5
CIY_14540	3-phosphoglycerate kinase [Butyrivibrio fibrisolvens 16/4]						#N/A	#N/A	#N/A	#N/A	#N/A	#N/A	#N/A	#N/A	#N/A	#N/A	#N/A	#N/A	#N/A	#N/A	#N/A	#N/A	#N/A	#N/A	#N/A	#N/A	64.3	26.7	12.1	5.5		#N/A	#N/A	#N/A	#N/A	#N/A	5.2	5.6	6.3		87.5						#N/A	#N/A	#N/A
Q9QZN4	F-box only protein 6 [OS=Mus musculus]					1.7	#N/A	#N/A	#N/A	#N/A	#N/A			3.2		1.3	#N/A	#N/A	#N/A	#N/A	#N/A	#N/A	#N/A	#N/A	#N/A	#N/A	#N/A	#N/A	#N/A	#N/A	#N/A	#N/A	#N/A	#N/A	#N/A	#N/A	#N/A	#N/A	#N/A	#N/A	#N/A			1.9		3	#N/A	#N/A	#N/A
CLOSTASPAR_01078	Phosphofructokinase [Lachnospiraceae [Clostridium asparagiforme] DSM 15981]	10.2	12.7	26.6	35.5	13.2						51.3	12.6	25.4	93.3	62.4		4.9	11.4	20.6	131						#N/A	#N/A	#N/A	#N/A	#N/A	8.8	24.6	24.8	80.3	14.5	7.6	14.8	33.5	13.2	178.6	12.1
BRYFOR_09778	glucose-1-phosphate adenylyltransferase [Marvinbryantia formatexigens DSM 14469]	1.8		2.9			#N/A	#N/A	#N/A	#N/A	#N/A						#N/A	#N/A	#N/A	#N/A	#N/A	#N/A	#N/A	#N/A	#N/A	#N/A	#N/A	#N/A	#N/A	#N/A	#N/A	#N/A	#N/A	#N/A	#N/A	#N/A	#N/A	#N/A	#N/A	#N/A	#N/A						#N/A	#N/A	#N/A
O88792	Junctional adhesion molecule A [OS=Mus musculus]	1.7										#N/A	#N/A	#N/A	#N/A	#N/A	#N/A	#N/A	#N/A	#N/A	#N/A	2.1		1.8			#N/A	#N/A	#N/A	#N/A	#N/A	#N/A	#N/A	#N/A	#N/A	#N/A	#N/A	#N/A	#N/A	#N/A	#N/A								2.1
DESPIG_00651	chaperonin GroL [Desulfovibrio piger ATCC 29098]	4.9	5.1	7.9	3.3		#N/A	#N/A	#N/A	#N/A	#N/A	#N/A	#N/A	#N/A	#N/A	#N/A	#N/A	#N/A	#N/A	#N/A	#N/A	1.7		3.8	3.4	10.1	#N/A	#N/A	#N/A	#N/A	#N/A	#N/A	#N/A	#N/A	#N/A	#N/A						3.4					#N/A	#N/A	#N/A
HMPREF1311_01167	alkyl hydroperoxide reductase subunit C [Proteus mirabilis WGLW6]							2.2				#N/A	#N/A	#N/A	#N/A	#N/A						#N/A	#N/A	#N/A	#N/A	#N/A	#N/A	#N/A	#N/A	#N/A	#N/A	#N/A	#N/A	#N/A	#N/A	#N/A	#N/A	#N/A	#N/A	#N/A	#N/A								12.8
P01942	Hemoglobin subunit alpha [OS=Mus musculus]					7.7	#N/A	#N/A	#N/A	#N/A	#N/A	#N/A	#N/A	#N/A	#N/A	#N/A	#N/A	#N/A	#N/A	#N/A	#N/A		4.1	3.9	760.5		#N/A	#N/A	#N/A	#N/A	#N/A	#N/A	#N/A	#N/A	#N/A	#N/A	#N/A	#N/A	#N/A	#N/A	#N/A	3.6	3.4	3.1		14.7	#N/A	#N/A	#N/A
Q45VN2	Alpha-defensin 20 [OS=Mus musculus]	3.5		2.7	5.8	3.9	17	12.8	8.8	11.2	14	10.6	20.9	31.8	13.5	15.8	48.6	14.4	17.5	4.5	7.3	4.5	7.5				4.9		3.9	5.2		12.1	10.3	25.8	5.8	23.6	19.2	20	12.4	24.8	5.2	5.5	1.9			4.4	20.5	23.8	11.1
P01592	Immunoglobulin J chain [OS=Mus musculus]							4.9				2													5		#N/A	#N/A	#N/A	#N/A	#N/A											3.3			1.5			7.3
HMPREF1311_02559	transaldolase [Proteus mirabilis WGLW6]						4.1	3.6		3.7	5.8	#N/A	#N/A	#N/A	#N/A	#N/A	2.5	4.8	3.6			#N/A	#N/A	#N/A	#N/A	#N/A	#N/A	#N/A	#N/A	#N/A	#N/A	#N/A	#N/A	#N/A	#N/A	#N/A	#N/A	#N/A	#N/A	#N/A	#N/A						5.6	3.4	3.8
P50704	Alpha-defensin 6/12 [OS=Mus musculus]	4.4	6.4	4	16	11.2	8.4	25.7	13	20.9	18.4	#N/A	#N/A	#N/A	#N/A	#N/A						#N/A	#N/A	#N/A	#N/A	#N/A	#N/A	#N/A	#N/A	#N/A	#N/A						#N/A	#N/A	#N/A	#N/A	#N/A	10	3.2	4.8	4.2	5.5	16.1	20	12.3
P97435	enteropeptidase [OS=Mus musculus]						#N/A	#N/A	#N/A	#N/A	#N/A					1.7											5.6	4.8	3.5	5.7	7.3		5			2.5	#N/A	#N/A	#N/A	#N/A	#N/A			4.5		1.4	#N/A	#N/A	#N/A
HMPREF0201_04212	malate dehydrogenase, NAD-dependent [Cedecea davisae DSM 4568]						4.9	4.5	1.6	4.6	4.1						9.9	6.3	8.7	7.5	1.8		1.5														4										5.4	2.2	2.1
ANACAC_02135	Sua5/YciO/YrdC/YwlC family protein [Anaerostipes caccae DSM 14662]	34.1	37.3	35.6	75.9	47.8	#N/A	#N/A	#N/A	#N/A	#N/A	#N/A	#N/A	#N/A	#N/A	#N/A	#N/A	#N/A	#N/A	#N/A	#N/A	#N/A	#N/A	#N/A	#N/A	#N/A	#N/A	#N/A	#N/A	#N/A	#N/A	#N/A	#N/A	#N/A	#N/A	#N/A	#N/A	#N/A	#N/A	#N/A	#N/A	24.8	51	41.3	41.8	49.3	#N/A	#N/A	#N/A
Q99KB8	Hydroxyacylglutathione hydrolase, mitochondrial [OS=Mus musculus]	1.7										#N/A	#N/A	#N/A	#N/A	#N/A	#N/A	#N/A	#N/A	#N/A	#N/A	#N/A	#N/A	#N/A	#N/A	#N/A																2						4.7	6.4
Q91WL0	Epidermal growth factor receptor kinase substrate 8-like protein 3 [OS=Mus musculus]	7.3	5.1	5.3	6.8	2.7	7	5.7	5.7		4.1	4.4	4.9	5	3.9	5.6	#N/A	#N/A	#N/A	#N/A	#N/A	#N/A	#N/A	#N/A	#N/A	#N/A	#N/A	#N/A	#N/A	#N/A	#N/A						13.3	9.2	3.5	6.1	1.5	7.3	12.1	8.8	10.1	19.2	2.8	6.5	4.3
P01807	Ig heavy chain V region X44 [OS=Mus musculus]	4.8	4.7	1.2	2.9	1.7	5.3			1.9							#N/A	#N/A	#N/A	#N/A	#N/A						#N/A	#N/A	#N/A	#N/A	#N/A	#N/A	#N/A	#N/A	#N/A	#N/A	#N/A	#N/A	#N/A	#N/A	#N/A	13.9	38.5	12.6	13.3	7.9		6.6	5.1
HMPREF1011_02264	M20/DapE family protein YgeY [Anaerostipes sp. 3_2_56FAA]						#N/A	#N/A	#N/A	#N/A	#N/A	#N/A	#N/A	#N/A	#N/A	#N/A	#N/A	#N/A	#N/A	#N/A	#N/A	#N/A	#N/A	#N/A	#N/A	#N/A	#N/A	#N/A	#N/A	#N/A	#N/A	#N/A	#N/A	#N/A	#N/A	#N/A	#N/A	#N/A	#N/A	#N/A	#N/A						#N/A	#N/A	#N/A
Q9JJ00	phospholipid scramblase 1 [OS=Mus musculus]				1.9	3.9	5.4	3.8	7.1	6.4	7.1		1.6	4.7			9.2	6.9		2.3		#N/A	#N/A	#N/A	#N/A	#N/A	#N/A	#N/A	#N/A	#N/A	#N/A	3.6	6.4	6.7	14.1	5.3	#N/A	#N/A	#N/A	#N/A	#N/A	1.7	7.3	8.1	7.1	7.3		15.2	21.3
CCU_27740	Electron transfer flavoprotein, alpha subunit [Coprococcus sp. ART55/1]	4.2	3.9	10.4	8.5	3.4	#N/A	#N/A	#N/A	#N/A	#N/A	#N/A	#N/A	#N/A	#N/A	#N/A	#N/A	#N/A	#N/A	#N/A	#N/A	#N/A	#N/A	#N/A	#N/A	#N/A	#N/A	#N/A	#N/A	#N/A	#N/A	#N/A	#N/A	#N/A	#N/A	#N/A	#N/A	#N/A	#N/A	#N/A	#N/A	6.8					#N/A	#N/A	#N/A
CLOLEP_01484	alpha amylase, catalytic domain protein [Ruminiclostridium [Clostridium] leptum DSM 753]						#N/A	#N/A	#N/A	#N/A	#N/A	8.1	12.1	18.5	41.6	20.6	#N/A	#N/A	#N/A	#N/A	#N/A	#N/A	#N/A	#N/A	#N/A	#N/A						#N/A	#N/A	#N/A	#N/A	#N/A	31.4	16.7	9.6	7.9	16.4						#N/A	#N/A	#N/A
P01758	Ig heavy chain V region 108A [OS=Mus musculus]						5.6	9.3	12.8	6.5	3.5	#N/A	#N/A	#N/A	#N/A	#N/A	#N/A	#N/A	#N/A	#N/A	#N/A		9.9	9	2.4							35.3	52.4	95.2	57.3	29.7	#N/A	#N/A	#N/A	#N/A	#N/A						18	14
HMPREF1311_00730	outer membrane protein A [Proteus mirabilis WGLW6]						4.7		1.9								3					#N/A	#N/A	#N/A	#N/A	#N/A	#N/A	#N/A	#N/A	#N/A	#N/A	#N/A	#N/A	#N/A	#N/A	#N/A	#N/A	#N/A	#N/A	#N/A	#N/A								77.6
EDWATA_01932	cold-shock DNA-binding domain protein [Edwardsiella tarda ATCC 23685]						#N/A	#N/A	#N/A	#N/A	#N/A											#N/A	#N/A	#N/A	#N/A	#N/A	#N/A	#N/A	#N/A	#N/A	#N/A	#N/A	#N/A	#N/A	#N/A	#N/A	4.7							19.3	19.1	27.3	#N/A	#N/A	#N/A
Q61838	Pregnancy zone protein [OS=Mus musculus]					10.7	2.8	2.6	3.7	35.4	10.2	#N/A	#N/A	#N/A	#N/A	#N/A	1.6	5.2	7.7	198.9	41.4	4.8	5.8	2	455.3	12.5	#N/A	#N/A	#N/A	#N/A	#N/A	#N/A	#N/A	#N/A	#N/A	#N/A	#N/A	#N/A	#N/A	#N/A	#N/A	3.6							2.1
A2AJX4	MAM and LDL-receptor class A domain-containing protein 1 [OS=Mus musculus]								1.9	6.2		8.5	2.7	7.1	5.2	3.5	4.2	3.9	3.5		5.1	#N/A	#N/A	#N/A	#N/A	#N/A	4.7	3.4	4.9		3.8	1.6	1.8				11.3	15.1	11.8	12.7	3.9
HMPREF9448_00304	purine nucleoside phosphorylase I, inosine and guanosine-specific [Barnesiella intestinihominis YIT 11860]						#N/A	#N/A	#N/A	#N/A	#N/A											14.6	20.4	53	31.9	79.1	#N/A	#N/A	#N/A	#N/A	#N/A																#N/A	#N/A	#N/A
P47738	Aldehyde dehydrogenase, mitochondrial [OS=Mus musculus]				4.6		4.3	1.9	3.6								#N/A	#N/A	#N/A	#N/A	#N/A	#N/A	#N/A	#N/A	#N/A	#N/A	#N/A	#N/A	#N/A	#N/A	#N/A	#N/A	#N/A	#N/A	#N/A	#N/A	#N/A	#N/A	#N/A	#N/A	#N/A	1.8			2.9		6.4
CUW_1151	N-acetylmuramoyl-L-alanine amidase [Turicibacter sanguinis PC909]					1.8	2.9	8.8	4	10.9	6.3	#N/A	#N/A	#N/A	#N/A	#N/A	2	17.6	3.7	12.9	4.2		5		4	10.7		7		6.3	4.8		8.6	5.4	5.5	4.9		4.4		15.3	3.6
Q9D7S0	Ly6/PLAUR domain-containing protein 8 [OS=Mus musculus]		1.4		5.6	7.7		6.6		3.7	4.3	4.1	3.7	3.1	3.9	7.6	#N/A	#N/A	#N/A	#N/A	#N/A		8.7	8.1	3.2	18.4		3.4		8.4	11.3	#N/A	#N/A	#N/A	#N/A	#N/A		6.4	13.2	10.6	6.9
BRYFOR_07961	ribosomal protein L16 [Marvinbryantia formatexigens DSM 14469]	6.2	3	8.6	7.2	1.3	#N/A	#N/A	#N/A	#N/A	#N/A	#N/A	#N/A	#N/A	#N/A	#N/A						#N/A	#N/A	#N/A	#N/A	#N/A						#N/A	#N/A	#N/A	#N/A	#N/A	13.7	22	6.6	6	78.3	3.7					#N/A	#N/A	#N/A
O08709	Peroxiredoxin-6 [OS=Mus musculus]			3.1	3.7	1.6	#N/A	#N/A	#N/A	#N/A	#N/A	82.4	3.5	20.2		16	#N/A	#N/A	#N/A	#N/A	#N/A	15.2	3.8	9.8		3.7	6.4									2.5	#N/A	#N/A	#N/A	#N/A	#N/A	5.2				2.7	#N/A	#N/A	#N/A
HMPREF1475_00271	serine-tRNA ligase [Prevotella oralis HGA0225]	14.4	33.4	27.2	34.7	15.5	14.7	23.3	32	10.3	20.3	#N/A	#N/A	#N/A	#N/A	#N/A	#N/A	#N/A	#N/A	#N/A	#N/A	#N/A	#N/A	#N/A	#N/A	#N/A	#N/A	#N/A	#N/A	#N/A	#N/A	#N/A	#N/A	#N/A	#N/A	#N/A	#N/A	#N/A	#N/A	#N/A	#N/A	9.1		3.4		2.9	9.6
DORLON_02140	Biotin-requiring enzyme [Dorea longicatena DSM 13814]						8.8	4.6	3.4	3.4	5	10.6	7.7	5.5	43.1	14.6	#N/A	#N/A	#N/A	#N/A	#N/A	#N/A	#N/A	#N/A	#N/A	#N/A	11	11.9	3.7	2.1		#N/A	#N/A	#N/A	#N/A	#N/A	5.5	8	17.5	11.1	25.9						8.9	8.3	11.8
Q8R146	Acylamino-acid-releasing enzyme [OS=Mus musculus]										1.7											2.3		1.9	5.1	2.3											#N/A	#N/A	#N/A	#N/A	#N/A
ESAG_04891	glycerol dehydrogenase [Escherichia sp. 3_2_53FAA]						#N/A	#N/A	#N/A	#N/A	#N/A	#N/A	#N/A	#N/A	#N/A	#N/A	#N/A	#N/A	#N/A	#N/A	#N/A	#N/A	#N/A	#N/A	#N/A	#N/A	#N/A	#N/A	#N/A	#N/A	#N/A	1.6			5.1		#N/A	#N/A	#N/A	#N/A	#N/A						#N/A	#N/A	#N/A
HMPREF1032_02845	ribosomal protein L7/L12 [Subdoligranulum sp. 4_3_54A2FAA]	40.1	39.7	61.6	14.3	6.1	#N/A	#N/A	#N/A	#N/A	#N/A	#N/A	#N/A	#N/A	#N/A	#N/A	#N/A	#N/A	#N/A	#N/A	#N/A	#N/A	#N/A	#N/A	#N/A	#N/A	#N/A	#N/A	#N/A	#N/A	#N/A	#N/A	#N/A	#N/A	#N/A	#N/A	#N/A	#N/A	#N/A	#N/A	#N/A	9.6					#N/A	#N/A	#N/A
HMPREF1311_00050	trigger factor [Proteus mirabilis WGLW6]						#N/A	#N/A	#N/A	#N/A	#N/A	#N/A	#N/A	#N/A	#N/A	#N/A						#N/A	#N/A	#N/A	#N/A	#N/A	#N/A	#N/A	#N/A	#N/A	#N/A	#N/A	#N/A	#N/A	#N/A	#N/A	#N/A	#N/A	#N/A	#N/A	#N/A						#N/A	#N/A	#N/A
Q9R0P5	Destrin [OS=Mus musculus]					4.4											3.4	1.2			3.3			3.8			5					3.1		1.6	2.3	2.2						1.8	3.3			4
RUMLAC_01919	phosphoglycerate kinase [Ruminococcus lactaris ATCC 29176]						#N/A	#N/A	#N/A	#N/A	#N/A	#N/A	#N/A	#N/A	#N/A	#N/A	#N/A	#N/A	#N/A	#N/A	#N/A	#N/A	#N/A	#N/A	#N/A	#N/A	#N/A	#N/A	#N/A	#N/A	#N/A	#N/A	#N/A	#N/A	#N/A	#N/A	#N/A	#N/A	#N/A	#N/A	#N/A						#N/A	#N/A	#N/A
ACDG_00789	fructose-1,6-bisphosphate aldolase, class II [Acidaminococcus sp. D21]						#N/A	#N/A	#N/A	#N/A	#N/A	#N/A	#N/A	#N/A	#N/A	#N/A						#N/A	#N/A	#N/A	#N/A	#N/A	#N/A	#N/A	#N/A	#N/A	#N/A						16.1	14.5	5.9	1.8	17.7						#N/A	#N/A	#N/A
Q08731	Lithostathine-2 [OS=Mus musculus]			3.7		17.1	8.3				52.7			1.3		27.4	#N/A	#N/A	#N/A	#N/A	#N/A	18.4	20.4	2.9		49.2			2.6		32.9	2.1		3.8	2	127.3	#N/A	#N/A	#N/A	#N/A	#N/A						8.6	1.9	8.9
ESAG_00240	outer membrane protein A [Escherichia sp. 3_2_53FAA]						#N/A	#N/A	#N/A	#N/A	#N/A	#N/A	#N/A	#N/A	#N/A	#N/A	#N/A	#N/A	#N/A	#N/A	#N/A	#N/A	#N/A	#N/A	#N/A	#N/A	#N/A	#N/A	#N/A	#N/A	#N/A	#N/A	#N/A	#N/A	#N/A	#N/A	#N/A	#N/A	#N/A	#N/A	#N/A						#N/A	#N/A	#N/A
ERE_07590	orotidine 5'-phosphate decarboxylase, subfamily 2 [Eubacterium rectale M104/1]			4.2											4.7		#N/A	#N/A	#N/A	#N/A	#N/A	#N/A	#N/A	#N/A	#N/A	#N/A	#N/A	#N/A	#N/A	#N/A	#N/A										2.9
BUTYVIB_02573	bacterial flagellin domain protein [Butyrivibrio crossotus DSM 2876]	5.3	9.7	7.8			90.8	37.3	23.3	33.7	14.8	9.3	6	3.6	11.7	20.4	247.9	11.9	296.8	31	138.9			34	7.3	22.3	18.9	2.9		18.7	17	3.2		9.2	52.3	8.3	17.2	13.3	13.1	28	195.8	12.4					74.9		1.8
Q8QZW3	protein FAM151A [OS=Mus musculus]	23.4	19.6	26.9	22.9	24.3	15.7	31.6	44.7	30.4	24.8	22.9	18.1	27.7	10.9	22.2	1.1	19.3	11.4	17.9	11.8	28	33.9	43.5	13	47.4	#N/A	#N/A	#N/A	#N/A	#N/A	33.8	54.8	48	33.2	24.7	28.7	28.7	37.3	26.8	16	20.9	17.4	16.8	12.7	15.4	20.2	14.9	23.7
Q9DCM0	Persulfide dioxygenase ETHE1, mitochondrial [OS=Mus musculus]						5.9					5.7		4		3.1											#N/A	#N/A	#N/A	#N/A	#N/A																9	2.1	6.2
ANACOL_01648	chaperonin GroS [Anaerotruncus colihominis DSM 17241]		3.2	7.7	8.6	5.4	#N/A	#N/A	#N/A	#N/A	#N/A	#N/A	#N/A	#N/A	#N/A	#N/A	#N/A	#N/A	#N/A	#N/A	#N/A		3.3	3.9	2.9	2.4	7.1			4.6		4	12.9	5.5	10.8	5.7	4.9	3.6	6.4	6.3	17.3	4.7					#N/A	#N/A	#N/A
P08249	Malate dehydrogenase, mitochondrial [OS=Mus musculus]		2.5				3.7										17.3	7.7	6	7.8	8.9	5.6	8.1	5.2	3.5	4.8	4.8							3.9	3.5		26.9	8.2	14.1	7.7	6						9.1	7.8	6.2
CLOBOL_05357	hypothetical protein [Lachnospiraceae [Clostridium] bolteae ATCC BAA-613]	4.1					#N/A	#N/A	#N/A	#N/A	#N/A	#N/A	#N/A	#N/A	#N/A	#N/A	#N/A	#N/A	#N/A	#N/A	#N/A	#N/A	#N/A	#N/A	#N/A	#N/A	#N/A	#N/A	#N/A	#N/A	#N/A	#N/A	#N/A	#N/A	#N/A	#N/A	#N/A	#N/A	#N/A	#N/A	#N/A	1.8					#N/A	#N/A	#N/A
DORFOR_02916	fructose-6-phosphate aldolase [Dorea formicigenerans ATCC 27755]	3.1	3.6				#N/A	#N/A	#N/A	#N/A	#N/A	#N/A	#N/A	#N/A	#N/A	#N/A	#N/A	#N/A	#N/A	#N/A	#N/A	#N/A	#N/A	#N/A	#N/A	#N/A	#N/A	#N/A	#N/A	#N/A	#N/A	#N/A	#N/A	#N/A	#N/A	#N/A	#N/A	#N/A	#N/A	#N/A	#N/A						#N/A	#N/A	#N/A
HMPREF1311_03760	universal stress protein A [Proteus mirabilis WGLW6]						#N/A	#N/A	#N/A	#N/A	#N/A	#N/A	#N/A	#N/A	#N/A	#N/A						#N/A	#N/A	#N/A	#N/A	#N/A	#N/A	#N/A	#N/A	#N/A	#N/A	#N/A	#N/A	#N/A	#N/A	#N/A	#N/A	#N/A	#N/A	#N/A	#N/A						#N/A	#N/A	#N/A
Q99JG3	Annexin A13 [OS=Mus musculus]	5.7	4.2	8.2		2.8	7	4.6	4.9	12.7							#N/A	#N/A	#N/A	#N/A	#N/A	12.1		3.5		5	#N/A	#N/A	#N/A	#N/A	#N/A						#N/A	#N/A	#N/A	#N/A	#N/A	10	10.4	33.6	11.7	19.1	9.6	25.7	42.3
Q64521	Glycerol-3-phosphate dehydrogenase, mitochondrial [OS=Mus musculus]						5.1					#N/A	#N/A	#N/A	#N/A	#N/A	3.8			4.5		#N/A	#N/A	#N/A	#N/A	#N/A	#N/A	#N/A	#N/A	#N/A	#N/A	#N/A	#N/A	#N/A	#N/A	#N/A	#N/A	#N/A	#N/A	#N/A	#N/A						5.3	1.9	7.6
Q8JZQ5	Amiloride-sensitive amine oxidase [copper-containing] [OS=Mus musculus]	8.4	9.2	7	7.8	6.3	#N/A	#N/A	#N/A	#N/A	#N/A						#N/A	#N/A	#N/A	#N/A	#N/A	#N/A	#N/A	#N/A	#N/A	#N/A						22.3	16.3	22.7	2.5	6.1	41.4	24.4	22.5	25.5	13.6	14.1	3.3	7.4	4.2	2.8	#N/A	#N/A	#N/A
BACCAC_02708	electron transfer flavoprotein FAD-binding domain protein [Bacteroides caccae ATCC 43185]	4.2	4.6	2.7		3.9	#N/A	#N/A	#N/A	#N/A	#N/A	#N/A	#N/A	#N/A	#N/A	#N/A	#N/A	#N/A	#N/A	#N/A	#N/A	#N/A	#N/A	#N/A	#N/A	#N/A	#N/A	#N/A	#N/A	#N/A	#N/A	#N/A	#N/A	#N/A	#N/A	#N/A	#N/A	#N/A	#N/A	#N/A	#N/A						#N/A	#N/A	#N/A
CSAG_03524	DNA-directed RNA polymerase subunit alpha [Citrobacter sp. 30_2]		4.1	11	5.2		#N/A	#N/A	#N/A	#N/A	#N/A						#N/A	#N/A	#N/A	#N/A	#N/A	#N/A	#N/A	#N/A	#N/A	#N/A	#N/A	#N/A	#N/A	#N/A	#N/A	#N/A	#N/A	#N/A	#N/A	#N/A	#N/A	#N/A	#N/A	#N/A	#N/A	3.7	5.5	10.7	29.1	11.8	#N/A	#N/A	#N/A
Q3UZZ6	Sulfotransferase 1 family member D1 [OS=Mus musculus]						#N/A	#N/A	#N/A	#N/A	#N/A	10.5		6.2		2.3	#N/A	#N/A	#N/A	#N/A	#N/A	#N/A	#N/A	#N/A	#N/A	#N/A	#N/A	#N/A	#N/A	#N/A	#N/A	#N/A	#N/A	#N/A	#N/A	#N/A	#N/A	#N/A	#N/A	#N/A	#N/A						#N/A	#N/A	#N/A
Q9Z2H7	PDZ domain-containing protein GIPC2 [OS=Mus musculus]											#N/A	#N/A	#N/A	#N/A	#N/A	#N/A	#N/A	#N/A	#N/A	#N/A	#N/A	#N/A	#N/A	#N/A	#N/A	#N/A	#N/A	#N/A	#N/A	#N/A	#N/A	#N/A	#N/A	#N/A	#N/A	#N/A	#N/A	#N/A	#N/A	#N/A							1.7
Q61247	Alpha-2-antiplasmin [OS=Mus musculus]					4.1	#N/A	#N/A	#N/A	#N/A	#N/A	#N/A	#N/A	#N/A	#N/A	#N/A	#N/A	#N/A	#N/A	#N/A	#N/A									8.5	12.7	#N/A	#N/A	#N/A	#N/A	#N/A	#N/A	#N/A	#N/A	#N/A	#N/A						#N/A	#N/A	#N/A
RUMHYD_00685	bacterial stress protein [Blautia hydrogenotrophica DSM 10507]	7.6	11.5	19	20.8	7.5	#N/A	#N/A	#N/A	#N/A	#N/A	14.1	4.9	17.1	16.4	16.3	10.6	27.5	25.6	17.4	68.2	6.6	17.1	47.2		13.9	24.1	31.6	17.4	20.9	18.8	3	13.7	6.2	6.3		5.7	3.7	11.8	5.2	23.5	12.1					#N/A	#N/A	#N/A
HMPREF1311_03040	alkaline phosphatase [Proteus mirabilis WGLW6]						3.8	1.6	4.6													#N/A	#N/A	#N/A	#N/A	#N/A	#N/A	#N/A	#N/A	#N/A	#N/A	#N/A	#N/A	#N/A	#N/A	#N/A	#N/A	#N/A	#N/A	#N/A	#N/A				1.6	4.2
HMPREF1311_03708	TIGR00156 family protein [Proteus mirabilis WGLW6]			3.3			4.3	5	6.2	5.3	4.5	#N/A	#N/A	#N/A	#N/A	#N/A	#N/A	#N/A	#N/A	#N/A	#N/A	#N/A	#N/A	#N/A	#N/A	#N/A	#N/A	#N/A	#N/A	#N/A	#N/A	#N/A	#N/A	#N/A	#N/A	#N/A	#N/A	#N/A	#N/A	#N/A	#N/A			9.8	3.8	10.3	6.7		19
HMPREF1024_05103	hypothetical protein [Klebsiella sp. 4_1_44FAA]						#N/A	#N/A	#N/A	#N/A	#N/A	#N/A	#N/A	#N/A	#N/A	#N/A	#N/A	#N/A	#N/A	#N/A	#N/A	#N/A	#N/A	#N/A	#N/A	#N/A	#N/A	#N/A	#N/A	#N/A	#N/A	#N/A	#N/A	#N/A	#N/A	#N/A	#N/A	#N/A	#N/A	#N/A	#N/A		1.8	2.1	8.7	3.7	#N/A	#N/A	#N/A
P11589	Major urinary protein 2 [OS=Mus musculus]	5.2	4	3.4	21.8		3	14.3	21.1			4.7	3379.1		61							2319.7	56.2	76.9	20.6	39.9	12.7	3				5.8	30.2	14.6	8.6	4.9	14.3	210.5	30.8	0.8		60.8	71.3	16.5	3		13.2	3.5	3.3
HMPREF9448_00359	hypothetical protein [Barnesiella intestinihominis YIT 11860]	9.3	27.8	17.7	10.5	5.8						#N/A	#N/A	#N/A	#N/A	#N/A	#N/A	#N/A	#N/A	#N/A	#N/A	#N/A	#N/A	#N/A	#N/A	#N/A	#N/A	#N/A	#N/A	#N/A	#N/A	#N/A	#N/A	#N/A	#N/A	#N/A	#N/A	#N/A	#N/A	#N/A	#N/A	4.3
CIT292_10129	50S ribosomal protein L3 [Citrobacter youngae ATCC 29220]											#N/A	#N/A	#N/A	#N/A	#N/A						#N/A	#N/A	#N/A	#N/A	#N/A						#N/A	#N/A	#N/A	#N/A	#N/A	0.1							9.3	33.8	32.7			25.5
CIY_17660	Chemotaxis signal transduction protein [Butyrivibrio fibrisolvens 16/4]	3.4	3.6	6.1	5.8	2.5	3.4				1.5	1.7		3	20.6	10.4	#N/A	#N/A	#N/A	#N/A	#N/A						10.4	8.1		5.5				4.2	5.9							3.2
HMPREF0103_3121	translation elongation factor P [Bacteroides sp. 2_1_33B]						#N/A	#N/A	#N/A	#N/A	#N/A	#N/A	#N/A	#N/A	#N/A	#N/A	#N/A	#N/A	#N/A	#N/A	#N/A	6.7	15.2	7.4		6.6	7.2	1.8		2.6							#N/A	#N/A	#N/A	#N/A	#N/A						#N/A	#N/A	#N/A
P04945	Ig kappa chain V-VI region NQ2-6.1 [OS=Mus musculus]											#N/A	#N/A	#N/A	#N/A	#N/A						7.6	8.4	7.4	5.2	2.1	2.5	14.4	12.8	10.8	13.3	6	11.5	19.3	10.3	4.9	8.5	12	16.7	4.5	5.2	3.2	5.7			1.6
P01642	Ig kappa chain V-V region L7 [OS=Mus musculus]			1.6	4.2			3.3				7.7	6.2	5.7	5.8	5.1						3.8	3.8	2	1.2	4.5			4.7	2.5		2.8		10.7	15.2	6.7						7.2	16.6	6.9	8.2	3.8		5.4
BACPEC_02939	phosphoglucomutase/phosphomannomutase, alpha/beta/alpha domain II [Clostridiales [Bacteroides] pectinophilus ATCC 43243]		1.5	4.5								#N/A	#N/A	#N/A	#N/A	#N/A	#N/A	#N/A	#N/A	#N/A	#N/A	5.4	10.2	27.2	5	12						1.8		4	11.2	2.1	6.4	7.2	6.6	8.1	69.9
CLOLEP_01619	ABC transporter, ATP-binding protein [Ruminiclostridium [Clostridium] leptum DSM 753]	6.8	8.4	8.1	3.1							#N/A	#N/A	#N/A	#N/A	#N/A	#N/A	#N/A	#N/A	#N/A	#N/A	#N/A	#N/A	#N/A	#N/A	#N/A	#N/A	#N/A	#N/A	#N/A	#N/A	#N/A	#N/A	#N/A	#N/A	#N/A	#N/A	#N/A	#N/A	#N/A	#N/A	14.6
Q9JKA5	Cell surface A33 antigen [OS=Mus musculus]	7.3	3.2	3.7		1.4	9.2	12.4	5.3	9.2	11.9	4.1	5.2		3.8	4.3	9	1.2	11.4	4.8	3.9						1.4						1.9	4.8								5.7	4.6		1.2		8.1	15.8	17.9
Q8BK48	Pyrethroid hydrolase Ces2e [OS=Mus musculus]						#N/A	#N/A	#N/A	#N/A	#N/A	#N/A	#N/A	#N/A	#N/A	#N/A	#N/A	#N/A	#N/A	#N/A	#N/A		4.6				#N/A	#N/A	#N/A	#N/A	#N/A						#N/A	#N/A	#N/A	#N/A	#N/A			1.6	5.5	3.4	#N/A	#N/A	#N/A
ENC_31600	phosphoglycerate kinase [Enterobacter cloacae subsp. cloacae NCTC 9394]						#N/A	#N/A	#N/A	#N/A	#N/A	#N/A	#N/A	#N/A	#N/A	#N/A	#N/A	#N/A	#N/A	#N/A	#N/A	#N/A	#N/A	#N/A	#N/A	#N/A	#N/A	#N/A	#N/A	#N/A	#N/A	#N/A	#N/A	#N/A	#N/A	#N/A	#N/A	#N/A	#N/A	#N/A	#N/A						#N/A	#N/A	#N/A
HMPREF1311_00712	hypothetical protein [Proteus mirabilis WGLW6]						2.5	0.2														#N/A	#N/A	#N/A	#N/A	#N/A	#N/A	#N/A	#N/A	#N/A	#N/A	#N/A	#N/A	#N/A	#N/A	#N/A	#N/A	#N/A	#N/A	#N/A	#N/A			13.8	4.1	8			130.1
P57780	Alpha-actinin-4 [OS=Mus musculus]						#N/A	#N/A	#N/A	#N/A	#N/A	23.5	3.4	6.6	4.3		#N/A	#N/A	#N/A	#N/A	#N/A	6.1		6.6	1.1	2.8	#N/A	#N/A	#N/A	#N/A	#N/A	10.9		1.5	4.7	10											#N/A	#N/A	#N/A
CBFG_00672	major carboxysome shell protein 1A [Clostridiales bacterium 1_7_47FAA]						#N/A	#N/A	#N/A	#N/A	#N/A	#N/A	#N/A	#N/A	#N/A	#N/A	#N/A	#N/A	#N/A	#N/A	#N/A	#N/A	#N/A	#N/A	#N/A	#N/A	#N/A	#N/A	#N/A	#N/A	#N/A	#N/A	#N/A	#N/A	#N/A	#N/A	#N/A	#N/A	#N/A	#N/A	#N/A						#N/A	#N/A	#N/A
Q91WR8	glutathione peroxidase 6 [OS=Mus musculus]										4											#N/A	#N/A	#N/A	#N/A	#N/A									7.8	4.5
CLOSTHATH_07480	propanediol utilization protein PduL [Lachnospiraceae [Clostridium] hathewayi DSM 13479]			2	4.5		10	4	4.8	3.6	5.2	17.6	6.3	5.5	23.8	6.3	15.3	8.4	10.6	8.4	18.3	18.5	25.4	15	2.5	8	38.2	28.2	3.2	12.7	7.8	#N/A	#N/A	#N/A	#N/A	#N/A	7.8	8.9	5.5	5.2	8.1
HMPREF1033_02855	hypothetical protein [Tannerella sp. 6_1_58FAA_CT1]						#N/A	#N/A	#N/A	#N/A	#N/A	#N/A	#N/A	#N/A	#N/A	#N/A	#N/A	#N/A	#N/A	#N/A	#N/A	#N/A	#N/A	#N/A	#N/A	#N/A	#N/A	#N/A	#N/A	#N/A	#N/A	#N/A	#N/A	#N/A	#N/A	#N/A	#N/A	#N/A	#N/A	#N/A	#N/A						#N/A	#N/A	#N/A
HMPREF9402_2347	phosphopyruvate hydratase [Turicibacter sp. HGF1]						#N/A	#N/A	#N/A	#N/A	#N/A	#N/A	#N/A	#N/A	#N/A	#N/A	#N/A	#N/A	#N/A	#N/A	#N/A	#N/A	#N/A	#N/A	#N/A	#N/A						#N/A	#N/A	#N/A	#N/A	#N/A	#N/A	#N/A	#N/A	#N/A	#N/A						#N/A	#N/A	#N/A
P63101	14-3-3 protein zeta/delta [OS=Mus musculus]				3.9		4.2	4.8	4.4	7.2	3.8	#N/A	#N/A	#N/A	#N/A	#N/A											1.7					9.2	6.2	17.6	9.1	5.8	#N/A	#N/A	#N/A	#N/A	#N/A	5.1	4.7			3.4	7.3	6	6.4
BACPEC_03049	hypothetical protein [Clostridiales [Bacteroides] pectinophilus ATCC 43243]	3.4	2.8	3.2					1.9			#N/A	#N/A	#N/A	#N/A	#N/A	#N/A	#N/A	#N/A	#N/A	#N/A		3.8		2.6	3.3	#N/A	#N/A	#N/A	#N/A	#N/A	4.1	1.5	9.9	48						11.6			3.8		2.8
Q9D3D9	ATP synthase subunit delta, mitochondrial [OS=Mus musculus]						#N/A	#N/A	#N/A	#N/A	#N/A	#N/A	#N/A	#N/A	#N/A	#N/A	#N/A	#N/A	#N/A	#N/A	#N/A	#N/A	#N/A	#N/A	#N/A	#N/A	4.1					#N/A	#N/A	#N/A	#N/A	#N/A	#N/A	#N/A	#N/A	#N/A	#N/A						#N/A	#N/A	#N/A
COPCOM_01472	electron transfer flavoprotein domain protein [Coprococcus comes ATCC 27758]											#N/A	#N/A	#N/A	#N/A	#N/A	5.1		11.2		38.9	#N/A	#N/A	#N/A	#N/A	#N/A	#N/A	#N/A	#N/A	#N/A	#N/A	#N/A	#N/A	#N/A	#N/A	#N/A	#N/A	#N/A	#N/A	#N/A	#N/A
Q03404	Trefoil factor 2 [OS=Mus musculus]				1.8										3.9		#N/A	#N/A	#N/A	#N/A	#N/A	#N/A	#N/A	#N/A	#N/A	#N/A	#N/A	#N/A	#N/A	#N/A	#N/A						#N/A	#N/A	#N/A	#N/A	#N/A
Q9ES88	Solute carrier family 13 member 2 [OS=Mus musculus]						3.1		2.9			#N/A	#N/A	#N/A	#N/A	#N/A	5.7		6.3		3.7	#N/A	#N/A	#N/A	#N/A	#N/A	5.1	4.5	4			6.3	5.6		4.1		7	3.9		2.3				3.2				3.7	6.2
HMPREF0994_06364	30S ribosomal protein S8 [Lachnospiraceae bacterium 3_1_57FAA_CT1]	27.9	25.6	62.1	35.7	19.6			4.7		3.8	#N/A	#N/A	#N/A	#N/A	#N/A	9.7	1.8	7.1	6.4	39.7			16.7			9.7	3				3.7	1.9	6.3	9.3	2.1					5.6	8.5	6.5	7.8	5.1	6.2
P01636	Ig kappa chain V-V region MOPC 149 [OS=Mus musculus]							1.4	1.7			#N/A	#N/A	#N/A	#N/A	#N/A			4.4	5.1	1.8	4	9.9	10.9	4	5.1	#N/A	#N/A	#N/A	#N/A	#N/A		3.5							5	1.5							2.1
STRINF_01969	peptidyl-prolyl cis-trans isomerase, cyclophilin-type [Streptococcus infantarius subsp. infantarius ATCC BAA-102]						#N/A	#N/A	#N/A	#N/A	#N/A	#N/A	#N/A	#N/A	#N/A	#N/A	#N/A	#N/A	#N/A	#N/A	#N/A	#N/A	#N/A	#N/A	#N/A	#N/A	#N/A	#N/A	#N/A	#N/A	#N/A	#N/A	#N/A	#N/A	#N/A	#N/A	#N/A	#N/A	#N/A	#N/A	#N/A						#N/A	#N/A	#N/A
HMPREF0619_02348	phosphoserine transaminase [Parabacteroides sp. D13]											#N/A	#N/A	#N/A	#N/A	#N/A	#N/A	#N/A	#N/A	#N/A	#N/A	#N/A	#N/A	#N/A	#N/A	#N/A	#N/A	#N/A	#N/A	#N/A	#N/A	#N/A	#N/A	#N/A	#N/A	#N/A	#N/A	#N/A	#N/A	#N/A	#N/A
BACCAP_02887	ribosomal protein L5 [Pseudoflavonifractor capillosus ATCC 29799]	9.3	4.6	12.1	3.8	3.9	#N/A	#N/A	#N/A	#N/A	#N/A	#N/A	#N/A	#N/A	#N/A	#N/A	#N/A	#N/A	#N/A	#N/A	#N/A	#N/A	#N/A	#N/A	#N/A	#N/A						3.1	6.6	3.3	21.7	4.8	21.9	18.5	9.8		62	8.1					#N/A	#N/A	#N/A
RSAG_01858	chaperonin [Ruminococcus sp. 5_1_39BFAA]	1.9	2.5	4.1	5.1	3.1				1.7		#N/A	#N/A	#N/A	#N/A	#N/A	4.5				9.7	#N/A	#N/A	#N/A	#N/A	#N/A	15.4	4.2				3.4		4.3	9.7	1.9	10.7	4.7			2.7
COPCOM_01552	glycine--tRNA ligase [Coprococcus comes ATCC 27758]						#N/A	#N/A	#N/A	#N/A	#N/A	#N/A	#N/A	#N/A	#N/A	#N/A	#N/A	#N/A	#N/A	#N/A	#N/A	#N/A	#N/A	#N/A	#N/A	#N/A	#N/A	#N/A	#N/A	#N/A	#N/A	#N/A	#N/A	#N/A	#N/A	#N/A	#N/A	#N/A	#N/A	#N/A	#N/A						#N/A	#N/A	#N/A
HMPREF1311_01803	glucose-specific phosphotransferase enzyme IIA component [Proteus mirabilis WGLW6]						1.2	1.3				#N/A	#N/A	#N/A	#N/A	#N/A						#N/A	#N/A	#N/A	#N/A	#N/A	#N/A	#N/A	#N/A	#N/A	#N/A	#N/A	#N/A	#N/A	#N/A	#N/A	#N/A	#N/A	#N/A	#N/A	#N/A								45
P10126	Elongation factor 1-alpha 1 [OS=Mus musculus]						#N/A	#N/A	#N/A	#N/A	#N/A												9.5	13	6.6	13.7	27.9	39.7	51.7	77.8	59.6	35.1	56.8	47.3	43.4	35.2	10.3	7.7	18.5	9.2	7.6						#N/A	#N/A	#N/A
CC1_14950	single-strand binding protein [Coprococcus catus GD/7]	1.6	2.9	4.7			#N/A	#N/A	#N/A	#N/A	#N/A	11.9	5.4	8.3	19.5	5.8	#N/A	#N/A	#N/A	#N/A	#N/A	#N/A	#N/A	#N/A	#N/A	#N/A	11.6	6.6	5.2		4.7	4	8.4	7.7	16.6	1.8	#N/A	#N/A	#N/A	#N/A	#N/A	3.7					#N/A	#N/A	#N/A
P00920	Carbonic anhydrase 2 [OS=Mus musculus]	3.6	1.4	3.3	3.9	3.1						35	2.8	16		13.7						#N/A	#N/A	#N/A	#N/A	#N/A	#N/A	#N/A	#N/A	#N/A	#N/A	#N/A	#N/A	#N/A	#N/A	#N/A	#N/A	#N/A	#N/A	#N/A	#N/A	3.2	3.7		3.6	2	2.6	3.9
HMPREF1020_03981	hypothetical protein [Clostridium sp. 7_3_54FAA]						#N/A	#N/A	#N/A	#N/A	#N/A	#N/A	#N/A	#N/A	#N/A	#N/A	#N/A	#N/A	#N/A	#N/A	#N/A	#N/A	#N/A	#N/A	#N/A	#N/A	#N/A	#N/A	#N/A	#N/A	#N/A	#N/A	#N/A	#N/A	#N/A	#N/A	#N/A	#N/A	#N/A	#N/A	#N/A						#N/A	#N/A	#N/A
BACCAP_04840	glucose-6-phosphate isomerase [Pseudoflavonifractor capillosus ATCC 29799]						#N/A	#N/A	#N/A	#N/A	#N/A	#N/A	#N/A	#N/A	#N/A	#N/A	#N/A	#N/A	#N/A	#N/A	#N/A	#N/A	#N/A	#N/A	#N/A	#N/A	#N/A	#N/A	#N/A	#N/A	#N/A	#N/A	#N/A	#N/A	#N/A	#N/A	#N/A	#N/A	#N/A	#N/A	#N/A						#N/A	#N/A	#N/A
HMPREF1526_00857	hypothetical protein [Butyricicoccus pullicaecorum 1.2]	3.5	7.3		10.6	4.5	#N/A	#N/A	#N/A	#N/A	#N/A	#N/A	#N/A	#N/A	#N/A	#N/A	#N/A	#N/A	#N/A	#N/A	#N/A	#N/A	#N/A	#N/A	#N/A	#N/A	#N/A	#N/A	#N/A	#N/A	#N/A	#N/A	#N/A	#N/A	#N/A	#N/A	#N/A	#N/A	#N/A	#N/A	#N/A	7					#N/A	#N/A	#N/A
BSFG_04525	hypothetical protein [Bacteroides sp. 4_3_47FAA]						33.5	24.9	35.2	11.8	20.6	#N/A	#N/A	#N/A	#N/A	#N/A	#N/A	#N/A	#N/A	#N/A	#N/A	#N/A	#N/A	#N/A	#N/A	#N/A	#N/A	#N/A	#N/A	#N/A	#N/A	#N/A	#N/A	#N/A	#N/A	#N/A	#N/A	#N/A	#N/A	#N/A	#N/A						24.2	7.7	5.5
P62874	Guanine nucleotide-binding protein G(I)/G(S)/G(T) subunit beta-1 [OS=Mus musculus]	8.2	3.9	3.8	6.2	5.2	#N/A	#N/A	#N/A	#N/A	#N/A	#N/A	#N/A	#N/A	#N/A	#N/A	#N/A	#N/A	#N/A	#N/A	#N/A	#N/A	#N/A	#N/A	#N/A	#N/A	#N/A	#N/A	#N/A	#N/A	#N/A	#N/A	#N/A	#N/A	#N/A	#N/A	#N/A	#N/A	#N/A	#N/A	#N/A	13.7	11.7	6	11.8	18	#N/A	#N/A	#N/A
P40142	Transketolase [OS=Mus musculus]											#N/A	#N/A	#N/A	#N/A	#N/A	#N/A	#N/A	#N/A	#N/A	#N/A	#N/A	#N/A	#N/A	#N/A	#N/A	#N/A	#N/A	#N/A	#N/A	#N/A	#N/A	#N/A	#N/A	#N/A	#N/A	#N/A	#N/A	#N/A	#N/A	#N/A
BUTYVIB_00269	Phosphofructokinase [Butyrivibrio crossotus DSM 2876]	5.3	4.7	6.3	4.9	3.5	#N/A	#N/A	#N/A	#N/A	#N/A	#N/A	#N/A	#N/A	#N/A	#N/A	#N/A	#N/A	#N/A	#N/A	#N/A	#N/A	#N/A	#N/A	#N/A	#N/A	#N/A	#N/A	#N/A	#N/A	#N/A	#N/A	#N/A	#N/A	#N/A	#N/A	#N/A	#N/A	#N/A	#N/A	#N/A	3.7	3.5	3.9	2.8	1.4	#N/A	#N/A	#N/A
Q9DBX3-1	Sushi domain-containing protein 2 [OS=Mus musculus]						#N/A	#N/A	#N/A	#N/A	#N/A	#N/A	#N/A	#N/A	#N/A	#N/A	#N/A	#N/A	#N/A	#N/A	#N/A	#N/A	#N/A	#N/A	#N/A	#N/A	#N/A	#N/A	#N/A	#N/A	#N/A	#N/A	#N/A	#N/A	#N/A	#N/A	#N/A	#N/A	#N/A	#N/A	#N/A						#N/A	#N/A	#N/A
HMPREF9441_00015	translation elongation factor P [Paraprevotella clara YIT 11840]	3.5	4.3	1.4			#N/A	#N/A	#N/A	#N/A	#N/A	#N/A	#N/A	#N/A	#N/A	#N/A	4		3.8			#N/A	#N/A	#N/A	#N/A	#N/A	#N/A	#N/A	#N/A	#N/A	#N/A	#N/A	#N/A	#N/A	#N/A	#N/A	#N/A	#N/A	#N/A	#N/A	#N/A	5.3					#N/A	#N/A	#N/A
HMPREF0104_02072	ribosomal protein L7/L12 [Bacteroides sp. 3_1_19]				2		#N/A	#N/A	#N/A	#N/A	#N/A	#N/A	#N/A	#N/A	#N/A	#N/A	#N/A	#N/A	#N/A	#N/A	#N/A	#N/A	#N/A	#N/A	#N/A	#N/A	#N/A	#N/A	#N/A	#N/A	#N/A	#N/A	#N/A	#N/A	#N/A	#N/A	#N/A	#N/A	#N/A	#N/A	#N/A						#N/A	#N/A	#N/A
P29391	Ferritin light chain 1 [OS=Mus musculus]	9.7	4.2	6.4	7.4	6.4	#N/A	#N/A	#N/A	#N/A	#N/A	45.1	8	24.7	18.2	2.3	12.6	15.2	14.3		2.4		1.5				6.1		6.6		9.6	13.7	16	22	11.4	12.4	3.8		1.9			10		3.1	4.7	3.2	#N/A	#N/A	#N/A
HMPREF1311_03625	protein-export protein secB [Proteus mirabilis WGLW6]						#N/A	#N/A	#N/A	#N/A	#N/A	#N/A	#N/A	#N/A	#N/A	#N/A											2.3										2.1	1.6	5.7		2.6						#N/A	#N/A	#N/A
DORFOR_01279	hypothetical protein [Dorea formicigenerans ATCC 27755]				4.3							#N/A	#N/A	#N/A	#N/A	#N/A	#N/A	#N/A	#N/A	#N/A	#N/A	#N/A	#N/A	#N/A	#N/A	#N/A	#N/A	#N/A	#N/A	#N/A	#N/A				9.5
Q9WVC8	Chloride anion exchanger [OS=Mus musculus]						3.8		4.1	4		6.8		8.8		1.1	7.7		7.4	4.3	7.8											3.3	1.6					2										4
BIFDEN_01449	Ppx/GppA phosphatase family protein [Bifidobacterium dentium ATCC 27678]						#N/A	#N/A	#N/A	#N/A	#N/A	#N/A	#N/A	#N/A	#N/A	#N/A	#N/A	#N/A	#N/A	#N/A	#N/A	#N/A	#N/A	#N/A	#N/A	#N/A	#N/A	#N/A	#N/A	#N/A	#N/A	#N/A	#N/A	#N/A	#N/A	#N/A	#N/A	#N/A	#N/A	#N/A	#N/A						#N/A	#N/A	#N/A
P01633	Ig kappa chain V19-17 [OS=Mus musculus]	8.4	11.9	7.8	8	9.2	#N/A	#N/A	#N/A	#N/A	#N/A						#N/A	#N/A	#N/A	#N/A	#N/A			11	3.8	5.9	#N/A	#N/A	#N/A	#N/A	#N/A											9.4	11.7	7.1	10.6	4.6	#N/A	#N/A	#N/A
HMPREF1705_01567	ribosomal protein L1 [Anaerobaculum hydrogeniformans ATCC BAA-1850]	12.6	7.4	14.4	6.9		#N/A	#N/A	#N/A	#N/A	#N/A	#N/A	#N/A	#N/A	#N/A	#N/A			3.6	4.2	12.4	#N/A	#N/A	#N/A	#N/A	#N/A	#N/A	#N/A	#N/A	#N/A	#N/A	#N/A	#N/A	#N/A	#N/A	#N/A	22.2	9.2	4.9	5	50.3	7.2		3.1		1.5	#N/A	#N/A	#N/A
HMPREF0994_05350	butyrate kinase [Lachnospiraceae bacterium 3_1_57FAA_CT1]						#N/A	#N/A	#N/A	#N/A	#N/A	#N/A	#N/A	#N/A	#N/A	#N/A	#N/A	#N/A	#N/A	#N/A	#N/A	#N/A	#N/A	#N/A	#N/A	#N/A	#N/A	#N/A	#N/A	#N/A	#N/A	#N/A	#N/A	#N/A	#N/A	#N/A	#N/A	#N/A	#N/A	#N/A	#N/A						#N/A	#N/A	#N/A
P16858	glyceraldehyde-3-phosphate dehydrogenase [OS=Mus musculus]						#N/A	#N/A	#N/A	#N/A	#N/A	#N/A	#N/A	#N/A	#N/A	#N/A	#N/A	#N/A	#N/A	#N/A	#N/A		1.9														#N/A	#N/A	#N/A	#N/A	#N/A						#N/A	#N/A	#N/A
HOLDEFILI_00112	Glu/Leu/Phe/Val dehydrogenase, dimerization domain protein [Holdemania filiformis DSM 12042]	6.4	6	6.9	6.6		#N/A	#N/A	#N/A	#N/A	#N/A	#N/A	#N/A	#N/A	#N/A	#N/A	#N/A	#N/A	#N/A	#N/A	#N/A	#N/A	#N/A	#N/A	#N/A	#N/A	#N/A	#N/A	#N/A	#N/A	#N/A	#N/A	#N/A	#N/A	#N/A	#N/A	#N/A	#N/A	#N/A	#N/A	#N/A	4.6					#N/A	#N/A	#N/A
Q8BTJ4-1	Bis(5'-adenosyl)-triphosphatase ENPP4 [OS=Mus musculus]	10.2	12.7	14.1	7.2	12.2	#N/A	#N/A	#N/A	#N/A	#N/A	#N/A	#N/A	#N/A	#N/A	#N/A	#N/A	#N/A	#N/A	#N/A	#N/A	#N/A	#N/A	#N/A	#N/A	#N/A	#N/A	#N/A	#N/A	#N/A	#N/A	#N/A	#N/A	#N/A	#N/A	#N/A	#N/A	#N/A	#N/A	#N/A	#N/A	17.1	6.5	26	5.8	9.3	#N/A	#N/A	#N/A
HMPREF1311_02727	phosphate transport system protein phoU [Proteus mirabilis WGLW6]						#N/A	#N/A	#N/A	#N/A	#N/A	#N/A	#N/A	#N/A	#N/A	#N/A						#N/A	#N/A	#N/A	#N/A	#N/A	#N/A	#N/A	#N/A	#N/A	#N/A	#N/A	#N/A	#N/A	#N/A	#N/A	#N/A	#N/A	#N/A	#N/A	#N/A						#N/A	#N/A	#N/A
HMPREF1399_00975	carbamoyltransferase HypF [Helicobacter pylori GAM118Bi]						11.9	4.8	6	1.5	3.6	#N/A	#N/A	#N/A	#N/A	#N/A	#N/A	#N/A	#N/A	#N/A	#N/A	#N/A	#N/A	#N/A	#N/A	#N/A	29	5.7	2.2		12.9	#N/A	#N/A	#N/A	#N/A	#N/A	#N/A	#N/A	#N/A	#N/A	#N/A						16.8	1.8	4.7
CSAG_01780	hypothetical protein [Citrobacter sp. 30_2]	9.9	7.4	7.5	7.5	1.3	#N/A	#N/A	#N/A	#N/A	#N/A	#N/A	#N/A	#N/A	#N/A	#N/A	#N/A	#N/A	#N/A	#N/A	#N/A	#N/A	#N/A	#N/A	#N/A	#N/A	#N/A	#N/A	#N/A	#N/A	#N/A	#N/A	#N/A	#N/A	#N/A	#N/A	22.1	14.8	10.9	4.2	55.4	8.1					#N/A	#N/A	#N/A
HMPREF9533_03739	dihydrolipoyl dehydrogenase [Escherichia coli MS 60-1]						#N/A	#N/A	#N/A	#N/A	#N/A	#N/A	#N/A	#N/A	#N/A	#N/A	#N/A	#N/A	#N/A	#N/A	#N/A	#N/A	#N/A	#N/A	#N/A	#N/A	#N/A	#N/A	#N/A	#N/A	#N/A	#N/A	#N/A	#N/A	#N/A	#N/A	#N/A	#N/A	#N/A	#N/A	#N/A			3.3	2.9	3.1	#N/A	#N/A	#N/A
HMPREF0281_00456	glyceraldehyde-3-phosphate dehydrogenase, type I [Corynebacterium ammoniagenes DSM 20306]	5.8	7.3	8.5			80	51.1	35	43.3	29.5	#N/A	#N/A	#N/A	#N/A	#N/A						#N/A	#N/A	#N/A	#N/A	#N/A						#N/A	#N/A	#N/A	#N/A	#N/A	14.4	9.1			32.5	6					83.5		2
Q8K1H9	Odorant-binding protein 2a [OS=Mus musculus]								3.2		5.6		4.3	6.3	7.7								17.2	4.7		13.4	#N/A	#N/A	#N/A	#N/A	#N/A	#N/A	#N/A	#N/A	#N/A	#N/A	3.4	15.9		11.7	1.6
Q8K0C9	GDP-mannose 4,6 dehydratase [OS=Mus musculus]						5	2.9		1.7		#N/A	#N/A	#N/A	#N/A	#N/A	#N/A	#N/A	#N/A	#N/A	#N/A						#N/A	#N/A	#N/A	#N/A	#N/A																7	4.3	5.6
PEPMIC_01202	ribosomal protein L7/L12 [Parvimonas micra ATCC 33270]	12	16.1	5.9			#N/A	#N/A	#N/A	#N/A	#N/A	#N/A	#N/A	#N/A	#N/A	#N/A	#N/A	#N/A	#N/A	#N/A	#N/A	#N/A	#N/A	#N/A	#N/A	#N/A	#N/A	#N/A	#N/A	#N/A	#N/A	#N/A	#N/A	#N/A	#N/A	#N/A	8.2	9.8	4.8			4.3					#N/A	#N/A	#N/A
Q62395	Trefoil factor 3 [OS=Mus musculus]											#N/A	#N/A	#N/A	#N/A	#N/A	#N/A	#N/A	#N/A	#N/A	#N/A	#N/A	#N/A	#N/A	#N/A	#N/A	#N/A	#N/A	#N/A	#N/A	#N/A	#N/A	#N/A	#N/A	#N/A	#N/A	#N/A	#N/A	#N/A	#N/A	#N/A
BUTYVIB_00218	3-hydroxybutyryl-CoA dehydratase [Butyrivibrio crossotus DSM 2876]	10.5	10.9	20.4	10.1	4.5	#N/A	#N/A	#N/A	#N/A	#N/A	#N/A	#N/A	#N/A	#N/A	#N/A	10.6		8.4	5.3	18.5	#N/A	#N/A	#N/A	#N/A	#N/A	#N/A	#N/A	#N/A	#N/A	#N/A		11.1	12.2	32.2	4	8	9.4	8.3	4.7	18.4	14.6					#N/A	#N/A	#N/A
HMPREF0240_03241	ABC transporter, ATP-binding protein [Clostridium sp. D5]						#N/A	#N/A	#N/A	#N/A	#N/A	#N/A	#N/A	#N/A	#N/A	#N/A	#N/A	#N/A	#N/A	#N/A	#N/A	#N/A	#N/A	#N/A	#N/A	#N/A	#N/A	#N/A	#N/A	#N/A	#N/A	#N/A	#N/A	#N/A	#N/A	#N/A	#N/A	#N/A	#N/A	#N/A	#N/A						#N/A	#N/A	#N/A
HMPREF0880_00516	purine nucleoside phosphorylase [Yokenella regensburgei ATCC 43003]						#N/A	#N/A	#N/A	#N/A	#N/A	#N/A	#N/A	#N/A	#N/A	#N/A	#N/A	#N/A	#N/A	#N/A	#N/A	#N/A	#N/A	#N/A	#N/A	#N/A	#N/A	#N/A	#N/A	#N/A	#N/A	#N/A	#N/A	#N/A	#N/A	#N/A											#N/A	#N/A	#N/A
HMPREF1311_00829	hypothetical protein [Proteus mirabilis WGLW6]						#N/A	#N/A	#N/A	#N/A	#N/A	#N/A	#N/A	#N/A	#N/A	#N/A	#N/A	#N/A	#N/A	#N/A	#N/A	#N/A	#N/A	#N/A	#N/A	#N/A	#N/A	#N/A	#N/A	#N/A	#N/A	#N/A	#N/A	#N/A	#N/A	#N/A	#N/A	#N/A	#N/A	#N/A	#N/A						#N/A	#N/A	#N/A
PROPEN_04242	superoxide dismutase, Mn/Fe family [Proteus penneri ATCC 35198]	4.5	4	11.3	10.6		#N/A	#N/A	#N/A	#N/A	#N/A						5		7.3		2						#N/A	#N/A	#N/A	#N/A	#N/A	#N/A	#N/A	#N/A	#N/A	#N/A	#N/A	#N/A	#N/A	#N/A	#N/A	9.4	4.3	160.8	130.5	133.1	#N/A	#N/A	#N/A
ECSE_0770	putative carboxylase [Escherichia coli SE11]	3.1	1.5	3.8		1.7	#N/A	#N/A	#N/A	#N/A	#N/A	#N/A	#N/A	#N/A	#N/A	#N/A	#N/A	#N/A	#N/A	#N/A	#N/A	#N/A	#N/A	#N/A	#N/A	#N/A	#N/A	#N/A	#N/A	#N/A	#N/A	#N/A	#N/A	#N/A	#N/A	#N/A	#N/A	#N/A	#N/A	#N/A	#N/A			3.5			#N/A	#N/A	#N/A
HMPREF9412_0338	putative membrane protein [Paenibacillus sp. HGF5]						#N/A	#N/A	#N/A	#N/A	#N/A						#N/A	#N/A	#N/A	#N/A	#N/A	#N/A	#N/A	#N/A	#N/A	#N/A	#N/A	#N/A	#N/A	#N/A	#N/A	#N/A	#N/A	#N/A	#N/A	#N/A	#N/A	#N/A	#N/A	#N/A	#N/A						#N/A	#N/A	#N/A
GPA_15860	chaperonin GroL [Gordonibacter pamelaeae 7-10-1-b]		3.2	5.1	1.8	4	#N/A	#N/A	#N/A	#N/A	#N/A	#N/A	#N/A	#N/A	#N/A	#N/A	#N/A	#N/A	#N/A	#N/A	#N/A	#N/A	#N/A	#N/A	#N/A	#N/A	#N/A	#N/A	#N/A	#N/A	#N/A	#N/A	#N/A	#N/A	#N/A	#N/A	#N/A	#N/A	#N/A	#N/A	#N/A						#N/A	#N/A	#N/A
ENC_47340	D-xylose isomerase [Enterobacter cloacae subsp. cloacae NCTC 9394]						#N/A	#N/A	#N/A	#N/A	#N/A	#N/A	#N/A	#N/A	#N/A	#N/A	#N/A	#N/A	#N/A	#N/A	#N/A	#N/A	#N/A	#N/A	#N/A	#N/A	#N/A	#N/A	#N/A	#N/A	#N/A	#N/A	#N/A	#N/A	#N/A	#N/A	#N/A	#N/A	#N/A	#N/A	#N/A						#N/A	#N/A	#N/A
RUMOBE_03882	bacterial group 2 Ig-like protein [Ruminococcus obeum ATCC 29174]						#N/A	#N/A	#N/A	#N/A	#N/A	3.3	1.4	10.6	8.2												3.5	4				5.4	5.4			10.3	#N/A	#N/A	#N/A	#N/A	#N/A						#N/A	#N/A	#N/A
CLOBOL_06170	hypothetical protein [Lachnospiraceae [Clostridium] bolteae ATCC BAA-613]	12.6	12.7	10.3	2.9	11.4	#N/A	#N/A	#N/A	#N/A	#N/A	#N/A	#N/A	#N/A	#N/A	#N/A	#N/A	#N/A	#N/A	#N/A	#N/A	#N/A	#N/A	#N/A	#N/A	#N/A	#N/A	#N/A	#N/A	#N/A	#N/A	#N/A	#N/A	#N/A	#N/A	#N/A	#N/A	#N/A	#N/A	#N/A	#N/A	10.8	25.2	18.7	5.5	6.3	#N/A	#N/A	#N/A
RUMGNA_02127	translation elongation factor Ts [Ruminococcus gnavus ATCC 29149]						#N/A	#N/A	#N/A	#N/A	#N/A	#N/A	#N/A	#N/A	#N/A	#N/A	#N/A	#N/A	#N/A	#N/A	#N/A	#N/A	#N/A	#N/A	#N/A	#N/A	4.1					#N/A	#N/A	#N/A	#N/A	#N/A	#N/A	#N/A	#N/A	#N/A	#N/A						#N/A	#N/A	#N/A
CIY_10250	inosine-5'-monophosphate dehydrogenase [Butyrivibrio fibrisolvens 16/4]						#N/A	#N/A	#N/A	#N/A	#N/A	#N/A	#N/A	#N/A	#N/A	#N/A	#N/A	#N/A	#N/A	#N/A	#N/A	#N/A	#N/A	#N/A	#N/A	#N/A	#N/A	#N/A	#N/A	#N/A	#N/A	#N/A	#N/A	#N/A	#N/A	#N/A	#N/A	#N/A	#N/A	#N/A	#N/A						#N/A	#N/A	#N/A
ROSEINA2194_00349	2-dehydro-3-deoxyphosphogluconate aldolase/4-hydroxy-2-oxoglutarate aldolase [Roseburia inulinivorans DSM 16841]	3.6	6	11.8	10.6		9.9	6.3	9.1	6.4	10.1	11.6	6.9	9.5	26.3	13.6																										8.8	2		4.1	1.8	3
HMPREF9469_05336	hypothetical protein [Lachnospiraceae [Clostridium] citroniae WAL-17108]	47.3	41.3	89.4	8.3		#N/A	#N/A	#N/A	#N/A	#N/A	#N/A	#N/A	#N/A	#N/A	#N/A	#N/A	#N/A	#N/A	#N/A	#N/A	#N/A	#N/A	#N/A	#N/A	#N/A	#N/A	#N/A	#N/A	#N/A	#N/A	#N/A	#N/A	#N/A	#N/A	#N/A	#N/A	#N/A	#N/A	#N/A	#N/A	21.8					#N/A	#N/A	#N/A
Q8VCN5	Cystathionine gamma-lyase [OS=Mus musculus]						#N/A	#N/A	#N/A	#N/A	#N/A	#N/A	#N/A	#N/A	#N/A	#N/A			6.5	2.1	4.5	#N/A	#N/A	#N/A	#N/A	#N/A	#N/A	#N/A	#N/A	#N/A	#N/A	#N/A	#N/A	#N/A	#N/A	#N/A	12.4	6.2	7.5		3.2						#N/A	#N/A	#N/A
HMPREF1477_00819	hypothetical protein [Veillonella sp. HPA0037]						#N/A	#N/A	#N/A	#N/A	#N/A	#N/A	#N/A	#N/A	#N/A	#N/A	#N/A	#N/A	#N/A	#N/A	#N/A	#N/A	#N/A	#N/A	#N/A	#N/A	#N/A	#N/A	#N/A	#N/A	#N/A	#N/A	#N/A	#N/A	#N/A	#N/A											#N/A	#N/A	#N/A
HMPREF0866_02108	acyl-CoA dehydrogenase, short-chain specific [Ruminococcaceae bacterium D16]	10.9	6.1	11.4	11.1	3.9	#N/A	#N/A	#N/A	#N/A	#N/A	#N/A	#N/A	#N/A	#N/A	#N/A	#N/A	#N/A	#N/A	#N/A	#N/A	#N/A	#N/A	#N/A	#N/A	#N/A	#N/A	#N/A	#N/A	#N/A	#N/A	#N/A	#N/A	#N/A	#N/A	#N/A	#N/A	#N/A	#N/A	#N/A	#N/A	11.2			1.4		#N/A	#N/A	#N/A
HMPREF0994_03924	phosphoribosylformylglycinamidine synthase [Lachnospiraceae bacterium 3_1_57FAA_CT1]		1.4	2.8			#N/A	#N/A	#N/A	#N/A	#N/A	#N/A	#N/A	#N/A	#N/A	#N/A	#N/A	#N/A	#N/A	#N/A	#N/A	#N/A	#N/A	#N/A	#N/A	#N/A	#N/A	#N/A	#N/A	#N/A	#N/A	#N/A	#N/A	#N/A	#N/A	#N/A	6.6	1.8									#N/A	#N/A	#N/A
P01786	Ig heavy chain V region MOPC 47A [OS=Mus musculus]	1.8					#N/A	#N/A	#N/A	#N/A	#N/A	#N/A	#N/A	#N/A	#N/A	#N/A	#N/A	#N/A	#N/A	#N/A	#N/A		1.8	8.6			#N/A	#N/A	#N/A	#N/A	#N/A						#N/A	#N/A	#N/A	#N/A	#N/A						#N/A	#N/A	#N/A
CIY_16890	hypothetical protein [Butyrivibrio fibrisolvens 16/4]						#N/A	#N/A	#N/A	#N/A	#N/A	#N/A	#N/A	#N/A	#N/A	#N/A	#N/A	#N/A	#N/A	#N/A	#N/A	#N/A	#N/A	#N/A	#N/A	#N/A	#N/A	#N/A	#N/A	#N/A	#N/A	#N/A	#N/A	#N/A	#N/A	#N/A	#N/A	#N/A	#N/A	#N/A	#N/A						#N/A	#N/A	#N/A
HMPREF9443_01667	pyruvate synthase [Phascolarctobacterium succinatutens YIT 12067]	9.9	10	16.7	13.3	6	#N/A	#N/A	#N/A	#N/A	#N/A	#N/A	#N/A	#N/A	#N/A	#N/A	#N/A	#N/A	#N/A	#N/A	#N/A	#N/A	#N/A	#N/A	#N/A	#N/A	#N/A	#N/A	#N/A	#N/A	#N/A	#N/A	#N/A	#N/A	#N/A	#N/A	#N/A	#N/A	#N/A	#N/A	#N/A	12.2					#N/A	#N/A	#N/A
HMPREF9475_02899	carbohydrate kinase, FGGY family protein [Lachnospiraceae [Clostridium] symbiosum WAL-14673]						#N/A	#N/A	#N/A	#N/A	#N/A	#N/A	#N/A	#N/A	#N/A	#N/A	#N/A	#N/A	#N/A	#N/A	#N/A	#N/A	#N/A	#N/A	#N/A	#N/A	#N/A	#N/A	#N/A	#N/A	#N/A	#N/A	#N/A	#N/A	#N/A	#N/A	#N/A	#N/A	#N/A	#N/A	#N/A						#N/A	#N/A	#N/A
Q9Z2W0	Aspartyl aminopeptidase [OS=Mus musculus]	10	5.5	5.4	6.8	2.5	#N/A	#N/A	#N/A	#N/A	#N/A	#N/A	#N/A	#N/A	#N/A	#N/A	#N/A	#N/A	#N/A	#N/A	#N/A	#N/A	#N/A	#N/A	#N/A	#N/A	#N/A	#N/A	#N/A	#N/A	#N/A		3.5		6.8	3.7	0.7			5.1		18.6	6.1	10.2	18.4	6.5	#N/A	#N/A	#N/A
P05202	Aspartate aminotransferase, mitochondrial [OS=Mus musculus]	3.7										4.2		2.9			#N/A	#N/A	#N/A	#N/A	#N/A	#N/A	#N/A	#N/A	#N/A	#N/A	1.2					#N/A	#N/A	#N/A	#N/A	#N/A	7.2		7.4			4.5	3.6	3.4		3
CC1_10710	Stage II sporulation protein E (SpoIIE). [Coprococcus catus GD/7]						#N/A	#N/A	#N/A	#N/A	#N/A	#N/A	#N/A	#N/A	#N/A	#N/A	#N/A	#N/A	#N/A	#N/A	#N/A	#N/A	#N/A	#N/A	#N/A	#N/A	#N/A	#N/A	#N/A	#N/A	#N/A	#N/A	#N/A	#N/A	#N/A	#N/A	#N/A	#N/A	#N/A	#N/A	#N/A						#N/A	#N/A	#N/A
HMPREF9488_00145	hypothetical protein [Coprobacillus sp. 29_1]		1.4									7.8		3.2	1.6	1.3	1.7				1.9						11.3	3.9											3.6		2.6
CC1_18460	(E)-4-hydroxy-3-methyl-but-2-enyl pyrophosphate reductase (IPP and DMAPP forming) [Coprococcus catus GD/7]		2.7				#N/A	#N/A	#N/A	#N/A	#N/A	#N/A	#N/A	#N/A	#N/A	#N/A	#N/A	#N/A	#N/A	#N/A	#N/A	#N/A	#N/A	#N/A	#N/A	#N/A	#N/A	#N/A	#N/A	#N/A	#N/A	#N/A	#N/A	#N/A	#N/A	#N/A	5.5			2.1	6.8						#N/A	#N/A	#N/A
P01648	Ig kappa chain V-V region HP 91A3 [OS=Mus musculus]						#N/A	#N/A	#N/A	#N/A	#N/A	#N/A	#N/A	#N/A	#N/A	#N/A	#N/A	#N/A	#N/A	#N/A	#N/A						#N/A	#N/A	#N/A	#N/A	#N/A			4.2			#N/A	#N/A	#N/A	#N/A	#N/A						#N/A	#N/A	#N/A
RUMGNA_03464	pyruvate synthase [Ruminococcus gnavus ATCC 29149]	7.6	4.8	3.3	6.7		#N/A	#N/A	#N/A	#N/A	#N/A	#N/A	#N/A	#N/A	#N/A	#N/A	#N/A	#N/A	#N/A	#N/A	#N/A	#N/A	#N/A	#N/A	#N/A	#N/A	#N/A	#N/A	#N/A	#N/A	#N/A	#N/A	#N/A	#N/A	#N/A	#N/A	#N/A	#N/A	#N/A	#N/A	#N/A	4.4		3.1			#N/A	#N/A	#N/A
HMPREF0326_05578	hypothetical protein [Desulfovibrio sp. 3_1_syn3]	8.2	6.3	116.8	46.7	31.1						#N/A	#N/A	#N/A	#N/A	#N/A	#N/A	#N/A	#N/A	#N/A	#N/A	#N/A	#N/A	#N/A	#N/A	#N/A	#N/A	#N/A	#N/A	#N/A	#N/A	#N/A	#N/A	#N/A	#N/A	#N/A	#N/A	#N/A	#N/A	#N/A	#N/A		4.4	5.7	1.5	2.6
Q64374	Regucalcin [OS=Mus musculus]	3.1	3.7		5.5	4.1	#N/A	#N/A	#N/A	#N/A	#N/A	#N/A	#N/A	#N/A	#N/A	#N/A	#N/A	#N/A	#N/A	#N/A	#N/A	3	3.7				#N/A	#N/A	#N/A	#N/A	#N/A	#N/A	#N/A	#N/A	#N/A	#N/A	#N/A	#N/A	#N/A	#N/A	#N/A	2.4	3.1	6.2	4.4	3.4	#N/A	#N/A	#N/A
HMPREF0454_01611	cytochrome [Hafnia alvei ATCC 51873]	8	6.2	4.4		5.4	#N/A	#N/A	#N/A	#N/A	#N/A	#N/A	#N/A	#N/A	#N/A	#N/A	#N/A	#N/A	#N/A	#N/A	#N/A	#N/A	#N/A	#N/A	#N/A	#N/A	#N/A	#N/A	#N/A	#N/A	#N/A	#N/A	#N/A	#N/A	#N/A	#N/A	#N/A	#N/A	#N/A	#N/A	#N/A	5.6	7.8	7.5			#N/A	#N/A	#N/A
Q99P86	Resistin-like beta [OS=Mus musculus]					4.1		1.6	5.2		7	#N/A	#N/A	#N/A	#N/A	#N/A	#N/A	#N/A	#N/A	#N/A	#N/A		4.1	5.9									2		4.1	4.5					2.4
Q8VC28	Aldo-keto reductase family 1 member C13 [OS=Mus musculus]	18.3	5.4	15.2	11.1	5.7	#N/A	#N/A	#N/A	#N/A	#N/A	#N/A	#N/A	#N/A	#N/A	#N/A	#N/A	#N/A	#N/A	#N/A	#N/A	#N/A	#N/A	#N/A	#N/A	#N/A	#N/A	#N/A	#N/A	#N/A	#N/A	#N/A	#N/A	#N/A	#N/A	#N/A	#N/A	#N/A	#N/A	#N/A	#N/A	16.7	15.8	18.9	7.7	15.8	#N/A	#N/A	#N/A
HMPREF9945_01218	flagellar motor switch protein FliG [Peptoclostridium difficile 70-100-2010]	3.7	7	3.7	10.1	4.4	#N/A	#N/A	#N/A	#N/A	#N/A	#N/A	#N/A	#N/A	#N/A	#N/A	#N/A	#N/A	#N/A	#N/A	#N/A	#N/A	#N/A	#N/A	#N/A	#N/A	#N/A	#N/A	#N/A	#N/A	#N/A	#N/A	#N/A	#N/A	#N/A	#N/A	#N/A	#N/A	#N/A	#N/A	#N/A	4.8	1.5	1.5	1.4	4.2	#N/A	#N/A	#N/A
BRYFOR_08748	4-deoxy-L-threo-5-hexosulose-uronate ketol-isomerase [Marvinbryantia formatexigens DSM 14469]						#N/A	#N/A	#N/A	#N/A	#N/A	#N/A	#N/A	#N/A	#N/A	#N/A	#N/A	#N/A	#N/A	#N/A	#N/A						44.7	32.8	11.5	21.5	6.5	#N/A	#N/A	#N/A	#N/A	#N/A	#N/A	#N/A	#N/A	#N/A	#N/A						#N/A	#N/A	#N/A
P62821	Ras-related protein Rab-1A [OS=Mus musculus]	5.4	1.4							3.5		13.5		2.4		1.5	#N/A	#N/A	#N/A	#N/A	#N/A	#N/A	#N/A	#N/A	#N/A	#N/A	#N/A	#N/A	#N/A	#N/A	#N/A	#N/A	#N/A	#N/A	#N/A	#N/A	#N/A	#N/A	#N/A	#N/A	#N/A		3.5			1.6
HMPREF0454_04688	flagellar motor switch protein FliN [Hafnia alvei ATCC 51873]	44	7.2	3.9			#N/A	#N/A	#N/A	#N/A	#N/A	#N/A	#N/A	#N/A	#N/A	#N/A	#N/A	#N/A	#N/A	#N/A	#N/A	#N/A	#N/A	#N/A	#N/A	#N/A	#N/A	#N/A	#N/A	#N/A	#N/A	#N/A	#N/A	#N/A	#N/A	#N/A	#N/A	#N/A	#N/A	#N/A	#N/A	23	12.5	14.4	9.8	7.4	#N/A	#N/A	#N/A
HMPREF1014_04571	hypothetical protein [Bacillus sp. 7_6_55CFAA_CT2]	19.2	15.7	43.5	27.1	10.5	#N/A	#N/A	#N/A	#N/A	#N/A	#N/A	#N/A	#N/A	#N/A	#N/A	#N/A	#N/A	#N/A	#N/A	#N/A	#N/A	#N/A	#N/A	#N/A	#N/A	#N/A	#N/A	#N/A	#N/A	#N/A	#N/A	#N/A	#N/A	#N/A	#N/A	#N/A	#N/A	#N/A	#N/A	#N/A	16.5	1.2	2.6			#N/A	#N/A	#N/A
HMPREF9542_04821	lactoylglutathione lyase [Escherichia coli MS 117-3]						#N/A	#N/A	#N/A	#N/A	#N/A	#N/A	#N/A	#N/A	#N/A	#N/A	#N/A	#N/A	#N/A	#N/A	#N/A	#N/A	#N/A	#N/A	#N/A	#N/A	#N/A	#N/A	#N/A	#N/A	#N/A	#N/A	#N/A	#N/A	#N/A	#N/A	#N/A	#N/A	#N/A	#N/A	#N/A				3.5		#N/A	#N/A	#N/A
P55292	Desmocollin-2 [OS=Mus musculus]						3.7	3.1			5.5											#N/A	#N/A	#N/A	#N/A	#N/A	#N/A	#N/A	#N/A	#N/A	#N/A
P09103	Protein disulfide-isomerase [OS=Mus musculus]	6.1					12.9		2.5			24.6	5.2	11.4		9.2	#N/A	#N/A	#N/A	#N/A	#N/A	#N/A	#N/A	#N/A	#N/A	#N/A	#N/A	#N/A	#N/A	#N/A	#N/A	#N/A	#N/A	#N/A	#N/A	#N/A	#N/A	#N/A	#N/A	#N/A	#N/A	6.1	1.6		2.5	6.8	2.3	4.1	7.6
PROVALCAL_01387	twin arginine-targeting protein translocase, TatA/E family [Providencia alcalifaciens DSM 30120]						#N/A	#N/A	#N/A	#N/A	#N/A	#N/A	#N/A	#N/A	#N/A	#N/A	#N/A	#N/A	#N/A	#N/A	#N/A	#N/A	#N/A	#N/A	#N/A	#N/A	#N/A	#N/A	#N/A	#N/A	#N/A	#N/A	#N/A	#N/A	#N/A	#N/A	#N/A	#N/A	#N/A	#N/A	#N/A						#N/A	#N/A	#N/A
ENC_34160	transcription elongation factor GreA [Enterobacter cloacae subsp. cloacae NCTC 9394]						#N/A	#N/A	#N/A	#N/A	#N/A	#N/A	#N/A	#N/A	#N/A	#N/A	#N/A	#N/A	#N/A	#N/A	#N/A	#N/A	#N/A	#N/A	#N/A	#N/A	#N/A	#N/A	#N/A	#N/A	#N/A	#N/A	#N/A	#N/A	#N/A	#N/A	#N/A	#N/A	#N/A	#N/A	#N/A						#N/A	#N/A	#N/A
P29758	Ornithine aminotransferase, mitochondrial [OS=Mus musculus]	3		3.4			3.2			3.6	1.5	#N/A	#N/A	#N/A	#N/A	#N/A	#N/A	#N/A	#N/A	#N/A	#N/A	#N/A	#N/A	#N/A	#N/A	#N/A	#N/A	#N/A	#N/A	#N/A	#N/A	#N/A	#N/A	#N/A	#N/A	#N/A	#N/A	#N/A	#N/A	#N/A	#N/A						2.8
CIT292_07539	isocitrate dehydrogenase, NADP-dependent [Citrobacter youngae ATCC 29220]									3.1		#N/A	#N/A	#N/A	#N/A	#N/A	#N/A	#N/A	#N/A	#N/A	#N/A	#N/A	#N/A	#N/A	#N/A	#N/A	#N/A	#N/A	#N/A	#N/A	#N/A	#N/A	#N/A	#N/A	#N/A	#N/A	#N/A	#N/A	#N/A	#N/A	#N/A						2.8		4.7
CLOSTHATH_07368	hypothetical protein [Lachnospiraceae [Clostridium] hathewayi DSM 13479]		1.6		6.4	5.7	#N/A	#N/A	#N/A	#N/A	#N/A	#N/A	#N/A	#N/A	#N/A	#N/A	#N/A	#N/A	#N/A	#N/A	#N/A	#N/A	#N/A	#N/A	#N/A	#N/A	#N/A	#N/A	#N/A	#N/A	#N/A	#N/A	#N/A	#N/A	#N/A	#N/A	#N/A	#N/A	#N/A	#N/A	#N/A	5.6				3.1	#N/A	#N/A	#N/A
O88329	unconventional myosin-Ia [OS=Mus musculus]									1.9		#N/A	#N/A	#N/A	#N/A	#N/A	#N/A	#N/A	#N/A	#N/A	#N/A	#N/A	#N/A	#N/A	#N/A	#N/A	#N/A	#N/A	#N/A	#N/A	#N/A	#N/A	#N/A	#N/A	#N/A	#N/A	#N/A	#N/A	#N/A	#N/A	#N/A
HMPREF0485_02875	phosphopyruvate hydratase [Klebsiella sp. 1_1_55]	#N/A	#N/A	#N/A	#N/A	#N/A						#N/A	#N/A	#N/A	#N/A	#N/A	#N/A	#N/A	#N/A	#N/A	#N/A	#N/A	#N/A	#N/A	#N/A	#N/A	#N/A	#N/A	#N/A	#N/A	#N/A	#N/A	#N/A	#N/A	#N/A	#N/A	#N/A	#N/A	#N/A	#N/A	#N/A	#N/A	#N/A	#N/A	#N/A	#N/A			11.5
BACCAC_00187	translation elongation factor Tu [Bacteroides caccae ATCC 43185]	#N/A	#N/A	#N/A	#N/A	#N/A	213	275.2	159.1	159.2	39.7	#N/A	#N/A	#N/A	#N/A	#N/A	#N/A	#N/A	#N/A	#N/A	#N/A	#N/A	#N/A	#N/A	#N/A	#N/A	#N/A	#N/A	#N/A	#N/A	#N/A	#N/A	#N/A	#N/A	#N/A	#N/A	#N/A	#N/A	#N/A	#N/A	#N/A	#N/A	#N/A	#N/A	#N/A	#N/A	174.2		3.9
BACSTE_03572	glyceraldehyde-3-phosphate dehydrogenase, type I [Bacteroides stercoris ATCC 43183]	#N/A	#N/A	#N/A	#N/A	#N/A	277.6	443.6	310.9	174.5	141.6	#N/A	#N/A	#N/A	#N/A	#N/A	#N/A	#N/A	#N/A	#N/A	#N/A	#N/A	#N/A	#N/A	#N/A	#N/A	#N/A	#N/A	#N/A	#N/A	#N/A	#N/A	#N/A	#N/A	#N/A	#N/A	#N/A	#N/A	#N/A	#N/A	#N/A	#N/A	#N/A	#N/A	#N/A	#N/A	156.4	4	2
P97861	Keratin, type II cuticular Hb6 [OS=Mus musculus]	#N/A	#N/A	#N/A	#N/A	#N/A	2.5	25.2		2.7		#N/A	#N/A	#N/A	#N/A	#N/A	#N/A	#N/A	#N/A	#N/A	#N/A	#N/A	#N/A	#N/A	#N/A	#N/A	#N/A	#N/A	#N/A	#N/A	#N/A	#N/A	#N/A	#N/A	#N/A	#N/A	#N/A	#N/A	#N/A	#N/A	#N/A	#N/A	#N/A	#N/A	#N/A	#N/A		10.8
CLOHYLEM_06100	flagellin protein [Lachnospiraceae [Clostridium] hylemonae DSM 15053]	#N/A	#N/A	#N/A	#N/A	#N/A						#N/A	#N/A	#N/A	#N/A	#N/A	#N/A	#N/A	#N/A	#N/A	#N/A	#N/A	#N/A	#N/A	#N/A	#N/A	#N/A	#N/A	#N/A	#N/A	#N/A	#N/A	#N/A	#N/A	#N/A	#N/A	#N/A	#N/A	#N/A	#N/A	#N/A	#N/A	#N/A	#N/A	#N/A	#N/A
COPEUT_00402	Glu/Leu/Phe/Val dehydrogenase, dimerization domain protein [Coprococcus eutactus ATCC 27759]	#N/A	#N/A	#N/A	#N/A	#N/A	15.2	12.4	13.6	5.8	6.8	#N/A	#N/A	#N/A	#N/A	#N/A	#N/A	#N/A	#N/A	#N/A	#N/A	#N/A	#N/A	#N/A	#N/A	#N/A	#N/A	#N/A	#N/A	#N/A	#N/A	#N/A	#N/A	#N/A	#N/A	#N/A	#N/A	#N/A	#N/A	#N/A	#N/A	#N/A	#N/A	#N/A	#N/A	#N/A	14	2.1
Q6IMF0	Keratin, type II cuticular 87 [OS=Mus musculus]	#N/A	#N/A	#N/A	#N/A	#N/A	7.4	228	13.5	12.7	27	#N/A	#N/A	#N/A	#N/A	#N/A	#N/A	#N/A	#N/A	#N/A	#N/A	#N/A	#N/A	#N/A	#N/A	#N/A	#N/A	#N/A	#N/A	#N/A	#N/A	#N/A	#N/A	#N/A	#N/A	#N/A	#N/A	#N/A	#N/A	#N/A	#N/A	#N/A	#N/A	#N/A	#N/A	#N/A	2.5	49.1	5.2
BLAHAN_06076	translation elongation factor Tu [Blautia hansenii DSM 20583]	#N/A	#N/A	#N/A	#N/A	#N/A	70.4	43.5	20.9	34.5	13.8	#N/A	#N/A	#N/A	#N/A	#N/A	6.9		1.5	5.8	6.3	#N/A	#N/A	#N/A	#N/A	#N/A	#N/A	#N/A	#N/A	#N/A	#N/A		3.5		12.2			2			11.8	#N/A	#N/A	#N/A	#N/A	#N/A	58.7
RUMHYD_02002	fructose-1,6-bisphosphate aldolase, class II [Blautia hydrogenotrophica DSM 10507]	#N/A	#N/A	#N/A	#N/A	#N/A	97.9	89.1	129.4	71.2	83.4	2	3.6	2.6	8.3	4.9	5	5.2	21.8	27.1	22.8	#N/A	#N/A	#N/A	#N/A	#N/A	38.4	23.6	6.3	23	5.6	11.8	14.5	13.8	27.3	12.8	7.2	6.6	3.7	2.3	13.5	#N/A	#N/A	#N/A	#N/A	#N/A	82.5	44.7	34.1
A2BIM8	major urinary protein 18 [OS=Mus musculus]	#N/A	#N/A	#N/A	#N/A	#N/A		7.3	9				315.2									295.7		1.9			3.3		1.4					2.3			6.9	111.1	15.4	4		#N/A	#N/A	#N/A	#N/A	#N/A	9	4.4
Q00898	Alpha-1-antitrypsin 1-5 [OS=Mus musculus]	#N/A	#N/A	#N/A	#N/A	#N/A						6.7		3.6	3.3	3.8	5.3	6.2		46.2	19.4	7.9	6.6	4.4	46.6	6.9	#N/A	#N/A	#N/A	#N/A	#N/A	12.2	10.9	9.8	8.6	5.8	#N/A	#N/A	#N/A	#N/A	#N/A	#N/A	#N/A	#N/A	#N/A	#N/A
HMPREF0866_01305	elongation factor Tu [Ruminococcaceae bacterium D16]	#N/A	#N/A	#N/A	#N/A	#N/A	13.2	8.1	8.7	4.4	14.2	9	16.1	16.3	23.2	46.4	#N/A	#N/A	#N/A	#N/A	#N/A	#N/A	#N/A	#N/A	#N/A	#N/A	#N/A	#N/A	#N/A	#N/A	#N/A	4	9.3	11.6	39.6	5.9	90.7	66	41.7	19.7	159.7	#N/A	#N/A	#N/A	#N/A	#N/A	12.6
CIY_10450	Flagellin and related hook-associated proteins [Butyrivibrio fibrisolvens 16/4]	#N/A	#N/A	#N/A	#N/A	#N/A	87.9	26.3	27.3	28.4	22.2	7.8	7.9	4.3	45.6	32.5	53	6.3	95.7	13	47	#N/A	#N/A	#N/A	#N/A	#N/A	7.6					#N/A	#N/A	#N/A	#N/A	#N/A			10		22.7	#N/A	#N/A	#N/A	#N/A	#N/A	59.7		1.6
HMPREF1311_02996	chaperonin [Proteus mirabilis WGLW6]	#N/A	#N/A	#N/A	#N/A	#N/A	8.7	8.5	5.3	11.5	12.2	4.9	2.7	1.2		1.3	5.6		4.1	2.4		#N/A	#N/A	#N/A	#N/A	#N/A	#N/A	#N/A	#N/A	#N/A	#N/A	#N/A	#N/A	#N/A	#N/A	#N/A	#N/A	#N/A	#N/A	#N/A	#N/A	#N/A	#N/A	#N/A	#N/A	#N/A		5.3	49.5
HMPREF0994_02033	formate acetyltransferase [Lachnospiraceae bacterium 3_1_57FAA_CT1]	#N/A	#N/A	#N/A	#N/A	#N/A	74.6	49	42.1	34.8	27.5	28.1	65.3	31.8	192.1	105.1	70.4	14.8	57.3	23.9	110	#N/A	#N/A	#N/A	#N/A	#N/A	#N/A	#N/A	#N/A	#N/A	#N/A	#N/A	#N/A	#N/A	#N/A	#N/A	19.2	20.8	20.8	14.5	164.3	#N/A	#N/A	#N/A	#N/A	#N/A	48.7
Q61765	Keratin, type I cuticular Ha1 [OS=Mus musculus]	#N/A	#N/A	#N/A	#N/A	#N/A	1.6	11.1		2.4	3.4	#N/A	#N/A	#N/A	#N/A	#N/A	#N/A	#N/A	#N/A	#N/A	#N/A	#N/A	#N/A	#N/A	#N/A	#N/A	#N/A	#N/A	#N/A	#N/A	#N/A	#N/A	#N/A	#N/A	#N/A	#N/A	#N/A	#N/A	#N/A	#N/A	#N/A	#N/A	#N/A	#N/A	#N/A	#N/A		3.9
Q9Z0K8	Pantetheinase [OS=Mus musculus]	#N/A	#N/A	#N/A	#N/A	#N/A								1.7																				2.3			5.9	8.1	2.3	8.1	3.3	#N/A	#N/A	#N/A	#N/A	#N/A
Q921I1	Serotransferrin [OS=Mus musculus]	#N/A	#N/A	#N/A	#N/A	#N/A	7.6		6.9		15	#N/A	#N/A	#N/A	#N/A	#N/A	#N/A	#N/A	#N/A	#N/A	#N/A	8.3	8.5	11.4	3	9	#N/A	#N/A	#N/A	#N/A	#N/A	#N/A	#N/A	#N/A	#N/A	#N/A	#N/A	#N/A	#N/A	#N/A	#N/A	#N/A	#N/A	#N/A	#N/A	#N/A	49.3		15.2
CIY_02630	fructose-1,6-bisphosphate aldolase, class II, various bacterial and amitochondriate protist [Butyrivibrio fibrisolvens 16/4]	#N/A	#N/A	#N/A	#N/A	#N/A	7.1	4.2		6.2	4.4	#N/A	#N/A	#N/A	#N/A	#N/A						#N/A	#N/A	#N/A	#N/A	#N/A	#N/A	#N/A	#N/A	#N/A	#N/A	#N/A	#N/A	#N/A	#N/A	#N/A	#N/A	#N/A	#N/A	#N/A	#N/A	#N/A	#N/A	#N/A	#N/A	#N/A	8.3	4.7	10
HMPREF0863_00975	hypothetical protein [Erysipelotrichaceae bacterium 5_2_54FAA]	#N/A	#N/A	#N/A	#N/A	#N/A	4.5	8.1	5.5	4.6	8.2	#N/A	#N/A	#N/A	#N/A	#N/A	#N/A	#N/A	#N/A	#N/A	#N/A	#N/A	#N/A	#N/A	#N/A	#N/A	#N/A	#N/A	#N/A	#N/A	#N/A	#N/A	#N/A	#N/A	#N/A	#N/A	#N/A	#N/A	#N/A	#N/A	#N/A	#N/A	#N/A	#N/A	#N/A	#N/A	8.6
Q8VDN2	Sodium/potassium-transporting ATPase subunit alpha-1 [OS=Mus musculus]	#N/A	#N/A	#N/A	#N/A	#N/A						#N/A	#N/A	#N/A	#N/A	#N/A	#N/A	#N/A	#N/A	#N/A	#N/A	#N/A	#N/A	#N/A	#N/A	#N/A	#N/A	#N/A	#N/A	#N/A	#N/A	#N/A	#N/A	#N/A	#N/A	#N/A	#N/A	#N/A	#N/A	#N/A	#N/A	#N/A	#N/A	#N/A	#N/A	#N/A
SSJG_01607	outer membrane protein A [Escherichia coli D9]	#N/A	#N/A	#N/A	#N/A	#N/A	1.5			1.9		#N/A	#N/A	#N/A	#N/A	#N/A	#N/A	#N/A	#N/A	#N/A	#N/A	#N/A	#N/A	#N/A	#N/A	#N/A	#N/A	#N/A	#N/A	#N/A	#N/A	#N/A	#N/A	#N/A	#N/A	#N/A						#N/A	#N/A	#N/A	#N/A	#N/A			3.2
BRYFOR_09947	hypothetical protein [Marvinbryantia formatexigens DSM 14469]	#N/A	#N/A	#N/A	#N/A	#N/A	3.1	3	3		3.5	#N/A	#N/A	#N/A	#N/A	#N/A	#N/A	#N/A	#N/A	#N/A	#N/A	#N/A	#N/A	#N/A	#N/A	#N/A	#N/A	#N/A	#N/A	#N/A	#N/A	#N/A	#N/A	#N/A	#N/A	#N/A	#N/A	#N/A	#N/A	#N/A	#N/A	#N/A	#N/A	#N/A	#N/A	#N/A
HMPREF9477_01284	fructose-1,6-bisphosphate aldolase, class II [Lachnospiraceae bacterium 2_1_46FAA]	#N/A	#N/A	#N/A	#N/A	#N/A						#N/A	#N/A	#N/A	#N/A	#N/A	#N/A	#N/A	#N/A	#N/A	#N/A	#N/A	#N/A	#N/A	#N/A	#N/A	#N/A	#N/A	#N/A	#N/A	#N/A	#N/A	#N/A	#N/A	#N/A	#N/A	#N/A	#N/A	#N/A	#N/A	#N/A	#N/A	#N/A	#N/A	#N/A	#N/A
P14094	Sodium/potassium-transporting ATPase subunit beta-1 [OS=Mus musculus]	#N/A	#N/A	#N/A	#N/A	#N/A	5.7	2.7	4.7	1.8	3.2	13.1	5.8	10.6	11.4	12.1	37.4	18.1	20.3	22.1	6.6	12.3	21.8	11	2.3	25.2	1.5					8.4			1.8	2.3	#N/A	#N/A	#N/A	#N/A	#N/A	#N/A	#N/A	#N/A	#N/A	#N/A	8.7	5	13.1
HMPREF1206_01755	NADP-specific glutamate dehydrogenase [Corynebacterium sp. HFH0082]	#N/A	#N/A	#N/A	#N/A	#N/A	21.2	11.2	11.5	10.2	6.5	#N/A	#N/A	#N/A	#N/A	#N/A	#N/A	#N/A	#N/A	#N/A	#N/A	#N/A	#N/A	#N/A	#N/A	#N/A	#N/A	#N/A	#N/A	#N/A	#N/A	#N/A	#N/A	#N/A	#N/A	#N/A	#N/A	#N/A	#N/A	#N/A	#N/A	#N/A	#N/A	#N/A	#N/A	#N/A			4.1
CBFG_03464	hypothetical protein [Clostridiales bacterium 1_7_47FAA]	#N/A	#N/A	#N/A	#N/A	#N/A	22.9	23.2	16.2	18.3	26.2	7.9	11.4	1.1	26	10.8	#N/A	#N/A	#N/A	#N/A	#N/A	#N/A	#N/A	#N/A	#N/A	#N/A	#N/A	#N/A	#N/A	#N/A	#N/A	8.7		10.7	45.3	11.1	#N/A	#N/A	#N/A	#N/A	#N/A	#N/A	#N/A	#N/A	#N/A	#N/A	9
EUS_12130	glyceraldehyde-3-phosphate dehydrogenase, type I [Ruminiclostridium [Eubacterium] siraeum 70/3]	#N/A	#N/A	#N/A	#N/A	#N/A						#N/A	#N/A	#N/A	#N/A	#N/A	#N/A	#N/A	#N/A	#N/A	#N/A	#N/A	#N/A	#N/A	#N/A	#N/A	#N/A	#N/A	#N/A	#N/A	#N/A	#N/A	#N/A	#N/A	#N/A	#N/A	#N/A	#N/A	#N/A	#N/A	#N/A	#N/A	#N/A	#N/A	#N/A	#N/A
HMPREF9448_02558	phosphoenolpyruvate carboxykinase [ATP] [Barnesiella intestinihominis YIT 11860]	#N/A	#N/A	#N/A	#N/A	#N/A	93.8	111.9	49.9	77.9	61.2	#N/A	#N/A	#N/A	#N/A	#N/A		5.6	4.4					1.9	3.4		#N/A	#N/A	#N/A	#N/A	#N/A											#N/A	#N/A	#N/A	#N/A	#N/A	77.9		3
PRABACTJOHN_00602	glutamate decarboxylase [Parabacteroides johnsonii DSM 18315]	#N/A	#N/A	#N/A	#N/A	#N/A																#N/A	#N/A	#N/A	#N/A	#N/A	#N/A	#N/A	#N/A	#N/A	#N/A	#N/A	#N/A	#N/A	#N/A	#N/A	#N/A	#N/A	#N/A	#N/A	#N/A	#N/A	#N/A	#N/A	#N/A	#N/A
ANACOL_01647	chaperonin GroL [Anaerotruncus colihominis DSM 17241]	#N/A	#N/A	#N/A	#N/A	#N/A	9.8	4	1.4		9.3	17.7	3.3	15.1	23.5	19.3	9.5	5.6	13.8	27	44.1	#N/A	#N/A	#N/A	#N/A	#N/A	59.7	16.9	4.8	16		#N/A	#N/A	#N/A	#N/A	#N/A		2.1	5.8		8.3	#N/A	#N/A	#N/A	#N/A	#N/A
HMPREF9455_00882	NAD-specific glutamate dehydrogenase [Dysgonomonas gadei ATCC BAA-286]	#N/A	#N/A	#N/A	#N/A	#N/A	11	10	9.8	2.9	5.1		10.2	15.1	3.8	6.4	8.5		7.4	6.7	5.7	#N/A	#N/A	#N/A	#N/A	#N/A	#N/A	#N/A	#N/A	#N/A	#N/A	#N/A	#N/A	#N/A	#N/A	#N/A	11.2	12.4	7.8		11.4	#N/A	#N/A	#N/A	#N/A	#N/A	13
CK1_33930	glyceraldehyde-3-phosphate dehydrogenase, type I [Ruminococcus sp. SR1/5]	#N/A	#N/A	#N/A	#N/A	#N/A						#N/A	#N/A	#N/A	#N/A	#N/A	#N/A	#N/A	#N/A	#N/A	#N/A	#N/A	#N/A	#N/A	#N/A	#N/A	#N/A	#N/A	#N/A	#N/A	#N/A	#N/A	#N/A	#N/A	#N/A	#N/A	#N/A	#N/A	#N/A	#N/A	#N/A	#N/A	#N/A	#N/A	#N/A	#N/A
HMPREF0454_00958	ribosomal protein L6 [Hafnia alvei ATCC 51873]	#N/A	#N/A	#N/A	#N/A	#N/A	4.2	2.6	4.9			#N/A	#N/A	#N/A	#N/A	#N/A	#N/A	#N/A	#N/A	#N/A	#N/A	#N/A	#N/A	#N/A	#N/A	#N/A	#N/A	#N/A	#N/A	#N/A	#N/A	#N/A	#N/A	#N/A	#N/A	#N/A	#N/A	#N/A	#N/A	#N/A	#N/A	#N/A	#N/A	#N/A	#N/A	#N/A		1.9	21.5
P21447	Multidrug resistance protein 1A [OS=Mus musculus]	#N/A	#N/A	#N/A	#N/A	#N/A	5.8			4.5	1.8	4.9		8.8	4.8	3.3	#N/A	#N/A	#N/A	#N/A	#N/A	4	8.6	9.9		5.1	#N/A	#N/A	#N/A	#N/A	#N/A	#N/A	#N/A	#N/A	#N/A	#N/A	#N/A	#N/A	#N/A	#N/A	#N/A	#N/A	#N/A	#N/A	#N/A	#N/A	5.2
HMPREF9453_00450	fructose-1,6-bisphosphate aldolase, class II [Dialister succinatiphilus YIT 11850]	#N/A	#N/A	#N/A	#N/A	#N/A	11.6	5.3	7	4	16.8						#N/A	#N/A	#N/A	#N/A	#N/A	#N/A	#N/A	#N/A	#N/A	#N/A	#N/A	#N/A	#N/A	#N/A	#N/A	4.7	5.9	5.4	15.3	2	#N/A	#N/A	#N/A	#N/A	#N/A	#N/A	#N/A	#N/A	#N/A	#N/A
PROSTU_01754	ribosomal protein S1 [Providencia stuartii ATCC 25827]	#N/A	#N/A	#N/A	#N/A	#N/A					1.8	#N/A	#N/A	#N/A	#N/A	#N/A	#N/A	#N/A	#N/A	#N/A	#N/A	#N/A	#N/A	#N/A	#N/A	#N/A	#N/A	#N/A	#N/A	#N/A	#N/A	#N/A	#N/A	#N/A	#N/A	#N/A	#N/A	#N/A	#N/A	#N/A	#N/A	#N/A	#N/A	#N/A	#N/A	#N/A
ES1_01640	chaperonin GroL [Ruminiclostridium [Eubacterium] siraeum V10Sc8a]	#N/A	#N/A	#N/A	#N/A	#N/A						#N/A	#N/A	#N/A	#N/A	#N/A	#N/A	#N/A	#N/A	#N/A	#N/A	#N/A	#N/A	#N/A	#N/A	#N/A	#N/A	#N/A	#N/A	#N/A	#N/A	#N/A	#N/A	#N/A	#N/A	#N/A	#N/A	#N/A	#N/A	#N/A	#N/A	#N/A	#N/A	#N/A	#N/A	#N/A
P01727	Ig lambda-1 chain V region S43 [OS=Mus musculus]	#N/A	#N/A	#N/A	#N/A	#N/A						#N/A	#N/A	#N/A	#N/A	#N/A	15.5	26	21	6.9	4.5	11.9	9.7	12.6	4.5	10.9	2.7					6	15.6	16.5	7.4	4.9	5.5	4.5	2.1	1.9		#N/A	#N/A	#N/A	#N/A	#N/A
Q8BFR5	elongation factor Tu, mitochondrial [OS=Mus musculus]	#N/A	#N/A	#N/A	#N/A	#N/A	24.6	5.6	10.4	8.8	3.5	#N/A	#N/A	#N/A	#N/A	#N/A	5.8	2.6	18.3	28.7	47.8	#N/A	#N/A	#N/A	#N/A	#N/A						#N/A	#N/A	#N/A	#N/A	#N/A	6	8.7	9.9	4.5	50.8	#N/A	#N/A	#N/A	#N/A	#N/A	8.4
Q91X72	Hemopexin [OS=Mus musculus]	#N/A	#N/A	#N/A	#N/A	#N/A	1.6				5.5	#N/A	#N/A	#N/A	#N/A	#N/A	#N/A	#N/A	#N/A	#N/A	#N/A		5.2	1.9		5	#N/A	#N/A	#N/A	#N/A	#N/A	#N/A	#N/A	#N/A	#N/A	#N/A	#N/A	#N/A	#N/A	#N/A	#N/A	#N/A	#N/A	#N/A	#N/A	#N/A
P01750	Ig heavy chain V region 102 [OS=Mus musculus]	#N/A	#N/A	#N/A	#N/A	#N/A	18.6	11.5	19.8	13.7	7.7	#N/A	#N/A	#N/A	#N/A	#N/A	#N/A	#N/A	#N/A	#N/A	#N/A	#N/A	#N/A	#N/A	#N/A	#N/A	#N/A	#N/A	#N/A	#N/A	#N/A	25.1	28.4	41.3	12.6	8.3	#N/A	#N/A	#N/A	#N/A	#N/A	#N/A	#N/A	#N/A	#N/A	#N/A	26.4	42.7	12.2
Q571E4	N-acetylgalactosamine-6-sulfatase [OS=Mus musculus]	#N/A	#N/A	#N/A	#N/A	#N/A						18	8.5	27.2	25.9	25.9											10	15.3	22.7	38.4	27.3						11.8	6.8	17.9	21.1	8.4	#N/A	#N/A	#N/A	#N/A	#N/A
Q9JIP7	Solute carrier family 15 member 1 [OS=Mus musculus]	#N/A	#N/A	#N/A	#N/A	#N/A						#N/A	#N/A	#N/A	#N/A	#N/A	#N/A	#N/A	#N/A	#N/A	#N/A	#N/A	#N/A	#N/A	#N/A	#N/A	#N/A	#N/A	#N/A	#N/A	#N/A	#N/A	#N/A	#N/A	#N/A	#N/A	#N/A	#N/A	#N/A	#N/A	#N/A	#N/A	#N/A	#N/A	#N/A	#N/A
CSAG_04711	50S ribosomal protein L1 [Citrobacter sp. 30_2]	#N/A	#N/A	#N/A	#N/A	#N/A	1.3		1.8			#N/A	#N/A	#N/A	#N/A	#N/A	#N/A	#N/A	#N/A	#N/A	#N/A	#N/A	#N/A	#N/A	#N/A	#N/A	#N/A	#N/A	#N/A	#N/A	#N/A	#N/A	#N/A	#N/A	#N/A	#N/A	#N/A	#N/A	#N/A	#N/A	#N/A	#N/A	#N/A	#N/A	#N/A	#N/A
P51881	ADP/ATP translocase 2 [OS=Mus musculus]	#N/A	#N/A	#N/A	#N/A	#N/A											#N/A	#N/A	#N/A	#N/A	#N/A	#N/A	#N/A	#N/A	#N/A	#N/A	2.4										#N/A	#N/A	#N/A	#N/A	#N/A	#N/A	#N/A	#N/A	#N/A	#N/A
CK1_10800	Glycosidases [Ruminococcus sp. SR1/5]	#N/A	#N/A	#N/A	#N/A	#N/A	13.6	6.3	4.6	11.8	12.9	#N/A	#N/A	#N/A	#N/A	#N/A	#N/A	#N/A	#N/A	#N/A	#N/A	#N/A	#N/A	#N/A	#N/A	#N/A	#N/A	#N/A	#N/A	#N/A	#N/A	#N/A	#N/A	#N/A	#N/A	#N/A	#N/A	#N/A	#N/A	#N/A	#N/A	#N/A	#N/A	#N/A	#N/A	#N/A
Q60932-1	voltage-dependent anion-selective channel protein 1 [OS=Mus musculus]	#N/A	#N/A	#N/A	#N/A	#N/A	11.4	9.6	5.4	15.5	5.3	#N/A	#N/A	#N/A	#N/A	#N/A											#N/A	#N/A	#N/A	#N/A	#N/A						#N/A	#N/A	#N/A	#N/A	#N/A	#N/A	#N/A	#N/A	#N/A	#N/A	20.1	25	33
Q8BHL4	Retinoic acid-induced protein 3 [OS=Mus musculus]	#N/A	#N/A	#N/A	#N/A	#N/A	1.5															#N/A	#N/A	#N/A	#N/A	#N/A											#N/A	#N/A	#N/A	#N/A	#N/A	#N/A	#N/A	#N/A	#N/A	#N/A
CLOM621_05256	chaperonin GroS [Clostridium sp. M62/1]	#N/A	#N/A	#N/A	#N/A	#N/A						25.6	31.7	23.9	108.5	48.7						122.2	73.5	282.6	23.6	45	#N/A	#N/A	#N/A	#N/A	#N/A	13.2	30.2	26.8	62.5	9.6	76.9	78.5	60.3	32.2	181.6	#N/A	#N/A	#N/A	#N/A	#N/A
COPCOM_03651	ABC transporter, ATP-binding protein [Coprococcus comes ATCC 27758]	#N/A	#N/A	#N/A	#N/A	#N/A	205.7	84.1	56.4	94.7	51.9	#N/A	#N/A	#N/A	#N/A	#N/A	#N/A	#N/A	#N/A	#N/A	#N/A	#N/A	#N/A	#N/A	#N/A	#N/A	#N/A	#N/A	#N/A	#N/A	#N/A	#N/A	#N/A	#N/A	#N/A	#N/A	#N/A	#N/A	#N/A	#N/A	#N/A	#N/A	#N/A	#N/A	#N/A	#N/A	164.6		1.8
HMPREF1311_03160	tellurium resistance protein TerE [Proteus mirabilis WGLW6]	#N/A	#N/A	#N/A	#N/A	#N/A	4.9															#N/A	#N/A	#N/A	#N/A	#N/A	#N/A	#N/A	#N/A	#N/A	#N/A	#N/A	#N/A	#N/A	#N/A	#N/A	#N/A	#N/A	#N/A	#N/A	#N/A	#N/A	#N/A	#N/A	#N/A	#N/A			6.8
HMPREF0216_01003	glyceraldehyde-3-phosphate dehydrogenase, type I [Clostridium celatum DSM 1785]	#N/A	#N/A	#N/A	#N/A	#N/A	36.7	63.3	50.1	27.4	18.4	#N/A	#N/A	#N/A	#N/A	#N/A	#N/A	#N/A	#N/A	#N/A	#N/A	#N/A	#N/A	#N/A	#N/A	#N/A	#N/A	#N/A	#N/A	#N/A	#N/A	#N/A	#N/A	#N/A	#N/A	#N/A	#N/A	#N/A	#N/A	#N/A	#N/A	#N/A	#N/A	#N/A	#N/A	#N/A	24.1	32	7.6
HMPREF9497_01549	BMC domain protein [Enterococcus faecalis TX4244]	#N/A	#N/A	#N/A	#N/A	#N/A	18.6	16.2	14.8	16.2	34.6	#N/A	#N/A	#N/A	#N/A	#N/A	#N/A	#N/A	#N/A	#N/A	#N/A	#N/A	#N/A	#N/A	#N/A	#N/A	#N/A	#N/A	#N/A	#N/A	#N/A	#N/A	#N/A	#N/A	#N/A	#N/A	#N/A	#N/A	#N/A	#N/A	#N/A	#N/A	#N/A	#N/A	#N/A	#N/A	26.7	9.4	16.2
P17742	peptidyl-prolyl cis-trans isomerase A [OS=Mus musculus]	#N/A	#N/A	#N/A	#N/A	#N/A											9.5	3.9									8.4		1.8			4.4		1.6		4.9	1.6	1.9	10		3.7	#N/A	#N/A	#N/A	#N/A	#N/A
ANASTE_00114	acyl-CoA dehydrogenase, C-terminal domain protein [Anaerofustis stercorihominis DSM 17244]	#N/A	#N/A	#N/A	#N/A	#N/A						#N/A	#N/A	#N/A	#N/A	#N/A	#N/A	#N/A	#N/A	#N/A	#N/A	#N/A	#N/A	#N/A	#N/A	#N/A	#N/A	#N/A	#N/A	#N/A	#N/A	#N/A	#N/A	#N/A	#N/A	#N/A	#N/A	#N/A	#N/A	#N/A	#N/A	#N/A	#N/A	#N/A	#N/A	#N/A
ESAG_01440	phosphoglycerate kinase [Escherichia sp. 3_2_53FAA]	#N/A	#N/A	#N/A	#N/A	#N/A	9.5	3.6	1.8		1.5																					#N/A	#N/A	#N/A	#N/A	#N/A	2.9					#N/A	#N/A	#N/A	#N/A	#N/A			44
HMPREF1311_03548	50S ribosomal protein L3 [Proteus mirabilis WGLW6]	#N/A	#N/A	#N/A	#N/A	#N/A	6.1	3.1				#N/A	#N/A	#N/A	#N/A	#N/A	#N/A	#N/A	#N/A	#N/A	#N/A	#N/A	#N/A	#N/A	#N/A	#N/A	#N/A	#N/A	#N/A	#N/A	#N/A	#N/A	#N/A	#N/A	#N/A	#N/A	#N/A	#N/A	#N/A	#N/A	#N/A	#N/A	#N/A	#N/A	#N/A	#N/A		1	114.8
P70441-1	Na(+)/H(+) exchange regulatory cofactor NHE-RF1 [OS=Mus musculus]	#N/A	#N/A	#N/A	#N/A	#N/A						#N/A	#N/A	#N/A	#N/A	#N/A	#N/A	#N/A	#N/A	#N/A	#N/A	#N/A	#N/A	#N/A	#N/A	#N/A	#N/A	#N/A	#N/A	#N/A	#N/A	#N/A	#N/A	#N/A	#N/A	#N/A	#N/A	#N/A	#N/A	#N/A	#N/A	#N/A	#N/A	#N/A	#N/A	#N/A
CUO_0097	phosphopyruvate hydratase [Enterococcus faecium PC4.1]	#N/A	#N/A	#N/A	#N/A	#N/A		1.5				#N/A	#N/A	#N/A	#N/A	#N/A	#N/A	#N/A	#N/A	#N/A	#N/A	#N/A	#N/A	#N/A	#N/A	#N/A	#N/A	#N/A	#N/A	#N/A	#N/A	#N/A	#N/A	#N/A	#N/A	#N/A	#N/A	#N/A	#N/A	#N/A	#N/A	#N/A	#N/A	#N/A	#N/A	#N/A
ENC_25190	LSU ribosomal protein L6P [Enterobacter cloacae subsp. cloacae NCTC 9394]	#N/A	#N/A	#N/A	#N/A	#N/A						#N/A	#N/A	#N/A	#N/A	#N/A	#N/A	#N/A	#N/A	#N/A	#N/A																				2.8	#N/A	#N/A	#N/A	#N/A	#N/A			5.9
DORFOR_01286	hypothetical protein [Dorea formicigenerans ATCC 27755]	#N/A	#N/A	#N/A	#N/A	#N/A						#N/A	#N/A	#N/A	#N/A	#N/A	#N/A	#N/A	#N/A	#N/A	#N/A	#N/A	#N/A	#N/A	#N/A	#N/A	10.1			3.9	5	#N/A	#N/A	#N/A	#N/A	#N/A	#N/A	#N/A	#N/A	#N/A	#N/A	#N/A	#N/A	#N/A	#N/A	#N/A	16.2	7.2
CSBG_03466	reverse rubrerythrin-1 [Clostridium sp. 7_2_43FAA]	#N/A	#N/A	#N/A	#N/A	#N/A	37.6	30.7	25.6	27.9	47.1	#N/A	#N/A	#N/A	#N/A	#N/A						#N/A	#N/A	#N/A	#N/A	#N/A	#N/A	#N/A	#N/A	#N/A	#N/A	#N/A	#N/A	#N/A	#N/A	#N/A	13.9	29	27	36.9	69.7	#N/A	#N/A	#N/A	#N/A	#N/A	26.6	3.4	6.1
HMPREF1311_00234	hypothetical protein [Proteus mirabilis WGLW6]	#N/A	#N/A	#N/A	#N/A	#N/A											#N/A	#N/A	#N/A	#N/A	#N/A	#N/A	#N/A	#N/A	#N/A	#N/A	#N/A	#N/A	#N/A	#N/A	#N/A	#N/A	#N/A	#N/A	#N/A	#N/A	#N/A	#N/A	#N/A	#N/A	#N/A	#N/A	#N/A	#N/A	#N/A	#N/A			3.3
Q9CZ13	Cytochrome b-c1 complex subunit 1, mitochondrial [OS=Mus musculus]	#N/A	#N/A	#N/A	#N/A	#N/A	8.7			6.3	7.3	#N/A	#N/A	#N/A	#N/A	#N/A	#N/A	#N/A	#N/A	#N/A	#N/A			11.3	2.6	7.9	#N/A	#N/A	#N/A	#N/A	#N/A	2.7	5	6.5	11.2	8.4	#N/A	#N/A	#N/A	#N/A	#N/A	#N/A	#N/A	#N/A	#N/A	#N/A	6.2
HMPREF0201_00733	Tat pathway signal sequence domain protein [Cedecea davisae DSM 4568]	#N/A	#N/A	#N/A	#N/A	#N/A						#N/A	#N/A	#N/A	#N/A	#N/A	#N/A	#N/A	#N/A	#N/A	#N/A	#N/A	#N/A	#N/A	#N/A	#N/A	#N/A	#N/A	#N/A	#N/A	#N/A	#N/A	#N/A	#N/A	#N/A	#N/A	#N/A	#N/A	#N/A	#N/A	#N/A	#N/A	#N/A	#N/A	#N/A	#N/A
P05201	Aspartate aminotransferase, cytoplasmic [OS=Mus musculus]	#N/A	#N/A	#N/A	#N/A	#N/A											#N/A	#N/A	#N/A	#N/A	#N/A	#N/A	#N/A	#N/A	#N/A	#N/A					2.2		5.6	1.7					4.1			#N/A	#N/A	#N/A	#N/A	#N/A
HMPREF1526_01634	glyceraldehyde-3-phosphate dehydrogenase [Butyricicoccus pullicaecorum 1.2]	#N/A	#N/A	#N/A	#N/A	#N/A	11.8	3.4		3.9	1.5	#N/A	#N/A	#N/A	#N/A	#N/A	#N/A	#N/A	#N/A	#N/A	#N/A	#N/A	#N/A	#N/A	#N/A	#N/A	#N/A	#N/A	#N/A	#N/A	#N/A	#N/A	#N/A	#N/A	#N/A	#N/A	#N/A	#N/A	#N/A	#N/A	#N/A	#N/A	#N/A	#N/A	#N/A	#N/A
P40237	CD82 antigen [OS=Mus musculus]	#N/A	#N/A	#N/A	#N/A	#N/A						3.3		8.1		1						#N/A	#N/A	#N/A	#N/A	#N/A	#N/A	#N/A	#N/A	#N/A	#N/A	#N/A	#N/A	#N/A	#N/A	#N/A	#N/A	#N/A	#N/A	#N/A	#N/A	#N/A	#N/A	#N/A	#N/A	#N/A
ENC_04640	maltooligosaccharide-binding protein [Enterobacter cloacae subsp. cloacae NCTC 9394]	#N/A	#N/A	#N/A	#N/A	#N/A			1.7		2.6				2.6		4.9	2.1	6	5.5		#N/A	#N/A	#N/A	#N/A	#N/A	#N/A	#N/A	#N/A	#N/A	#N/A	#N/A	#N/A	#N/A	#N/A	#N/A	#N/A	#N/A	#N/A	#N/A	#N/A	#N/A	#N/A	#N/A	#N/A	#N/A		1.5	4.7
HMPREF0880_02883	outer membrane protein [Yokenella regensburgei ATCC 43003]	#N/A	#N/A	#N/A	#N/A	#N/A						#N/A	#N/A	#N/A	#N/A	#N/A	#N/A	#N/A	#N/A	#N/A	#N/A	#N/A	#N/A	#N/A	#N/A	#N/A	#N/A	#N/A	#N/A	#N/A	#N/A	#N/A	#N/A	#N/A	#N/A	#N/A	#N/A	#N/A	#N/A	#N/A	#N/A	#N/A	#N/A	#N/A	#N/A	#N/A
Q07076	Annexin A7 [OS=Mus musculus]	#N/A	#N/A	#N/A	#N/A	#N/A	4.8	10.2	4.7	4.3	3.9											#N/A	#N/A	#N/A	#N/A	#N/A	12	23.6	15.3		2.1	#N/A	#N/A	#N/A	#N/A	#N/A	#N/A	#N/A	#N/A	#N/A	#N/A	#N/A	#N/A	#N/A	#N/A	#N/A		6.6	8.6
ENTCAN_05027	translation elongation factor Ts [Enterobacter cancerogenus ATCC 35316]	#N/A	#N/A	#N/A	#N/A	#N/A		2.6	3.5			#N/A	#N/A	#N/A	#N/A	#N/A		1.4					3.3		2.4		0.4	1.5			5.9	1.6	4.4									#N/A	#N/A	#N/A	#N/A	#N/A
BRYFOR_09090	bacterial group 2 Ig-like protein [Marvinbryantia formatexigens DSM 14469]	#N/A	#N/A	#N/A	#N/A	#N/A	6.4		4.2			4.5	3	10.6	10.3	4.2	#N/A	#N/A	#N/A	#N/A	#N/A	#N/A	#N/A	#N/A	#N/A	#N/A	#N/A	#N/A	#N/A	#N/A	#N/A	#N/A	#N/A	#N/A	#N/A	#N/A	#N/A	#N/A	#N/A	#N/A	#N/A	#N/A	#N/A	#N/A	#N/A	#N/A	5.2
HMPREF1311_02827	elongation factor G [Proteus mirabilis WGLW6]	#N/A	#N/A	#N/A	#N/A	#N/A						#N/A	#N/A	#N/A	#N/A	#N/A	#N/A	#N/A	#N/A	#N/A	#N/A	#N/A	#N/A	#N/A	#N/A	#N/A	#N/A	#N/A	#N/A	#N/A	#N/A	#N/A	#N/A	#N/A	#N/A	#N/A	#N/A	#N/A	#N/A	#N/A	#N/A	#N/A	#N/A	#N/A	#N/A	#N/A
Q3V0K9	Plastin-1 [OS=Mus musculus]	#N/A	#N/A	#N/A	#N/A	#N/A											#N/A	#N/A	#N/A	#N/A	#N/A	#N/A	#N/A	#N/A	#N/A	#N/A	#N/A	#N/A	#N/A	#N/A	#N/A	#N/A	#N/A	#N/A	#N/A	#N/A	19.5	5.6	18	5.6	6.2	#N/A	#N/A	#N/A	#N/A	#N/A
HMPREF1014_05069	hypothetical protein [Bacillus sp. 7_6_55CFAA_CT2]	#N/A	#N/A	#N/A	#N/A	#N/A								3.5	6.9	4.1					3.6			11.2			2.8	1.9	3			1.5			6				4.1		7.9	#N/A	#N/A	#N/A	#N/A	#N/A
HMPREF1311_03421	50S ribosomal protein L9 [Proteus mirabilis WGLW6]	#N/A	#N/A	#N/A	#N/A	#N/A	2.5					#N/A	#N/A	#N/A	#N/A	#N/A	4.8	4		2.1	3.8	#N/A	#N/A	#N/A	#N/A	#N/A	#N/A	#N/A	#N/A	#N/A	#N/A	#N/A	#N/A	#N/A	#N/A	#N/A	#N/A	#N/A	#N/A	#N/A	#N/A	#N/A	#N/A	#N/A	#N/A	#N/A			20
HMPREF1020_01842	hypothetical protein [Clostridium sp. 7_3_54FAA]	#N/A	#N/A	#N/A	#N/A	#N/A	4		3.3										1.7	2.4		#N/A	#N/A	#N/A	#N/A	#N/A	17.2	1.9							2.3		5.4	3.8			16.9	#N/A	#N/A	#N/A	#N/A	#N/A	8
O09117-1	Synaptophysin-like protein 1 [OS=Mus musculus]	#N/A	#N/A	#N/A	#N/A	#N/A	1.7				1.8	#N/A	#N/A	#N/A	#N/A	#N/A	#N/A	#N/A	#N/A	#N/A	#N/A						#N/A	#N/A	#N/A	#N/A	#N/A	#N/A	#N/A	#N/A	#N/A	#N/A	#N/A	#N/A	#N/A	#N/A	#N/A	#N/A	#N/A	#N/A	#N/A	#N/A			6.2
ENC_04660	Maltoporin (phage lambda and maltose receptor) [Enterobacter cloacae subsp. cloacae NCTC 9394]	#N/A	#N/A	#N/A	#N/A	#N/A						#N/A	#N/A	#N/A	#N/A	#N/A	#N/A	#N/A	#N/A	#N/A	#N/A	#N/A	#N/A	#N/A	#N/A	#N/A	#N/A	#N/A	#N/A	#N/A	#N/A	#N/A	#N/A	#N/A	#N/A	#N/A	#N/A	#N/A	#N/A	#N/A	#N/A	#N/A	#N/A	#N/A	#N/A	#N/A
Q91VA1	choline transporter-like protein 4 [OS=Mus musculus]	#N/A	#N/A	#N/A	#N/A	#N/A	5.2	4.2		4.1	6.7	8		3.6					1.9	4.3			2.4	5.4			3	5.1	4.2	4.6	5.5	6.1	4.1			2.1	1.5	6.3	4.4			#N/A	#N/A	#N/A	#N/A	#N/A		6.1	7.4
ALIPUT_02438	malate dehydrogenase, NAD-dependent [Alistipes putredinis DSM 17216]	#N/A	#N/A	#N/A	#N/A	#N/A	7.3	14.7	5.5		3.8	#N/A	#N/A	#N/A	#N/A	#N/A	#N/A	#N/A	#N/A	#N/A	#N/A	#N/A	#N/A	#N/A	#N/A	#N/A	#N/A	#N/A	#N/A	#N/A	#N/A	#N/A	#N/A	#N/A	#N/A	#N/A	#N/A	#N/A	#N/A	#N/A	#N/A	#N/A	#N/A	#N/A	#N/A	#N/A	2.6
HMPREF1308_01273	transketolase 1 [Klebsiella pneumoniae subsp. pneumoniae WGLW5]	#N/A	#N/A	#N/A	#N/A	#N/A	4.6	3.6	1.4			3.6		9.6	5	6.1	6.4	8.2	9.2	19	11.6	#N/A	#N/A	#N/A	#N/A	#N/A	4.2	3					7.7	4.6	4.5	0.7						#N/A	#N/A	#N/A	#N/A	#N/A		7.5	11.4
CUW_1716	pyruvate kinase [Turicibacter sanguinis PC909]	#N/A	#N/A	#N/A	#N/A	#N/A						#N/A	#N/A	#N/A	#N/A	#N/A	#N/A	#N/A	#N/A	#N/A	#N/A	#N/A	#N/A	#N/A	#N/A	#N/A	#N/A	#N/A	#N/A	#N/A	#N/A	#N/A	#N/A	#N/A	#N/A	#N/A	#N/A	#N/A	#N/A	#N/A	#N/A	#N/A	#N/A	#N/A	#N/A	#N/A
HMPREF1311_02499	peptidase Do [Proteus mirabilis WGLW6]	#N/A	#N/A	#N/A	#N/A	#N/A	3.5	4.5	3.2			#N/A	#N/A	#N/A	#N/A	#N/A						#N/A	#N/A	#N/A	#N/A	#N/A	#N/A	#N/A	#N/A	#N/A	#N/A	#N/A	#N/A	#N/A	#N/A	#N/A	#N/A	#N/A	#N/A	#N/A	#N/A	#N/A	#N/A	#N/A	#N/A	#N/A		3.9	4.7
PROVRUST_07508	catalase [Providencia rustigianii DSM 4541]	#N/A	#N/A	#N/A	#N/A	#N/A						#N/A	#N/A	#N/A	#N/A	#N/A						#N/A	#N/A	#N/A	#N/A	#N/A	#N/A	#N/A	#N/A	#N/A	#N/A	#N/A	#N/A	#N/A	#N/A	#N/A	#N/A	#N/A	#N/A	#N/A	#N/A	#N/A	#N/A	#N/A	#N/A	#N/A
Q8CI43	Myosin light chain 6B [OS=Mus musculus]	#N/A	#N/A	#N/A	#N/A	#N/A						#N/A	#N/A	#N/A	#N/A	#N/A	#N/A	#N/A	#N/A	#N/A	#N/A	#N/A	#N/A	#N/A	#N/A	#N/A	#N/A	#N/A	#N/A	#N/A	#N/A	#N/A	#N/A	#N/A	#N/A	#N/A	#N/A	#N/A	#N/A	#N/A	#N/A	#N/A	#N/A	#N/A	#N/A	#N/A
HMPREF9449_02589	methylmalonyl-CoA mutase large subunit [Odoribacter laneus YIT 12061]	#N/A	#N/A	#N/A	#N/A	#N/A						#N/A	#N/A	#N/A	#N/A	#N/A	#N/A	#N/A	#N/A	#N/A	#N/A	#N/A	#N/A	#N/A	#N/A	#N/A	#N/A	#N/A	#N/A	#N/A	#N/A	#N/A	#N/A	#N/A	#N/A	#N/A						#N/A	#N/A	#N/A	#N/A	#N/A
Q99MZ6	Unconventional myosin-VIIb [OS=Mus musculus]	#N/A	#N/A	#N/A	#N/A	#N/A						#N/A	#N/A	#N/A	#N/A	#N/A	#N/A	#N/A	#N/A	#N/A	#N/A	#N/A	#N/A	#N/A	#N/A	#N/A	#N/A	#N/A	#N/A	#N/A	#N/A	#N/A	#N/A	#N/A	#N/A	#N/A	#N/A	#N/A	#N/A	#N/A	#N/A	#N/A	#N/A	#N/A	#N/A	#N/A
FMG_0385	pyruvate/ferredoxin oxidoreductase [Finegoldia magna ATCC 29328]	#N/A	#N/A	#N/A	#N/A	#N/A						#N/A	#N/A	#N/A	#N/A	#N/A	#N/A	#N/A	#N/A	#N/A	#N/A	#N/A	#N/A	#N/A	#N/A	#N/A	#N/A	#N/A	#N/A	#N/A	#N/A	#N/A	#N/A	#N/A	#N/A	#N/A	#N/A	#N/A	#N/A	#N/A	#N/A	#N/A	#N/A	#N/A	#N/A	#N/A
HMPREF0819_0048	cell division protein FtsZ [Streptococcus equinus ATCC 9812]	#N/A	#N/A	#N/A	#N/A	#N/A						#N/A	#N/A	#N/A	#N/A	#N/A	#N/A	#N/A	#N/A	#N/A	#N/A	#N/A	#N/A	#N/A	#N/A	#N/A	#N/A	#N/A	#N/A	#N/A	#N/A	#N/A	#N/A	#N/A	#N/A	#N/A	5.9				4.6	#N/A	#N/A	#N/A	#N/A	#N/A			5.3
RSAG_01772	propanediol utilization protein PduA [Ruminococcus sp. 5_1_39BFAA]	#N/A	#N/A	#N/A	#N/A	#N/A							3.4				1.5					#N/A	#N/A	#N/A	#N/A	#N/A	#N/A	#N/A	#N/A	#N/A	#N/A											#N/A	#N/A	#N/A	#N/A	#N/A
Q60928	Gamma-glutamyltranspeptidase 1 [OS=Mus musculus]	#N/A	#N/A	#N/A	#N/A	#N/A	13.5	10	6	14.8	5.2	#N/A	#N/A	#N/A	#N/A	#N/A	#N/A	#N/A	#N/A	#N/A	#N/A	#N/A	#N/A	#N/A	#N/A	#N/A	#N/A	#N/A	#N/A	#N/A	#N/A	#N/A	#N/A	#N/A	#N/A	#N/A						#N/A	#N/A	#N/A	#N/A	#N/A	16.6	27.8	19.2
P01680	Ig kappa chain V-IV region S107B [OS=Mus musculus]	#N/A	#N/A	#N/A	#N/A	#N/A						#N/A	#N/A	#N/A	#N/A	#N/A	#N/A	#N/A	#N/A	#N/A	#N/A	13.5	10.4	9.6	4.3	5													3.5			#N/A	#N/A	#N/A	#N/A	#N/A
COPEUT_01275	acetyl-CoA C-acetyltransferase [Coprococcus eutactus ATCC 27759]	#N/A	#N/A	#N/A	#N/A	#N/A	16.6	12.9	17.3	18.5	21.4	#N/A	#N/A	#N/A	#N/A	#N/A	#N/A	#N/A	#N/A	#N/A	#N/A	#N/A	#N/A	#N/A	#N/A	#N/A	#N/A	#N/A	#N/A	#N/A	#N/A	#N/A	#N/A	#N/A	#N/A	#N/A						#N/A	#N/A	#N/A	#N/A	#N/A	15.2
HMPREF0454_00970	ribosomal protein L2 [Hafnia alvei ATCC 51873]	#N/A	#N/A	#N/A	#N/A	#N/A	2.7	2.4	1.8			#N/A	#N/A	#N/A	#N/A	#N/A	#N/A	#N/A	#N/A	#N/A	#N/A	#N/A	#N/A	#N/A	#N/A	#N/A	#N/A	#N/A	#N/A	#N/A	#N/A	#N/A	#N/A	#N/A	#N/A	#N/A	#N/A	#N/A	#N/A	#N/A	#N/A	#N/A	#N/A	#N/A	#N/A	#N/A		4.7
HMPREF9447_02824	hypothetical protein [Bacteroides oleiciplenus YIT 12058]	#N/A	#N/A	#N/A	#N/A	#N/A	29	19.9	25.6	28.2	39.4	#N/A	#N/A	#N/A	#N/A	#N/A	#N/A	#N/A	#N/A	#N/A	#N/A	#N/A	#N/A	#N/A	#N/A	#N/A	#N/A	#N/A	#N/A	#N/A	#N/A	#N/A	#N/A	#N/A	#N/A	#N/A	#N/A	#N/A	#N/A	#N/A	#N/A	#N/A	#N/A	#N/A	#N/A	#N/A	32.2	41.2	18.5
CSAG_03023	30S ribosomal protein S9 [Citrobacter sp. 30_2]	#N/A	#N/A	#N/A	#N/A	#N/A						#N/A	#N/A	#N/A	#N/A	#N/A	#N/A	#N/A	#N/A	#N/A	#N/A						#N/A	#N/A	#N/A	#N/A	#N/A	#N/A	#N/A	#N/A	#N/A	#N/A						#N/A	#N/A	#N/A	#N/A	#N/A
P11477	alpha-defensin 1 [OS=Mus musculus]	#N/A	#N/A	#N/A	#N/A	#N/A	4	5	3.6	1.6	4.9	#N/A	#N/A	#N/A	#N/A	#N/A	#N/A	#N/A	#N/A	#N/A	#N/A	#N/A	#N/A	#N/A	#N/A	#N/A	#N/A	#N/A	#N/A	#N/A	#N/A	#N/A	#N/A	#N/A	#N/A	#N/A	#N/A	#N/A	#N/A	#N/A	#N/A	#N/A	#N/A	#N/A	#N/A	#N/A
BACCAP_00112	phosphopyruvate hydratase [Pseudoflavonifractor capillosus ATCC 29799]	#N/A	#N/A	#N/A	#N/A	#N/A	17.6	6.6	4.5	7		#N/A	#N/A	#N/A	#N/A	#N/A	#N/A	#N/A	#N/A	#N/A	#N/A	#N/A	#N/A	#N/A	#N/A	#N/A	#N/A	#N/A	#N/A	#N/A	#N/A	#N/A	#N/A	#N/A	#N/A	#N/A	44.8	23.2	10.2	6.3	29.1	#N/A	#N/A	#N/A	#N/A	#N/A	18.2	15.3
P29387	Guanine nucleotide-binding protein subunit beta-4 [OS=Mus musculus]	#N/A	#N/A	#N/A	#N/A	#N/A	10.2		5.4	5.5	7.9	#N/A	#N/A	#N/A	#N/A	#N/A	#N/A	#N/A	#N/A	#N/A	#N/A	#N/A	#N/A	#N/A	#N/A	#N/A	#N/A	#N/A	#N/A	#N/A	#N/A	#N/A	#N/A	#N/A	#N/A	#N/A	#N/A	#N/A	#N/A	#N/A	#N/A	#N/A	#N/A	#N/A	#N/A	#N/A	8.5	7.3	7.6
P06327	Ig heavy chain V region VH558 A1/A4 [OS=Mus musculus]	#N/A	#N/A	#N/A	#N/A	#N/A		1.4	1.7		3.8	#N/A	#N/A	#N/A	#N/A	#N/A	1.7	5	4.1			#N/A	#N/A	#N/A	#N/A	#N/A	#N/A	#N/A	#N/A	#N/A	#N/A						#N/A	#N/A	#N/A	#N/A	#N/A	#N/A	#N/A	#N/A	#N/A	#N/A
O08749	Dihydrolipoyl dehydrogenase, mitochondrial [OS=Mus musculus]	#N/A	#N/A	#N/A	#N/A	#N/A	30.9	4.8	12.7	14.6	6.5	#N/A	#N/A	#N/A	#N/A	#N/A	#N/A	#N/A	#N/A	#N/A	#N/A	#N/A	#N/A	#N/A	#N/A	#N/A	#N/A	#N/A	#N/A	#N/A	#N/A	13.2	10.2	15.1	11.1	9.9	93.7	22.4	19.3	26.3	15.1	#N/A	#N/A	#N/A	#N/A	#N/A	47.2	36.8	40.5
ENC_13630	Murein lipoprotein [Enterobacter cloacae subsp. cloacae NCTC 9394]	#N/A	#N/A	#N/A	#N/A	#N/A	3.6					#N/A	#N/A	#N/A	#N/A	#N/A	#N/A	#N/A	#N/A	#N/A	#N/A	#N/A	#N/A	#N/A	#N/A	#N/A	#N/A	#N/A	#N/A	#N/A	#N/A	#N/A	#N/A	#N/A	#N/A	#N/A	#N/A	#N/A	#N/A	#N/A	#N/A	#N/A	#N/A	#N/A	#N/A	#N/A			8.1
CIT292_07903	formate C-acetyltransferase [Citrobacter youngae ATCC 29220]	#N/A	#N/A	#N/A	#N/A	#N/A											#N/A	#N/A	#N/A	#N/A	#N/A	#N/A	#N/A	#N/A	#N/A	#N/A	2.5	1.6									#N/A	#N/A	#N/A	#N/A	#N/A	#N/A	#N/A	#N/A	#N/A	#N/A			2.3
COPCOM_01471	electron transfer flavoprotein FAD-binding domain protein [Coprococcus comes ATCC 27758]	#N/A	#N/A	#N/A	#N/A	#N/A	3.3	1.9	3.7			#N/A	#N/A	#N/A	#N/A	#N/A	60.4	5.3	84	30	109.2	#N/A	#N/A	#N/A	#N/A	#N/A	#N/A	#N/A	#N/A	#N/A	#N/A	#N/A	#N/A	#N/A	#N/A	#N/A	20.9	34.7	76.1	19.1	202.7	#N/A	#N/A	#N/A	#N/A	#N/A
CLOHYLEM_04562	alcohol dehydrogenase, iron-dependent [Lachnospiraceae [Clostridium] hylemonae DSM 15053]	#N/A	#N/A	#N/A	#N/A	#N/A						#N/A	#N/A	#N/A	#N/A	#N/A	#N/A	#N/A	#N/A	#N/A	#N/A	#N/A	#N/A	#N/A	#N/A	#N/A	#N/A	#N/A	#N/A	#N/A	#N/A	#N/A	#N/A	#N/A	#N/A	#N/A	#N/A	#N/A	#N/A	#N/A	#N/A	#N/A	#N/A	#N/A	#N/A	#N/A
HMPREF1311_00383	glutamate/aspartate periplasmic-binding protein [Proteus mirabilis WGLW6]	#N/A	#N/A	#N/A	#N/A	#N/A	1.7										10.1	6.5	9.5			#N/A	#N/A	#N/A	#N/A	#N/A	#N/A	#N/A	#N/A	#N/A	#N/A	#N/A	#N/A	#N/A	#N/A	#N/A	#N/A	#N/A	#N/A	#N/A	#N/A	#N/A	#N/A	#N/A	#N/A	#N/A
Q9D816	Cytochrome P450 2C55 [OS=Mus musculus]	#N/A	#N/A	#N/A	#N/A	#N/A	116.9	3.3	5.7	8.6	8.6	#N/A	#N/A	#N/A	#N/A	#N/A	#N/A	#N/A	#N/A	#N/A	#N/A	#N/A	#N/A	#N/A	#N/A	#N/A	#N/A	#N/A	#N/A	#N/A	#N/A	#N/A	#N/A	#N/A	#N/A	#N/A	#N/A	#N/A	#N/A	#N/A	#N/A	#N/A	#N/A	#N/A	#N/A	#N/A	95.9	11.7
HMPREF9444_01661	ATP synthase F1, beta subunit [Succinatimonas hippei YIT 12066]	#N/A	#N/A	#N/A	#N/A	#N/A						#N/A	#N/A	#N/A	#N/A	#N/A	#N/A	#N/A	#N/A	#N/A	#N/A	#N/A	#N/A	#N/A	#N/A	#N/A	4.8	5.9	5.9	4.2	2	#N/A	#N/A	#N/A	#N/A	#N/A	#N/A	#N/A	#N/A	#N/A	#N/A	#N/A	#N/A	#N/A	#N/A	#N/A
Q61781	Keratin, type I cytoskeletal 14 [OS=Mus musculus]	#N/A	#N/A	#N/A	#N/A	#N/A						#N/A	#N/A	#N/A	#N/A	#N/A	#N/A	#N/A	#N/A	#N/A	#N/A	#N/A	#N/A	#N/A	#N/A	#N/A	#N/A	#N/A	#N/A	#N/A	#N/A	#N/A	#N/A	#N/A	#N/A	#N/A	#N/A	#N/A	#N/A	#N/A	#N/A	#N/A	#N/A	#N/A	#N/A	#N/A
HMPREF9469_02718	hypothetical protein [Lachnospiraceae [Clostridium] citroniae WAL-17108]	#N/A	#N/A	#N/A	#N/A	#N/A						#N/A	#N/A	#N/A	#N/A	#N/A	#N/A	#N/A	#N/A	#N/A	#N/A	#N/A	#N/A	#N/A	#N/A	#N/A	#N/A	#N/A	#N/A	#N/A	#N/A	#N/A	#N/A	#N/A	#N/A	#N/A	#N/A	#N/A	#N/A	#N/A	#N/A	#N/A	#N/A	#N/A	#N/A	#N/A
HMPREF0536_11289	ImpB/MucB/SamB family protein [Lactobacillus reuteri MM4-1A]	#N/A	#N/A	#N/A	#N/A	#N/A		108		1.4		#N/A	#N/A	#N/A	#N/A	#N/A	#N/A	#N/A	#N/A	#N/A	#N/A	#N/A	#N/A	#N/A	#N/A	#N/A	#N/A	#N/A	#N/A	#N/A	#N/A	#N/A	#N/A	#N/A	#N/A	#N/A	#N/A	#N/A	#N/A	#N/A	#N/A	#N/A	#N/A	#N/A	#N/A	#N/A		26.7
PROVALCAL_03942	isocitrate dehydrogenase, NADP-dependent [Providencia alcalifaciens DSM 30120]	#N/A	#N/A	#N/A	#N/A	#N/A						#N/A	#N/A	#N/A	#N/A	#N/A	#N/A	#N/A	#N/A	#N/A	#N/A	#N/A	#N/A	#N/A	#N/A	#N/A	#N/A	#N/A	#N/A	#N/A	#N/A	#N/A	#N/A	#N/A	#N/A	#N/A	#N/A	#N/A	#N/A	#N/A	#N/A	#N/A	#N/A	#N/A	#N/A	#N/A
Q9R112	Sulfide:quinone oxidoreductase, mitochondrial [OS=Mus musculus]	#N/A	#N/A	#N/A	#N/A	#N/A						#N/A	#N/A	#N/A	#N/A	#N/A	#N/A	#N/A	#N/A	#N/A	#N/A	#N/A	#N/A	#N/A	#N/A	#N/A	#N/A	#N/A	#N/A	#N/A	#N/A	#N/A	#N/A	#N/A	#N/A	#N/A	#N/A	#N/A	#N/A	#N/A	#N/A	#N/A	#N/A	#N/A	#N/A	#N/A
CSAG_00346	outer membrane autotransporter barrel domain-containing protein [Citrobacter sp. 30_2]	#N/A	#N/A	#N/A	#N/A	#N/A	11.5	4.8	5.4	4.2		#N/A	#N/A	#N/A	#N/A	#N/A	#N/A	#N/A	#N/A	#N/A	#N/A	#N/A	#N/A	#N/A	#N/A	#N/A	#N/A	#N/A	#N/A	#N/A	#N/A	#N/A	#N/A	#N/A	#N/A	#N/A	#N/A	#N/A	#N/A	#N/A	#N/A	#N/A	#N/A	#N/A	#N/A	#N/A	18.1	20.9	37
HMPREF9402_0230	triose-phosphate isomerase [Turicibacter sp. HGF1]	#N/A	#N/A	#N/A	#N/A	#N/A						8.3	8.4	10.1	15.4	6.9	#N/A	#N/A	#N/A	#N/A	#N/A	#N/A	#N/A	#N/A	#N/A	#N/A	#N/A	#N/A	#N/A	#N/A	#N/A	#N/A	#N/A	#N/A	#N/A	#N/A	#N/A	#N/A	#N/A	#N/A	#N/A	#N/A	#N/A	#N/A	#N/A	#N/A
HMPREF9488_00401	peptidylprolyl isomerase [Coprobacillus sp. 29_1]	#N/A	#N/A	#N/A	#N/A	#N/A						#N/A	#N/A	#N/A	#N/A	#N/A	#N/A	#N/A	#N/A	#N/A	#N/A	#N/A	#N/A	#N/A	#N/A	#N/A	#N/A	#N/A	#N/A	#N/A	#N/A	#N/A	#N/A	#N/A	#N/A	#N/A	#N/A	#N/A	#N/A	#N/A	#N/A	#N/A	#N/A	#N/A	#N/A	#N/A
Q08189	Protein-glutamine gamma-glutamyltransferase E [OS=Mus musculus]	#N/A	#N/A	#N/A	#N/A	#N/A						166.5	1.3	37.1		14.6	79.2	53.8	44.1	76.2	54.2	42	114.7	94.1	53.9	103.1	82.5	19.8	26.7	37.1	44.8	5.5	7.6			5.3						#N/A	#N/A	#N/A	#N/A	#N/A
HMPREF1311_02562	chaperone dnaK [Proteus mirabilis WGLW6]	#N/A	#N/A	#N/A	#N/A	#N/A											#N/A	#N/A	#N/A	#N/A	#N/A	#N/A	#N/A	#N/A	#N/A	#N/A											4.2	6.3	8	8.5	17.1	#N/A	#N/A	#N/A	#N/A	#N/A			1.9
BUTYVIB_01129	efflux ABC transporter, permease protein [Butyrivibrio crossotus DSM 2876]	#N/A	#N/A	#N/A	#N/A	#N/A	17	34.7	31.3	19.9	56.7	#N/A	#N/A	#N/A	#N/A	#N/A	#N/A	#N/A	#N/A	#N/A	#N/A	#N/A	#N/A	#N/A	#N/A	#N/A	#N/A	#N/A	#N/A	#N/A	#N/A	#N/A	#N/A	#N/A	#N/A	#N/A	#N/A	#N/A	#N/A	#N/A	#N/A	#N/A	#N/A	#N/A	#N/A	#N/A	18	4	5.3
HMPREF0866_01418	chaperonin [Ruminococcaceae bacterium D16]	#N/A	#N/A	#N/A	#N/A	#N/A	4.5			6	8.6	7.3	3	5.5	19	8.9	6.1			2.6	8.6			3.7			17.3	13	5.5	1.9	5.7	7.7	16.4	6	20	5						#N/A	#N/A	#N/A	#N/A	#N/A	3.2
Q9JMH6-1	Thioredoxin reductase 1, cytoplasmic [OS=Mus musculus]	#N/A	#N/A	#N/A	#N/A	#N/A	13.5	9.7	10.5	10.4	12.4	#N/A	#N/A	#N/A	#N/A	#N/A	#N/A	#N/A	#N/A	#N/A	#N/A	#N/A	#N/A	#N/A	#N/A	#N/A	#N/A	#N/A	#N/A	#N/A	#N/A	#N/A	#N/A	#N/A	#N/A	#N/A	#N/A	#N/A	#N/A	#N/A	#N/A	#N/A	#N/A	#N/A	#N/A	#N/A	9.5	13.5	14.5
HMPREF0981_01842	FeS assembly protein SufB [Erysipelotrichaceae bacterium 6_1_45]	#N/A	#N/A	#N/A	#N/A	#N/A						#N/A	#N/A	#N/A	#N/A	#N/A	#N/A	#N/A	#N/A	#N/A	#N/A	#N/A	#N/A	#N/A	#N/A	#N/A	#N/A	#N/A	#N/A	#N/A	#N/A	#N/A	#N/A	#N/A	#N/A	#N/A	#N/A	#N/A	#N/A	#N/A	#N/A	#N/A	#N/A	#N/A	#N/A	#N/A
P43137	Lithostathine-1 [OS=Mus musculus]	#N/A	#N/A	#N/A	#N/A	#N/A	3	3.7	4.9		11.9	#N/A	#N/A	#N/A	#N/A	#N/A	#N/A	#N/A	#N/A	#N/A	#N/A	12.4	33.9	22.5	2.4	238.3		1.7	95.5		72.8	#N/A	#N/A	#N/A	#N/A	#N/A	#N/A	#N/A	#N/A	#N/A	#N/A	#N/A	#N/A	#N/A	#N/A	#N/A
P01675	Ig kappa chain V-VI region XRPC 44 [OS=Mus musculus]	#N/A	#N/A	#N/A	#N/A	#N/A	4.9	3.7	4.9	6.2	3.7	#N/A	#N/A	#N/A	#N/A	#N/A	#N/A	#N/A	#N/A	#N/A	#N/A	4.2		1.6			#N/A	#N/A	#N/A	#N/A	#N/A	#N/A	#N/A	#N/A	#N/A	#N/A	#N/A	#N/A	#N/A	#N/A	#N/A	#N/A	#N/A	#N/A	#N/A	#N/A			4.1
PIR2:S13813_contaminant	trypsin (EC 3.4.21.4) - bovine>GP:BTTRYPAP_1 Bovine mRNA for pancre	#N/A	#N/A	#N/A	#N/A	#N/A						#N/A	#N/A	#N/A	#N/A	#N/A	#N/A	#N/A	#N/A	#N/A	#N/A	#N/A	#N/A	#N/A	#N/A	#N/A	#N/A	#N/A	#N/A	#N/A	#N/A	#N/A	#N/A	#N/A	#N/A	#N/A	#N/A	#N/A	#N/A	#N/A	#N/A	#N/A	#N/A	#N/A	#N/A	#N/A
P07743	BPI fold-containing family A member 2 [OS=Mus musculus]	#N/A	#N/A	#N/A	#N/A	#N/A	3.6					#N/A	#N/A	#N/A	#N/A	#N/A	#N/A	#N/A	#N/A	#N/A	#N/A	#N/A	#N/A	#N/A	#N/A	#N/A	#N/A	#N/A	#N/A	#N/A	#N/A	#N/A	#N/A	#N/A	#N/A	#N/A	#N/A	#N/A	#N/A	#N/A	#N/A	#N/A	#N/A	#N/A	#N/A	#N/A
Q5BKQ4	Inactive pancreatic lipase-related protein 1 [OS=Mus musculus]	#N/A	#N/A	#N/A	#N/A	#N/A						#N/A	#N/A	#N/A	#N/A	#N/A	#N/A	#N/A	#N/A	#N/A	#N/A	#N/A	#N/A	#N/A	#N/A	#N/A	#N/A	#N/A	#N/A	#N/A	#N/A	#N/A	#N/A	#N/A	#N/A	#N/A	#N/A	#N/A	#N/A	#N/A	#N/A	#N/A	#N/A	#N/A	#N/A	#N/A
HMPREF0864_02098	trigger factor [Enterobacteriaceae bacterium 9_2_54FAA]	#N/A	#N/A	#N/A	#N/A	#N/A		7.8	13.6		5.8	#N/A	#N/A	#N/A	#N/A	#N/A	#N/A	#N/A	#N/A	#N/A	#N/A	#N/A	#N/A	#N/A	#N/A	#N/A	#N/A	#N/A	#N/A	#N/A	#N/A	#N/A	#N/A	#N/A	#N/A	#N/A	#N/A	#N/A	#N/A	#N/A	#N/A	#N/A	#N/A	#N/A	#N/A	#N/A			8.6
HMPREF9488_02400	hypothetical protein [Coprobacillus sp. 29_1]	#N/A	#N/A	#N/A	#N/A	#N/A						#N/A	#N/A	#N/A	#N/A	#N/A	#N/A	#N/A	#N/A	#N/A	#N/A	#N/A	#N/A	#N/A	#N/A	#N/A	#N/A	#N/A	#N/A	#N/A	#N/A	#N/A	#N/A	#N/A	#N/A	#N/A	#N/A	#N/A	#N/A	#N/A	#N/A	#N/A	#N/A	#N/A	#N/A	#N/A
Q9CPQ1	Cytochrome c oxidase subunit 6C [OS=Mus musculus]	#N/A	#N/A	#N/A	#N/A	#N/A						#N/A	#N/A	#N/A	#N/A	#N/A	#N/A	#N/A	#N/A	#N/A	#N/A	#N/A	#N/A	#N/A	#N/A	#N/A	#N/A	#N/A	#N/A	#N/A	#N/A	#N/A	#N/A	#N/A	#N/A	#N/A	#N/A	#N/A	#N/A	#N/A	#N/A	#N/A	#N/A	#N/A	#N/A	#N/A
ENC_30220	enolase [Enterobacter cloacae subsp. cloacae NCTC 9394]	#N/A	#N/A	#N/A	#N/A	#N/A	#N/A	#N/A	#N/A	#N/A	#N/A						#N/A	#N/A	#N/A	#N/A	#N/A	#N/A	#N/A	#N/A	#N/A	#N/A	#N/A	#N/A	#N/A	#N/A	#N/A	#N/A	#N/A	#N/A	#N/A	#N/A	#N/A	#N/A	#N/A	#N/A	#N/A	#N/A	#N/A	#N/A	#N/A	#N/A	#N/A	#N/A	#N/A
ERE_30470	chaperonin GroL [Eubacterium rectale M104/1]	#N/A	#N/A	#N/A	#N/A	#N/A	#N/A	#N/A	#N/A	#N/A	#N/A				21	7.4	#N/A	#N/A	#N/A	#N/A	#N/A	#N/A	#N/A	#N/A	#N/A	#N/A	#N/A	#N/A	#N/A	#N/A	#N/A	#N/A	#N/A	#N/A	#N/A	#N/A	#N/A	#N/A	#N/A	#N/A	#N/A	#N/A	#N/A	#N/A	#N/A	#N/A	#N/A	#N/A	#N/A
RUMHYD_03820	rubredoxin [Blautia hydrogenotrophica DSM 10507]	#N/A	#N/A	#N/A	#N/A	#N/A	#N/A	#N/A	#N/A	#N/A	#N/A	4.9	3.4	5.5	7.8	3.3	#N/A	#N/A	#N/A	#N/A	#N/A	#N/A	#N/A	#N/A	#N/A	#N/A	#N/A	#N/A	#N/A	#N/A	#N/A	#N/A	#N/A	#N/A	#N/A	#N/A	#N/A	#N/A	#N/A	#N/A	#N/A	#N/A	#N/A	#N/A	#N/A	#N/A	#N/A	#N/A	#N/A
BRYFOR_05397	chaperonin GroEL [Marvinbryantia formatexigens DSM 14469]	#N/A	#N/A	#N/A	#N/A	#N/A	#N/A	#N/A	#N/A	#N/A	#N/A						#N/A	#N/A	#N/A	#N/A	#N/A	#N/A	#N/A	#N/A	#N/A	#N/A	#N/A	#N/A	#N/A	#N/A	#N/A	#N/A	#N/A	#N/A	#N/A	#N/A	#N/A	#N/A	#N/A	#N/A	#N/A	#N/A	#N/A	#N/A	#N/A	#N/A	#N/A	#N/A	#N/A
EUBHAL_01108	rubredoxin [Eubacterium [Eubacterium] hallii DSM 3353]	#N/A	#N/A	#N/A	#N/A	#N/A	#N/A	#N/A	#N/A	#N/A	#N/A	17.1		3.8	6.4	1.5	#N/A	#N/A	#N/A	#N/A	#N/A	#N/A	#N/A	#N/A	#N/A	#N/A	#N/A	#N/A	#N/A	#N/A	#N/A	#N/A	#N/A	#N/A	#N/A	#N/A	#N/A	#N/A	#N/A	#N/A	#N/A	#N/A	#N/A	#N/A	#N/A	#N/A	#N/A	#N/A	#N/A
HMPREF0556_10396	translation elongation factor Tu [Listeria grayi DSM 20601]	#N/A	#N/A	#N/A	#N/A	#N/A	#N/A	#N/A	#N/A	#N/A	#N/A						#N/A	#N/A	#N/A	#N/A	#N/A	#N/A	#N/A	#N/A	#N/A	#N/A	#N/A	#N/A	#N/A	#N/A	#N/A	#N/A	#N/A	#N/A	#N/A	#N/A	#N/A	#N/A	#N/A	#N/A	#N/A	#N/A	#N/A	#N/A	#N/A	#N/A	#N/A	#N/A	#N/A
Q9Z331	keratin, type II cytoskeletal 6B [OS=Mus musculus]	#N/A	#N/A	#N/A	#N/A	#N/A	#N/A	#N/A	#N/A	#N/A	#N/A	3.7	262.3	26.5	3.1	0.9	#N/A	#N/A	#N/A	#N/A	#N/A	#N/A	#N/A	#N/A	#N/A	#N/A	#N/A	#N/A	#N/A	#N/A	#N/A	#N/A	#N/A	#N/A	#N/A	#N/A	#N/A	#N/A	#N/A	#N/A	#N/A	#N/A	#N/A	#N/A	#N/A	#N/A	#N/A	#N/A	#N/A
RBR_04040	pyruvate, phosphate dikinase [Ruminococcus bromii L2-63]	#N/A	#N/A	#N/A	#N/A	#N/A	#N/A	#N/A	#N/A	#N/A	#N/A	7.5	5.1	3.9	23.1	15.8	#N/A	#N/A	#N/A	#N/A	#N/A	#N/A	#N/A	#N/A	#N/A	#N/A	#N/A	#N/A	#N/A	#N/A	#N/A	#N/A	#N/A	#N/A	#N/A	#N/A	#N/A	#N/A	#N/A	#N/A	#N/A	#N/A	#N/A	#N/A	#N/A	#N/A	#N/A	#N/A	#N/A
BRYFOR_09815	Glu/Leu/Phe/Val dehydrogenase, dimerization domain protein [Marvinbryantia formatexigens DSM 14469]	#N/A	#N/A	#N/A	#N/A	#N/A	#N/A	#N/A	#N/A	#N/A	#N/A	10.5	6.1	2.5	17.4	12.7						2	10.2	14.8	6.2	18.6	21.7	14.3	10.5	12.5	4.4	#N/A	#N/A	#N/A	#N/A	#N/A	65.8	62.4	53.7	31.8	127.7	#N/A	#N/A	#N/A	#N/A	#N/A	#N/A	#N/A	#N/A
HMPREF0981_02461	hypothetical protein [Erysipelotrichaceae bacterium 6_1_45]	#N/A	#N/A	#N/A	#N/A	#N/A	#N/A	#N/A	#N/A	#N/A	#N/A	32.2	10.4	26	51.5	21.5	#N/A	#N/A	#N/A	#N/A	#N/A	#N/A	#N/A	#N/A	#N/A	#N/A	30.7	34.1	5.4	18.5	12.7	#N/A	#N/A	#N/A	#N/A	#N/A	#N/A	#N/A	#N/A	#N/A	#N/A	#N/A	#N/A	#N/A	#N/A	#N/A	#N/A	#N/A	#N/A
BACCAP_00553	chaperonin GroL [Pseudoflavonifractor capillosus ATCC 29799]	#N/A	#N/A	#N/A	#N/A	#N/A	#N/A	#N/A	#N/A	#N/A	#N/A				2	4.2						9.8	6.1	11.3		17	#N/A	#N/A	#N/A	#N/A	#N/A	3.2	13.8	7.2	13.2	4.2	23	41	24.1	16	90.2	#N/A	#N/A	#N/A	#N/A	#N/A	#N/A	#N/A	#N/A
HMPREF0866_01417	chaperonin [Ruminococcaceae bacterium D16]	#N/A	#N/A	#N/A	#N/A	#N/A	#N/A	#N/A	#N/A	#N/A	#N/A		8.8	11.8	19.8	22.7	#N/A	#N/A	#N/A	#N/A	#N/A	#N/A	#N/A	#N/A	#N/A	#N/A	24.3			12.6		#N/A	#N/A	#N/A	#N/A	#N/A	7.4	6.5	4.7		19.2	#N/A	#N/A	#N/A	#N/A	#N/A	#N/A	#N/A	#N/A
P50446	Keratin, type II cytoskeletal 6A [OS=Mus musculus]	#N/A	#N/A	#N/A	#N/A	#N/A	#N/A	#N/A	#N/A	#N/A	#N/A		10.1				#N/A	#N/A	#N/A	#N/A	#N/A	#N/A	#N/A	#N/A	#N/A	#N/A	#N/A	#N/A	#N/A	#N/A	#N/A	#N/A	#N/A	#N/A	#N/A	#N/A	#N/A	#N/A	#N/A	#N/A	#N/A	#N/A	#N/A	#N/A	#N/A	#N/A	#N/A	#N/A	#N/A
HMPREF9469_00445	chaperone dnaK [Lachnospiraceae [Clostridium] citroniae WAL-17108]	#N/A	#N/A	#N/A	#N/A	#N/A	#N/A	#N/A	#N/A	#N/A	#N/A						#N/A	#N/A	#N/A	#N/A	#N/A	#N/A	#N/A	#N/A	#N/A	#N/A	50.9	19	4.8	13.3	4.2	#N/A	#N/A	#N/A	#N/A	#N/A	6.7	3.8	7.7		20.9	#N/A	#N/A	#N/A	#N/A	#N/A	#N/A	#N/A	#N/A
HMPREF0485_03107	fructose-bisphosphate aldolase, class II [Klebsiella sp. 1_1_55]	#N/A	#N/A	#N/A	#N/A	#N/A	#N/A	#N/A	#N/A	#N/A	#N/A																#N/A	#N/A	#N/A	#N/A	#N/A	#N/A	#N/A	#N/A	#N/A	#N/A						#N/A	#N/A	#N/A	#N/A	#N/A	#N/A	#N/A	#N/A
HMPREF0240_04385	ketol-acid reductoisomerase [Clostridium sp. D5]	#N/A	#N/A	#N/A	#N/A	#N/A	#N/A	#N/A	#N/A	#N/A	#N/A	37.8	15.2	33.2	32	25	#N/A	#N/A	#N/A	#N/A	#N/A	#N/A	#N/A	#N/A	#N/A	#N/A	#N/A	#N/A	#N/A	#N/A	#N/A	#N/A	#N/A	#N/A	#N/A	#N/A	#N/A	#N/A	#N/A	#N/A	#N/A	#N/A	#N/A	#N/A	#N/A	#N/A	#N/A	#N/A	#N/A
CLOBOL_05328	hypothetical protein [Lachnospiraceae [Clostridium] bolteae ATCC BAA-613]	#N/A	#N/A	#N/A	#N/A	#N/A	#N/A	#N/A	#N/A	#N/A	#N/A	11.9	2.8	12	16.2	11.2	#N/A	#N/A	#N/A	#N/A	#N/A						#N/A	#N/A	#N/A	#N/A	#N/A	#N/A	#N/A	#N/A	#N/A	#N/A	4.6	7.5	6.7	3.4	18.2	#N/A	#N/A	#N/A	#N/A	#N/A	#N/A	#N/A	#N/A
CK3_16300	hypothetical protein [Clostridiales butyrate-producing bacterium SS3/4]	#N/A	#N/A	#N/A	#N/A	#N/A	#N/A	#N/A	#N/A	#N/A	#N/A				14.2	8.5	#N/A	#N/A	#N/A	#N/A	#N/A	#N/A	#N/A	#N/A	#N/A	#N/A						14.7	33.6	12.1	18.4	14.3	#N/A	#N/A	#N/A	#N/A	#N/A	#N/A	#N/A	#N/A	#N/A	#N/A	#N/A	#N/A	#N/A
CLOL250_00068	triose-phosphate isomerase [Clostridium sp. L2-50]	#N/A	#N/A	#N/A	#N/A	#N/A	#N/A	#N/A	#N/A	#N/A	#N/A	5.9	1.5	6.6	29.7	10	#N/A	#N/A	#N/A	#N/A	#N/A	#N/A	#N/A	#N/A	#N/A	#N/A	6.1	3.4	4	12.3	4.4	35.9	36.5	88.5	155.9	28	#N/A	#N/A	#N/A	#N/A	#N/A	#N/A	#N/A	#N/A	#N/A	#N/A	#N/A	#N/A	#N/A
ANASTE_00893	glyceraldehyde-3-phosphate dehydrogenase, type I [Anaerofustis stercorihominis DSM 17244]	#N/A	#N/A	#N/A	#N/A	#N/A	#N/A	#N/A	#N/A	#N/A	#N/A						#N/A	#N/A	#N/A	#N/A	#N/A	#N/A	#N/A	#N/A	#N/A	#N/A	#N/A	#N/A	#N/A	#N/A	#N/A						2				1.5	#N/A	#N/A	#N/A	#N/A	#N/A	#N/A	#N/A	#N/A
RUMHYD_01574	ribosomal protein L7/L12 [Blautia hydrogenotrophica DSM 10507]	#N/A	#N/A	#N/A	#N/A	#N/A	#N/A	#N/A	#N/A	#N/A	#N/A	14.1	12.7	15.1	22.7	17	48.1	29.5	65.5	20	178.3	#N/A	#N/A	#N/A	#N/A	#N/A	#N/A	#N/A	#N/A	#N/A	#N/A	#N/A	#N/A	#N/A	#N/A	#N/A	#N/A	#N/A	#N/A	#N/A	#N/A	#N/A	#N/A	#N/A	#N/A	#N/A	#N/A	#N/A	#N/A
P11679	Keratin, type II cytoskeletal 8 [OS=Mus musculus]	#N/A	#N/A	#N/A	#N/A	#N/A	#N/A	#N/A	#N/A	#N/A	#N/A	90.6	3.1	5.2	4.4	3.1											47.9		11	4.9	5.9	61.4	4.9	3.7	42	55.5	4.8	3.9	34.3		5.8	#N/A	#N/A	#N/A	#N/A	#N/A	#N/A	#N/A	#N/A
HMPREF1526_03076	hypothetical protein [Butyricicoccus pullicaecorum 1.2]	#N/A	#N/A	#N/A	#N/A	#N/A	#N/A	#N/A	#N/A	#N/A	#N/A				2	1.4	#N/A	#N/A	#N/A	#N/A	#N/A	#N/A	#N/A	#N/A	#N/A	#N/A															1.5	#N/A	#N/A	#N/A	#N/A	#N/A	#N/A	#N/A	#N/A
HMPREF9444_02118	hypothetical protein [Succinatimonas hippei YIT 12066]	#N/A	#N/A	#N/A	#N/A	#N/A	#N/A	#N/A	#N/A	#N/A	#N/A	23.4	14.6	10.4	41.8	12.1	15.5	5.1	33.6	17.7	49.7	#N/A	#N/A	#N/A	#N/A	#N/A	#N/A	#N/A	#N/A	#N/A	#N/A	#N/A	#N/A	#N/A	#N/A	#N/A	#N/A	#N/A	#N/A	#N/A	#N/A	#N/A	#N/A	#N/A	#N/A	#N/A	#N/A	#N/A	#N/A
CIT292_09598	L-asparaginase, type II [Citrobacter youngae ATCC 29220]	#N/A	#N/A	#N/A	#N/A	#N/A	#N/A	#N/A	#N/A	#N/A	#N/A						#N/A	#N/A	#N/A	#N/A	#N/A	#N/A	#N/A	#N/A	#N/A	#N/A	#N/A	#N/A	#N/A	#N/A	#N/A	#N/A	#N/A	#N/A	#N/A	#N/A	#N/A	#N/A	#N/A	#N/A	#N/A	#N/A	#N/A	#N/A	#N/A	#N/A	#N/A	#N/A	#N/A
ANACAC_02124	ATP synthase F1, beta subunit [Anaerostipes caccae DSM 14662]	#N/A	#N/A	#N/A	#N/A	#N/A	#N/A	#N/A	#N/A	#N/A	#N/A						#N/A	#N/A	#N/A	#N/A	#N/A	#N/A	#N/A	#N/A	#N/A	#N/A	#N/A	#N/A	#N/A	#N/A	#N/A	#N/A	#N/A	#N/A	#N/A	#N/A	#N/A	#N/A	#N/A	#N/A	#N/A	#N/A	#N/A	#N/A	#N/A	#N/A	#N/A	#N/A	#N/A
HMPREF0994_05386	electron transfer flavoprotein alpha subunit [Lachnospiraceae bacterium 3_1_57FAA_CT1]	#N/A	#N/A	#N/A	#N/A	#N/A	#N/A	#N/A	#N/A	#N/A	#N/A	21.1	32.6	37.7	111.5	121.3	#N/A	#N/A	#N/A	#N/A	#N/A	#N/A	#N/A	#N/A	#N/A	#N/A	132	22.3	25.9	22.5	23.9	#N/A	#N/A	#N/A	#N/A	#N/A	#N/A	#N/A	#N/A	#N/A	#N/A	#N/A	#N/A	#N/A	#N/A	#N/A	#N/A	#N/A	#N/A
CLOM621_08593	triose-phosphate isomerase [Clostridium sp. M62/1]	#N/A	#N/A	#N/A	#N/A	#N/A	#N/A	#N/A	#N/A	#N/A	#N/A	10	7.6	3.6	31	23.7	#N/A	#N/A	#N/A	#N/A	#N/A	6.2	7	7.1		10.6	12	5.8				13.2	8.2	9.9	36.1	10.3	#N/A	#N/A	#N/A	#N/A	#N/A	#N/A	#N/A	#N/A	#N/A	#N/A	#N/A	#N/A	#N/A
CSAG_00189	hypothetical protein [Citrobacter sp. 30_2]	#N/A	#N/A	#N/A	#N/A	#N/A	#N/A	#N/A	#N/A	#N/A	#N/A						#N/A	#N/A	#N/A	#N/A	#N/A	#N/A	#N/A	#N/A	#N/A	#N/A	#N/A	#N/A	#N/A	#N/A	#N/A	#N/A	#N/A	#N/A	#N/A	#N/A	#N/A	#N/A	#N/A	#N/A	#N/A	#N/A	#N/A	#N/A	#N/A	#N/A	#N/A	#N/A	#N/A
ANASTE_00076	Glu/Leu/Phe/Val dehydrogenase, dimerization domain protein [Anaerofustis stercorihominis DSM 17244]	#N/A	#N/A	#N/A	#N/A	#N/A	#N/A	#N/A	#N/A	#N/A	#N/A	8.6	6	7.1	7.5	2.8	#N/A	#N/A	#N/A	#N/A	#N/A	#N/A	#N/A	#N/A	#N/A	#N/A	#N/A	#N/A	#N/A	#N/A	#N/A	#N/A	#N/A	#N/A	#N/A	#N/A	#N/A	#N/A	#N/A	#N/A	#N/A	#N/A	#N/A	#N/A	#N/A	#N/A	#N/A	#N/A	#N/A
CLOSTHATH_02735	glyceraldehyde-3-phosphate dehydrogenase, type I [Lachnospiraceae [Clostridium] hathewayi DSM 13479]	#N/A	#N/A	#N/A	#N/A	#N/A	#N/A	#N/A	#N/A	#N/A	#N/A	3.3	4.5	3.1	6.4	10.7	#N/A	#N/A	#N/A	#N/A	#N/A	#N/A	#N/A	#N/A	#N/A	#N/A	#N/A	#N/A	#N/A	#N/A	#N/A	#N/A	#N/A	#N/A	#N/A	#N/A	#N/A	#N/A	#N/A	#N/A	#N/A	#N/A	#N/A	#N/A	#N/A	#N/A	#N/A	#N/A	#N/A
ROI_38920	triosephosphate isomerase [Roseburia intestinalis M50/1]	#N/A	#N/A	#N/A	#N/A	#N/A	#N/A	#N/A	#N/A	#N/A	#N/A						#N/A	#N/A	#N/A	#N/A	#N/A	#N/A	#N/A	#N/A	#N/A	#N/A	#N/A	#N/A	#N/A	#N/A	#N/A	#N/A	#N/A	#N/A	#N/A	#N/A	#N/A	#N/A	#N/A	#N/A	#N/A	#N/A	#N/A	#N/A	#N/A	#N/A	#N/A	#N/A	#N/A
ENC_25390	translation elongation factor 2 (EF-2/EF-G) [Enterobacter cloacae subsp. cloacae NCTC 9394]	#N/A	#N/A	#N/A	#N/A	#N/A	#N/A	#N/A	#N/A	#N/A	#N/A	3.6		3	1.8	6.9	#N/A	#N/A	#N/A	#N/A	#N/A	#N/A	#N/A	#N/A	#N/A	#N/A	#N/A	#N/A	#N/A	#N/A	#N/A	#N/A	#N/A	#N/A	#N/A	#N/A	#N/A	#N/A	#N/A	#N/A	#N/A	#N/A	#N/A	#N/A	#N/A	#N/A	#N/A	#N/A	#N/A
PROPEN_02795	phosphoglycerate kinase [Proteus penneri ATCC 35198]	#N/A	#N/A	#N/A	#N/A	#N/A	#N/A	#N/A	#N/A	#N/A	#N/A						#N/A	#N/A	#N/A	#N/A	#N/A	#N/A	#N/A	#N/A	#N/A	#N/A	#N/A	#N/A	#N/A	#N/A	#N/A	#N/A	#N/A	#N/A	#N/A	#N/A	#N/A	#N/A	#N/A	#N/A	#N/A	#N/A	#N/A	#N/A	#N/A	#N/A	#N/A	#N/A	#N/A
ENC_04200	proton translocating ATP synthase, F1 alpha subunit [Enterobacter cloacae subsp. cloacae NCTC 9394]	#N/A	#N/A	#N/A	#N/A	#N/A	#N/A	#N/A	#N/A	#N/A	#N/A						#N/A	#N/A	#N/A	#N/A	#N/A	#N/A	#N/A	#N/A	#N/A	#N/A	#N/A	#N/A	#N/A	#N/A	#N/A	#N/A	#N/A	#N/A	#N/A	#N/A	#N/A	#N/A	#N/A	#N/A	#N/A	#N/A	#N/A	#N/A	#N/A	#N/A	#N/A	#N/A	#N/A
HMPREF9475_02937	electron transfer flavoprotein domain protein [Lachnospiraceae [Clostridium] symbiosum WAL-14673]	#N/A	#N/A	#N/A	#N/A	#N/A	#N/A	#N/A	#N/A	#N/A	#N/A						#N/A	#N/A	#N/A	#N/A	#N/A	#N/A	#N/A	#N/A	#N/A	#N/A	#N/A	#N/A	#N/A	#N/A	#N/A						#N/A	#N/A	#N/A	#N/A	#N/A	#N/A	#N/A	#N/A	#N/A	#N/A	#N/A	#N/A	#N/A
RUMHYD_01833	hypothetical protein [Blautia hydrogenotrophica DSM 10507]	#N/A	#N/A	#N/A	#N/A	#N/A	#N/A	#N/A	#N/A	#N/A	#N/A	1.6			6.1	1.6						#N/A	#N/A	#N/A	#N/A	#N/A	2.4	4				#N/A	#N/A	#N/A	#N/A	#N/A	#N/A	#N/A	#N/A	#N/A	#N/A	#N/A	#N/A	#N/A	#N/A	#N/A	#N/A	#N/A	#N/A
CLOM621_06986	glucose-6-phosphate isomerase [Clostridium sp. M62/1]	#N/A	#N/A	#N/A	#N/A	#N/A	#N/A	#N/A	#N/A	#N/A	#N/A	8.5	3.2		28.8	9.4	#N/A	#N/A	#N/A	#N/A	#N/A	#N/A	#N/A	#N/A	#N/A	#N/A	#N/A	#N/A	#N/A	#N/A	#N/A	#N/A	#N/A	#N/A	#N/A	#N/A	#N/A	#N/A	#N/A	#N/A	#N/A	#N/A	#N/A	#N/A	#N/A	#N/A	#N/A	#N/A	#N/A
CLOBAR_01364	fructose-1,6-bisphosphate aldolase, class II [Intestinibacter bartlettii DSM 16795]	#N/A	#N/A	#N/A	#N/A	#N/A	#N/A	#N/A	#N/A	#N/A	#N/A										1.7	#N/A	#N/A	#N/A	#N/A	#N/A	2.9														4.7	#N/A	#N/A	#N/A	#N/A	#N/A	#N/A	#N/A	#N/A
HMPREF0994_00123	chaperonin [Lachnospiraceae bacterium 3_1_57FAA_CT1]	#N/A	#N/A	#N/A	#N/A	#N/A	#N/A	#N/A	#N/A	#N/A	#N/A	40.2	25.9	38.1	145.5	59.7	#N/A	#N/A	#N/A	#N/A	#N/A	11.6	8.8	45			168.5	65	29.3	58.4	53.8	#N/A	#N/A	#N/A	#N/A	#N/A	#N/A	#N/A	#N/A	#N/A	#N/A	#N/A	#N/A	#N/A	#N/A	#N/A	#N/A	#N/A	#N/A
Q64436	Potassium-transporting ATPase alpha chain 1 [OS=Mus musculus]	#N/A	#N/A	#N/A	#N/A	#N/A	#N/A	#N/A	#N/A	#N/A	#N/A						#N/A	#N/A	#N/A	#N/A	#N/A	#N/A	#N/A	#N/A	#N/A	#N/A	#N/A	#N/A	#N/A	#N/A	#N/A	#N/A	#N/A	#N/A	#N/A	#N/A	#N/A	#N/A	#N/A	#N/A	#N/A	#N/A	#N/A	#N/A	#N/A	#N/A	#N/A	#N/A	#N/A
P63017	Heat shock cognate 71 kDa protein [OS=Mus musculus]	#N/A	#N/A	#N/A	#N/A	#N/A	#N/A	#N/A	#N/A	#N/A	#N/A	39.5	5.5	7.5	8.2	11.4	24.5	8.9	12.2	11.8			11.1	13.7		8	18.7	13.2	2.2		3.9	8.6	7.7	4.2	6	5	27.5	17	26.5	5.8	5	#N/A	#N/A	#N/A	#N/A	#N/A	#N/A	#N/A	#N/A
RSAG_01632	hypothetical protein [Ruminococcus sp. 5_1_39BFAA]	#N/A	#N/A	#N/A	#N/A	#N/A	#N/A	#N/A	#N/A	#N/A	#N/A	20.6	8	20.5	31.6	19.9	#N/A	#N/A	#N/A	#N/A	#N/A	#N/A	#N/A	#N/A	#N/A	#N/A	#N/A	#N/A	#N/A	#N/A	#N/A	#N/A	#N/A	#N/A	#N/A	#N/A	#N/A	#N/A	#N/A	#N/A	#N/A	#N/A	#N/A	#N/A	#N/A	#N/A	#N/A	#N/A	#N/A
HMPREF1311_02850	DNA-binding protein HU-alpha [Proteus mirabilis WGLW6]	#N/A	#N/A	#N/A	#N/A	#N/A	#N/A	#N/A	#N/A	#N/A	#N/A						#N/A	#N/A	#N/A	#N/A	#N/A	#N/A	#N/A	#N/A	#N/A	#N/A	#N/A	#N/A	#N/A	#N/A	#N/A	#N/A	#N/A	#N/A	#N/A	#N/A	#N/A	#N/A	#N/A	#N/A	#N/A	#N/A	#N/A	#N/A	#N/A	#N/A	#N/A	#N/A	#N/A
HMPREF0995_00295	hypothetical protein [Lachnospiraceae bacterium 7_1_58FAA]	#N/A	#N/A	#N/A	#N/A	#N/A	#N/A	#N/A	#N/A	#N/A	#N/A				4.2		#N/A	#N/A	#N/A	#N/A	#N/A					2.1	6.3					#N/A	#N/A	#N/A	#N/A	#N/A	#N/A	#N/A	#N/A	#N/A	#N/A	#N/A	#N/A	#N/A	#N/A	#N/A	#N/A	#N/A	#N/A
BUTYVIB_01930	chaperonin GroS [Butyrivibrio crossotus DSM 2876]	#N/A	#N/A	#N/A	#N/A	#N/A	#N/A	#N/A	#N/A	#N/A	#N/A	18.2	5.9	40.3	74.1	39.3	#N/A	#N/A	#N/A	#N/A	#N/A	#N/A	#N/A	#N/A	#N/A	#N/A	#N/A	#N/A	#N/A	#N/A	#N/A	#N/A	#N/A	#N/A	#N/A	#N/A	#N/A	#N/A	#N/A	#N/A	#N/A	#N/A	#N/A	#N/A	#N/A	#N/A	#N/A	#N/A	#N/A
HMPREF9469_05982	hypothetical protein [Lachnospiraceae [Clostridium] citroniae WAL-17108]	#N/A	#N/A	#N/A	#N/A	#N/A	#N/A	#N/A	#N/A	#N/A	#N/A				1.9		#N/A	#N/A	#N/A	#N/A	#N/A	#N/A	#N/A	#N/A	#N/A	#N/A	#N/A	#N/A	#N/A	#N/A	#N/A	#N/A	#N/A	#N/A	#N/A	#N/A	#N/A	#N/A	#N/A	#N/A	#N/A	#N/A	#N/A	#N/A	#N/A	#N/A	#N/A	#N/A	#N/A
BIFGAL_04268	alpha amylase, catalytic domain protein [Bifidobacterium gallicum DSM 20093 = LMG 11596]	#N/A	#N/A	#N/A	#N/A	#N/A	#N/A	#N/A	#N/A	#N/A	#N/A						5.1	17.2	8.9	4.6	7.3	18.9	19	7	19.8	2.4	34.6	69.7	15			40.6	59.1	12.8	1.7							#N/A	#N/A	#N/A	#N/A	#N/A	#N/A	#N/A	#N/A
HMPREF0216_00566	chaperonin GroL [Clostridium celatum DSM 1785]	#N/A	#N/A	#N/A	#N/A	#N/A	#N/A	#N/A	#N/A	#N/A	#N/A		2.2		1.6							#N/A	#N/A	#N/A	#N/A	#N/A	#N/A	#N/A	#N/A	#N/A	#N/A	#N/A	#N/A	#N/A	#N/A	#N/A		2.1			2.3	#N/A	#N/A	#N/A	#N/A	#N/A	#N/A	#N/A	#N/A
CLOSTASPAR_06588	fructose-6-phosphate aldolase [Lachnospiraceae [Clostridium asparagiforme] DSM 15981]	#N/A	#N/A	#N/A	#N/A	#N/A	#N/A	#N/A	#N/A	#N/A	#N/A	2	6.3		8.2	6.5	#N/A	#N/A	#N/A	#N/A	#N/A	#N/A	#N/A	#N/A	#N/A	#N/A	#N/A	#N/A	#N/A	#N/A	#N/A	#N/A	#N/A	#N/A	#N/A	#N/A	#N/A	#N/A	#N/A	#N/A	#N/A	#N/A	#N/A	#N/A	#N/A	#N/A	#N/A	#N/A	#N/A
ERE_14720	Flagellin and related hook-associated proteins [Eubacterium rectale M104/1]	#N/A	#N/A	#N/A	#N/A	#N/A	#N/A	#N/A	#N/A	#N/A	#N/A	21.5	10.7	13	67.6	34.9	#N/A	#N/A	#N/A	#N/A	#N/A	#N/A	#N/A	#N/A	#N/A	#N/A	#N/A	#N/A	#N/A	#N/A	#N/A	49.1	11.7	52.4	72.7	17.7	#N/A	#N/A	#N/A	#N/A	#N/A	#N/A	#N/A	#N/A	#N/A	#N/A	#N/A	#N/A	#N/A
ANACOL_01041	glyceraldehyde-3-phosphate dehydrogenase, type I [Anaerotruncus colihominis DSM 17241]	#N/A	#N/A	#N/A	#N/A	#N/A	#N/A	#N/A	#N/A	#N/A	#N/A	7.4	24	7.4	34.7	13.6	#N/A	#N/A	#N/A	#N/A	#N/A	#N/A	#N/A	#N/A	#N/A	#N/A						#N/A	#N/A	#N/A	#N/A	#N/A	#N/A	#N/A	#N/A	#N/A	#N/A	#N/A	#N/A	#N/A	#N/A	#N/A	#N/A	#N/A	#N/A
P02088	Hemoglobin subunit beta-1 [OS=Mus musculus]	#N/A	#N/A	#N/A	#N/A	#N/A	#N/A	#N/A	#N/A	#N/A	#N/A	18.3	9.4	10.3	243.7	10	#N/A	#N/A	#N/A	#N/A	#N/A	15.5	59.6	21.1	4178.5	20.6											#N/A	#N/A	#N/A	#N/A	#N/A	#N/A	#N/A	#N/A	#N/A	#N/A	#N/A	#N/A	#N/A
BLAHAN_06007	transcription elongation factor GreA [Blautia hansenii DSM 20583]	#N/A	#N/A	#N/A	#N/A	#N/A	#N/A	#N/A	#N/A	#N/A	#N/A						#N/A	#N/A	#N/A	#N/A	#N/A	#N/A	#N/A	#N/A	#N/A	#N/A	#N/A	#N/A	#N/A	#N/A	#N/A				4.1		2.1	3.8			8.4	#N/A	#N/A	#N/A	#N/A	#N/A	#N/A	#N/A	#N/A
HMPREF0866_02338	ferredoxin hydrogenase [Ruminococcaceae bacterium D16]	#N/A	#N/A	#N/A	#N/A	#N/A	#N/A	#N/A	#N/A	#N/A	#N/A						17.8	17.1	41.6	35.4	19.9	#N/A	#N/A	#N/A	#N/A	#N/A	22	8.7		5.4	2.5	39.5	72.9	20.3	4.5	3.6	45.7	56.1	72.9	5.3	6.7	#N/A	#N/A	#N/A	#N/A	#N/A	#N/A	#N/A	#N/A
HMPREF0240_00752	fructose-1,6-bisphosphate aldolase, class II [Clostridium sp. D5]	#N/A	#N/A	#N/A	#N/A	#N/A	#N/A	#N/A	#N/A	#N/A	#N/A						#N/A	#N/A	#N/A	#N/A	#N/A	#N/A	#N/A	#N/A	#N/A	#N/A	#N/A	#N/A	#N/A	#N/A	#N/A	#N/A	#N/A	#N/A	#N/A	#N/A	17.2	14.7	7	6.9	27.2	#N/A	#N/A	#N/A	#N/A	#N/A	#N/A	#N/A	#N/A
HMPREF1311_03159	tellurium resistance protein TerD [Proteus mirabilis WGLW6]	#N/A	#N/A	#N/A	#N/A	#N/A	#N/A	#N/A	#N/A	#N/A	#N/A											#N/A	#N/A	#N/A	#N/A	#N/A	#N/A	#N/A	#N/A	#N/A	#N/A	#N/A	#N/A	#N/A	#N/A	#N/A	#N/A	#N/A	#N/A	#N/A	#N/A	#N/A	#N/A	#N/A	#N/A	#N/A	#N/A	#N/A	#N/A
EDWATA_03540	thioredoxin [Edwardsiella tarda ATCC 23685]	#N/A	#N/A	#N/A	#N/A	#N/A	#N/A	#N/A	#N/A	#N/A	#N/A						#N/A	#N/A	#N/A	#N/A	#N/A	#N/A	#N/A	#N/A	#N/A	#N/A	#N/A	#N/A	#N/A	#N/A	#N/A	#N/A	#N/A	#N/A	#N/A	#N/A	#N/A	#N/A	#N/A	#N/A	#N/A	#N/A	#N/A	#N/A	#N/A	#N/A	#N/A	#N/A	#N/A
PROVALCAL_00840	ribosomal protein S1 [Providencia alcalifaciens DSM 30120]	#N/A	#N/A	#N/A	#N/A	#N/A	#N/A	#N/A	#N/A	#N/A	#N/A						#N/A	#N/A	#N/A	#N/A	#N/A	#N/A	#N/A	#N/A	#N/A	#N/A	#N/A	#N/A	#N/A	#N/A	#N/A	#N/A	#N/A	#N/A	#N/A	#N/A	#N/A	#N/A	#N/A	#N/A	#N/A	#N/A	#N/A	#N/A	#N/A	#N/A	#N/A	#N/A	#N/A
P17047-2	Isoform LAMP-2B of Lysosome-associated membrane glycoprotein 2 [OS=Mus musculus]	#N/A	#N/A	#N/A	#N/A	#N/A	#N/A	#N/A	#N/A	#N/A	#N/A	24.4	15	25.8	12.7	14.1	18.6	41.2	45.9	14.3	21.5		3.6	4.2		4.9	#N/A	#N/A	#N/A	#N/A	#N/A	#N/A	#N/A	#N/A	#N/A	#N/A	#N/A	#N/A	#N/A	#N/A	#N/A	#N/A	#N/A	#N/A	#N/A	#N/A	#N/A	#N/A	#N/A
HMPREF9473_00019	hypothetical protein [Lachnospiraceae [Clostridium] hathewayi WAL-18680]	#N/A	#N/A	#N/A	#N/A	#N/A	#N/A	#N/A	#N/A	#N/A	#N/A		2.8	1.7	5.4	3.3	#N/A	#N/A	#N/A	#N/A	#N/A	#N/A	#N/A	#N/A	#N/A	#N/A	#N/A	#N/A	#N/A	#N/A	#N/A	#N/A	#N/A	#N/A	#N/A	#N/A	#N/A	#N/A	#N/A	#N/A	#N/A	#N/A	#N/A	#N/A	#N/A	#N/A	#N/A	#N/A	#N/A
HMPREF1311_02099	peptidyl-prolyl cis-trans isomerase B [Proteus mirabilis WGLW6]	#N/A	#N/A	#N/A	#N/A	#N/A	#N/A	#N/A	#N/A	#N/A	#N/A				4.2	3.2	#N/A	#N/A	#N/A	#N/A	#N/A	#N/A	#N/A	#N/A	#N/A	#N/A	#N/A	#N/A	#N/A	#N/A	#N/A	#N/A	#N/A	#N/A	#N/A	#N/A	#N/A	#N/A	#N/A	#N/A	#N/A	#N/A	#N/A	#N/A	#N/A	#N/A	#N/A	#N/A	#N/A
BRYFOR_07174	BMC domain protein [Marvinbryantia formatexigens DSM 14469]	#N/A	#N/A	#N/A	#N/A	#N/A	#N/A	#N/A	#N/A	#N/A	#N/A			3.2	46.5	33.3						5	10.1	11.3	3.6	10	#N/A	#N/A	#N/A	#N/A	#N/A	#N/A	#N/A	#N/A	#N/A	#N/A	8.4	6.4	15.7	11	17.7	#N/A	#N/A	#N/A	#N/A	#N/A	#N/A	#N/A	#N/A
BRYFOR_06617	ABC transporter, substrate-binding protein, family 5 [Marvinbryantia formatexigens DSM 14469]	#N/A	#N/A	#N/A	#N/A	#N/A	#N/A	#N/A	#N/A	#N/A	#N/A	4.7			2.2		4.3	4.7	6.4	4	7.8	#N/A	#N/A	#N/A	#N/A	#N/A	2.7		4						4.8		#N/A	#N/A	#N/A	#N/A	#N/A	#N/A	#N/A	#N/A	#N/A	#N/A	#N/A	#N/A	#N/A
HMPREF0880_03773	aldehyde-alcohol dehydrogenase [Yokenella regensburgei ATCC 43003]	#N/A	#N/A	#N/A	#N/A	#N/A	#N/A	#N/A	#N/A	#N/A	#N/A														3.1								4.1		4.4				4.4			#N/A	#N/A	#N/A	#N/A	#N/A	#N/A	#N/A	#N/A
HMPREF0372_01448	pyruvate synthase [Flavonifractor plautii ATCC 29863]	#N/A	#N/A	#N/A	#N/A	#N/A	#N/A	#N/A	#N/A	#N/A	#N/A						18.4	6.6	23.1	18.9	26.7	#N/A	#N/A	#N/A	#N/A	#N/A	#N/A	#N/A	#N/A	#N/A	#N/A	#N/A	#N/A	#N/A	#N/A	#N/A	#N/A	#N/A	#N/A	#N/A	#N/A	#N/A	#N/A	#N/A	#N/A	#N/A	#N/A	#N/A	#N/A
P01726	Ig lambda-1 chain V region H2020 [OS=Mus musculus]	#N/A	#N/A	#N/A	#N/A	#N/A	#N/A	#N/A	#N/A	#N/A	#N/A	23	21.9	16.7	8.2	13.8	#N/A	#N/A	#N/A	#N/A	#N/A	#N/A	#N/A	#N/A	#N/A	#N/A	#N/A	#N/A	#N/A	#N/A	#N/A	#N/A	#N/A	#N/A	#N/A	#N/A	#N/A	#N/A	#N/A	#N/A	#N/A	#N/A	#N/A	#N/A	#N/A	#N/A	#N/A	#N/A	#N/A
P61205	ADP-ribosylation factor 3 [OS=Mus musculus]	#N/A	#N/A	#N/A	#N/A	#N/A	#N/A	#N/A	#N/A	#N/A	#N/A	46	8	33.8	16.3	14.1	#N/A	#N/A	#N/A	#N/A	#N/A	5.7	17.2	16	4.1	8.5	48.3	40.3	6.4	8.1	11.6	30.4	26.5	9.1	7	14.1	9.7	11.4	24.3	12.8	8.6	#N/A	#N/A	#N/A	#N/A	#N/A	#N/A	#N/A	#N/A
Q62470-2	Isoform 2 of Integrin alpha-3 [OS=Mus musculus]	#N/A	#N/A	#N/A	#N/A	#N/A	#N/A	#N/A	#N/A	#N/A	#N/A	3.7					#N/A	#N/A	#N/A	#N/A	#N/A	5.1			2.7	6.9	#N/A	#N/A	#N/A	#N/A	#N/A	#N/A	#N/A	#N/A	#N/A	#N/A	#N/A	#N/A	#N/A	#N/A	#N/A	#N/A	#N/A	#N/A	#N/A	#N/A	#N/A	#N/A	#N/A
HMPREF9452_00738	hypothetical protein [Collinsella tanakaei YIT 12063]	#N/A	#N/A	#N/A	#N/A	#N/A	#N/A	#N/A	#N/A	#N/A	#N/A	3.7	3.3	8.1	16.6		#N/A	#N/A	#N/A	#N/A	#N/A	11.4	15.8	10.6	5.3		#N/A	#N/A	#N/A	#N/A	#N/A	#N/A	#N/A	#N/A	#N/A	#N/A	5.2	10.9	7.5	4.1	5.5	#N/A	#N/A	#N/A	#N/A	#N/A	#N/A	#N/A	#N/A
HMPREF1311_01997	cell division protein ftsZ [Proteus mirabilis WGLW6]	#N/A	#N/A	#N/A	#N/A	#N/A	#N/A	#N/A	#N/A	#N/A	#N/A						#N/A	#N/A	#N/A	#N/A	#N/A	#N/A	#N/A	#N/A	#N/A	#N/A						#N/A	#N/A	#N/A	#N/A	#N/A	#N/A	#N/A	#N/A	#N/A	#N/A	#N/A	#N/A	#N/A	#N/A	#N/A	#N/A	#N/A	#N/A
HMPREF1032_01218	hypothetical protein [Subdoligranulum sp. 4_3_54A2FAA]	#N/A	#N/A	#N/A	#N/A	#N/A	#N/A	#N/A	#N/A	#N/A	#N/A	4.8	4.1	3.2	5		#N/A	#N/A	#N/A	#N/A	#N/A	#N/A	#N/A	#N/A	#N/A	#N/A	#N/A	#N/A	#N/A	#N/A	#N/A	#N/A	#N/A	#N/A	#N/A	#N/A	#N/A	#N/A	#N/A	#N/A	#N/A	#N/A	#N/A	#N/A	#N/A	#N/A	#N/A	#N/A	#N/A
HMPREF1216_00152	2-dehydro-3-deoxyphosphogluconate aldolase/4-hydroxy-2-oxoglutarate aldolase [Coprococcus sp. HPP0048]	#N/A	#N/A	#N/A	#N/A	#N/A	#N/A	#N/A	#N/A	#N/A	#N/A						#N/A	#N/A	#N/A	#N/A	#N/A	#N/A	#N/A	#N/A	#N/A	#N/A	#N/A	#N/A	#N/A	#N/A	#N/A	#N/A	#N/A	#N/A	#N/A	#N/A	#N/A	#N/A	#N/A	#N/A	#N/A	#N/A	#N/A	#N/A	#N/A	#N/A	#N/A	#N/A	#N/A
HMPREF9473_00263	hypothetical protein [Lachnospiraceae [Clostridium] hathewayi WAL-18680]	#N/A	#N/A	#N/A	#N/A	#N/A	#N/A	#N/A	#N/A	#N/A	#N/A						#N/A	#N/A	#N/A	#N/A	#N/A	#N/A	#N/A	#N/A	#N/A	#N/A	#N/A	#N/A	#N/A	#N/A	#N/A	#N/A	#N/A	#N/A	#N/A	#N/A	#N/A	#N/A	#N/A	#N/A	#N/A	#N/A	#N/A	#N/A	#N/A	#N/A	#N/A	#N/A	#N/A
ANACOL_03036	bacterial stress protein [Anaerotruncus colihominis DSM 17241]	#N/A	#N/A	#N/A	#N/A	#N/A	#N/A	#N/A	#N/A	#N/A	#N/A				2		#N/A	#N/A	#N/A	#N/A	#N/A	#N/A	#N/A	#N/A	#N/A	#N/A						#N/A	#N/A	#N/A	#N/A	#N/A						#N/A	#N/A	#N/A	#N/A	#N/A	#N/A	#N/A	#N/A
CLOSTHATH_04351	ABC transporter, solute-binding protein [Lachnospiraceae [Clostridium] hathewayi DSM 13479]	#N/A	#N/A	#N/A	#N/A	#N/A	#N/A	#N/A	#N/A	#N/A	#N/A	3.4		8.5	6.8	3.6		1.8	4.1			#N/A	#N/A	#N/A	#N/A	#N/A	#N/A	#N/A	#N/A	#N/A	#N/A	#N/A	#N/A	#N/A	#N/A	#N/A	#N/A	#N/A	#N/A	#N/A	#N/A	#N/A	#N/A	#N/A	#N/A	#N/A	#N/A	#N/A	#N/A
ENTCAN_09479	sugar-binding domain protein [Enterobacter cancerogenus ATCC 35316]	#N/A	#N/A	#N/A	#N/A	#N/A	#N/A	#N/A	#N/A	#N/A	#N/A						#N/A	#N/A	#N/A	#N/A	#N/A	#N/A	#N/A	#N/A	#N/A	#N/A	#N/A	#N/A	#N/A	#N/A	#N/A	#N/A	#N/A	#N/A	#N/A	#N/A	#N/A	#N/A	#N/A	#N/A	#N/A	#N/A	#N/A	#N/A	#N/A	#N/A	#N/A	#N/A	#N/A
ALIPUT_02359	phosphoenolpyruvate carboxykinase (ATP) [Alistipes putredinis DSM 17216]	#N/A	#N/A	#N/A	#N/A	#N/A	#N/A	#N/A	#N/A	#N/A	#N/A	12.3	7.6	9.3	18.5	5.3	#N/A	#N/A	#N/A	#N/A	#N/A	#N/A	#N/A	#N/A	#N/A	#N/A	#N/A	#N/A	#N/A	#N/A	#N/A	#N/A	#N/A	#N/A	#N/A	#N/A	#N/A	#N/A	#N/A	#N/A	#N/A	#N/A	#N/A	#N/A	#N/A	#N/A	#N/A	#N/A	#N/A
Q9CQS6	Gastrokine-2 [OS=Mus musculus]	#N/A	#N/A	#N/A	#N/A	#N/A	#N/A	#N/A	#N/A	#N/A	#N/A		3.9		3.4	1.5	#N/A	#N/A	#N/A	#N/A	#N/A	#N/A	#N/A	#N/A	#N/A	#N/A	#N/A	#N/A	#N/A	#N/A	#N/A	#N/A	#N/A	#N/A	#N/A	#N/A	#N/A	#N/A	#N/A	#N/A	#N/A	#N/A	#N/A	#N/A	#N/A	#N/A	#N/A	#N/A	#N/A
CUW_0134	cold-shock DNA-binding domain protein [Turicibacter sanguinis PC909]	#N/A	#N/A	#N/A	#N/A	#N/A	#N/A	#N/A	#N/A	#N/A	#N/A	9.2	16.8	28.8	15.2	13.1	11.6	5	6.9	17.4	4.6	#N/A	#N/A	#N/A	#N/A	#N/A	#N/A	#N/A	#N/A	#N/A	#N/A	#N/A	#N/A	#N/A	#N/A	#N/A	#N/A	#N/A	#N/A	#N/A	#N/A	#N/A	#N/A	#N/A	#N/A	#N/A	#N/A	#N/A	#N/A
CLOSTHATH_01315	DNA-directed RNA polymerase, alpha subunit [Lachnospiraceae [Clostridium] hathewayi DSM 13479]	#N/A	#N/A	#N/A	#N/A	#N/A	#N/A	#N/A	#N/A	#N/A	#N/A			1.5	3.5	1.5	#N/A	#N/A	#N/A	#N/A	#N/A	#N/A	#N/A	#N/A	#N/A	#N/A	#N/A	#N/A	#N/A	#N/A	#N/A						#N/A	#N/A	#N/A	#N/A	#N/A	#N/A	#N/A	#N/A	#N/A	#N/A	#N/A	#N/A	#N/A
CLOSS21_03097	fructose-6-phosphate aldolase [Clostridium sp. SS2/1]	#N/A	#N/A	#N/A	#N/A	#N/A	#N/A	#N/A	#N/A	#N/A	#N/A						#N/A	#N/A	#N/A	#N/A	#N/A	#N/A	#N/A	#N/A	#N/A	#N/A	#N/A	#N/A	#N/A	#N/A	#N/A	#N/A	#N/A	#N/A	#N/A	#N/A	#N/A	#N/A	#N/A	#N/A	#N/A	#N/A	#N/A	#N/A	#N/A	#N/A	#N/A	#N/A	#N/A
BRYFOR_05279	Alpha-L-arabinofuranosidase domain protein [Marvinbryantia formatexigens DSM 14469]	#N/A	#N/A	#N/A	#N/A	#N/A	#N/A	#N/A	#N/A	#N/A	#N/A	20.7	11.2	17.3	21	21.1		4.4	7	6.8	13.1						#N/A	#N/A	#N/A	#N/A	#N/A	10.7	29.8	12.1	19.1	12.7	1.9	4	12.6	5.5	14.6	#N/A	#N/A	#N/A	#N/A	#N/A	#N/A	#N/A	#N/A
HMPREF0994_03141	transcription termination factor NusA [Lachnospiraceae bacterium 3_1_57FAA_CT1]	#N/A	#N/A	#N/A	#N/A	#N/A	#N/A	#N/A	#N/A	#N/A	#N/A						#N/A	#N/A	#N/A	#N/A	#N/A	#N/A	#N/A	#N/A	#N/A	#N/A	#N/A	#N/A	#N/A	#N/A	#N/A	#N/A	#N/A	#N/A	#N/A	#N/A	#N/A	#N/A	#N/A	#N/A	#N/A	#N/A	#N/A	#N/A	#N/A	#N/A	#N/A	#N/A	#N/A
HMPREF0880_00232	aspartate ammonia-lyase [Yokenella regensburgei ATCC 43003]	#N/A	#N/A	#N/A	#N/A	#N/A	#N/A	#N/A	#N/A	#N/A	#N/A						#N/A	#N/A	#N/A	#N/A	#N/A	#N/A	#N/A	#N/A	#N/A	#N/A	#N/A	#N/A	#N/A	#N/A	#N/A	#N/A	#N/A	#N/A	#N/A	#N/A	#N/A	#N/A	#N/A	#N/A	#N/A	#N/A	#N/A	#N/A	#N/A	#N/A	#N/A	#N/A	#N/A
ES1_03560	chaperone protein DnaK [Ruminiclostridium [Eubacterium] siraeum V10Sc8a]	#N/A	#N/A	#N/A	#N/A	#N/A	#N/A	#N/A	#N/A	#N/A	#N/A						#N/A	#N/A	#N/A	#N/A	#N/A						#N/A	#N/A	#N/A	#N/A	#N/A	#N/A	#N/A	#N/A	#N/A	#N/A	4.2				12.6	#N/A	#N/A	#N/A	#N/A	#N/A	#N/A	#N/A	#N/A
HMPREF1011_01047	aspartate-semialdehyde dehydrogenase [Anaerostipes sp. 3_2_56FAA]	#N/A	#N/A	#N/A	#N/A	#N/A	#N/A	#N/A	#N/A	#N/A	#N/A	4.3	1.3		11.3	4.1	5.6		9.5	5.5	13.9	#N/A	#N/A	#N/A	#N/A	#N/A	#N/A	#N/A	#N/A	#N/A	#N/A						#N/A	#N/A	#N/A	#N/A	#N/A	#N/A	#N/A	#N/A	#N/A	#N/A	#N/A	#N/A	#N/A
EUBVEN_00875	ribosomal protein S8 [Eubacterium ventriosum ATCC 27560]	#N/A	#N/A	#N/A	#N/A	#N/A	#N/A	#N/A	#N/A	#N/A	#N/A				1.9		#N/A	#N/A	#N/A	#N/A	#N/A	#N/A	#N/A	#N/A	#N/A	#N/A	#N/A	#N/A	#N/A	#N/A	#N/A	#N/A	#N/A	#N/A	#N/A	#N/A		5.9	3.9		32.9	#N/A	#N/A	#N/A	#N/A	#N/A	#N/A	#N/A	#N/A
CLOBAR_00255	Respiratory-chain NADH dehydrogenase 24 Kd subunit [Intestinibacter bartlettii DSM 16795]	#N/A	#N/A	#N/A	#N/A	#N/A	#N/A	#N/A	#N/A	#N/A	#N/A	14.7	7.1	3.9	17.4	18.5	9.4	3.3	13.3	8.9	25.8	9.8	12.4	7.3	2.7	5.4	12	6.8	4.9		2.4	#N/A	#N/A	#N/A	#N/A	#N/A	#N/A	#N/A	#N/A	#N/A	#N/A	#N/A	#N/A	#N/A	#N/A	#N/A	#N/A	#N/A	#N/A
HMPREF1020_01178	hypothetical protein [Clostridium sp. 7_3_54FAA]	#N/A	#N/A	#N/A	#N/A	#N/A	#N/A	#N/A	#N/A	#N/A	#N/A						#N/A	#N/A	#N/A	#N/A	#N/A	#N/A	#N/A	#N/A	#N/A	#N/A	#N/A	#N/A	#N/A	#N/A	#N/A	#N/A	#N/A	#N/A	#N/A	#N/A	#N/A	#N/A	#N/A	#N/A	#N/A	#N/A	#N/A	#N/A	#N/A	#N/A	#N/A	#N/A	#N/A
HMPREF0240_00933	ABC transporter, solute-binding protein [Clostridium sp. D5]	#N/A	#N/A	#N/A	#N/A	#N/A	#N/A	#N/A	#N/A	#N/A	#N/A	3.1	6.1		13.5	6.1	3.7	4.7	13.6	5	12.1	#N/A	#N/A	#N/A	#N/A	#N/A	#N/A	#N/A	#N/A	#N/A	#N/A	4.2	3.6	5.7	19.1	7.1	8.3	9.2	10.8	10	47.1	#N/A	#N/A	#N/A	#N/A	#N/A	#N/A	#N/A	#N/A
HMPREF9442_02708	ROK family protein [Paraprevotella xylaniphila YIT 11841]	#N/A	#N/A	#N/A	#N/A	#N/A	#N/A	#N/A	#N/A	#N/A	#N/A						#N/A	#N/A	#N/A	#N/A	#N/A	#N/A	#N/A	#N/A	#N/A	#N/A	#N/A	#N/A	#N/A	#N/A	#N/A	#N/A	#N/A	#N/A	#N/A	#N/A	#N/A	#N/A	#N/A	#N/A	#N/A	#N/A	#N/A	#N/A	#N/A	#N/A	#N/A	#N/A	#N/A
P62204	Calmodulin [OS=Mus musculus]	#N/A	#N/A	#N/A	#N/A	#N/A	#N/A	#N/A	#N/A	#N/A	#N/A			5.8			#N/A	#N/A	#N/A	#N/A	#N/A						#N/A	#N/A	#N/A	#N/A	#N/A	5.1	8.4		8.4	12.3		1.8				#N/A	#N/A	#N/A	#N/A	#N/A	#N/A	#N/A	#N/A
HMPREF0982_01917	CRISPR-associated protein cas7/csd2, subtype I-c/dvulg [Erysipelotrichaceae bacterium 21_3]	#N/A	#N/A	#N/A	#N/A	#N/A	#N/A	#N/A	#N/A	#N/A	#N/A	96.5	17.6	59.4	69.4	52.1	#N/A	#N/A	#N/A	#N/A	#N/A	#N/A	#N/A	#N/A	#N/A	#N/A	#N/A	#N/A	#N/A	#N/A	#N/A	#N/A	#N/A	#N/A	#N/A	#N/A	#N/A	#N/A	#N/A	#N/A	#N/A	#N/A	#N/A	#N/A	#N/A	#N/A	#N/A	#N/A	#N/A
HMPREF1433_01479	hypothetical protein [Helicobacter pylori GAMchJs117Ai]	#N/A	#N/A	#N/A	#N/A	#N/A	#N/A	#N/A	#N/A	#N/A	#N/A						#N/A	#N/A	#N/A	#N/A	#N/A	#N/A	#N/A	#N/A	#N/A	#N/A	#N/A	#N/A	#N/A	#N/A	#N/A	#N/A	#N/A	#N/A	#N/A	#N/A	#N/A	#N/A	#N/A	#N/A	#N/A	#N/A	#N/A	#N/A	#N/A	#N/A	#N/A	#N/A	#N/A
PROPEN_01562	peptidyl-prolyl cis-trans isomerase, FKBP-type [Proteus penneri ATCC 35198]	#N/A	#N/A	#N/A	#N/A	#N/A	#N/A	#N/A	#N/A	#N/A	#N/A						1.3					#N/A	#N/A	#N/A	#N/A	#N/A	#N/A	#N/A	#N/A	#N/A	#N/A	#N/A	#N/A	#N/A	#N/A	#N/A	#N/A	#N/A	#N/A	#N/A	#N/A	#N/A	#N/A	#N/A	#N/A	#N/A	#N/A	#N/A	#N/A
CK5_28650	Pterin binding enzyme. [Ruminococcus obeum A2-162]	#N/A	#N/A	#N/A	#N/A	#N/A	#N/A	#N/A	#N/A	#N/A	#N/A											#N/A	#N/A	#N/A	#N/A	#N/A	#N/A	#N/A	#N/A	#N/A	#N/A	#N/A	#N/A	#N/A	#N/A	#N/A	#N/A	#N/A	#N/A	#N/A	#N/A	#N/A	#N/A	#N/A	#N/A	#N/A	#N/A	#N/A	#N/A
Q80X90	Filamin-B [OS=Mus musculus]	#N/A	#N/A	#N/A	#N/A	#N/A	#N/A	#N/A	#N/A	#N/A	#N/A	3.2			3.7		13.4	3	10.6			#N/A	#N/A	#N/A	#N/A	#N/A						#N/A	#N/A	#N/A	#N/A	#N/A	#N/A	#N/A	#N/A	#N/A	#N/A	#N/A	#N/A	#N/A	#N/A	#N/A	#N/A	#N/A	#N/A
Q6T3U4	Niemann-Pick C1-like protein 1 [OS=Mus musculus]	#N/A	#N/A	#N/A	#N/A	#N/A	#N/A	#N/A	#N/A	#N/A	#N/A			5.8			12.8	4.5		2.4		4.2	10.5	4.4		6.3	#N/A	#N/A	#N/A	#N/A	#N/A	#N/A	#N/A	#N/A	#N/A	#N/A	#N/A	#N/A	#N/A	#N/A	#N/A	#N/A	#N/A	#N/A	#N/A	#N/A	#N/A	#N/A	#N/A
FAEPRAA2165_00216	UDP-glucose 4-epimerase [Faecalibacterium prausnitzii A2-165]	#N/A	#N/A	#N/A	#N/A	#N/A	#N/A	#N/A	#N/A	#N/A	#N/A	8.2	18.1	8.5	33.2	16.3	#N/A	#N/A	#N/A	#N/A	#N/A	#N/A	#N/A	#N/A	#N/A	#N/A	#N/A	#N/A	#N/A	#N/A	#N/A	#N/A	#N/A	#N/A	#N/A	#N/A	#N/A	#N/A	#N/A	#N/A	#N/A	#N/A	#N/A	#N/A	#N/A	#N/A	#N/A	#N/A	#N/A
HMPREF0281_00990	ribosomal protein S6 [Corynebacterium ammoniagenes DSM 20306]	#N/A	#N/A	#N/A	#N/A	#N/A	#N/A	#N/A	#N/A	#N/A	#N/A						#N/A	#N/A	#N/A	#N/A	#N/A	#N/A	#N/A	#N/A	#N/A	#N/A	#N/A	#N/A	#N/A	#N/A	#N/A	#N/A	#N/A	#N/A	#N/A	#N/A	#N/A	#N/A	#N/A	#N/A	#N/A	#N/A	#N/A	#N/A	#N/A	#N/A	#N/A	#N/A	#N/A
HMPREF1485_00817	hypothetical protein [Propionibacterium sp. HGH0353]	#N/A	#N/A	#N/A	#N/A	#N/A	#N/A	#N/A	#N/A	#N/A	#N/A	4.8	21.9	21.5	3.5	5.5	45.5	22.7	15.4	6.6	5.5	#N/A	#N/A	#N/A	#N/A	#N/A	#N/A	#N/A	#N/A	#N/A	#N/A	#N/A	#N/A	#N/A	#N/A	#N/A	#N/A	#N/A	#N/A	#N/A	#N/A	#N/A	#N/A	#N/A	#N/A	#N/A	#N/A	#N/A	#N/A
CLOSTASPAR_06283	hypothetical protein [Lachnospiraceae [Clostridium asparagiforme] DSM 15981]	#N/A	#N/A	#N/A	#N/A	#N/A	#N/A	#N/A	#N/A	#N/A	#N/A						#N/A	#N/A	#N/A	#N/A	#N/A	#N/A	#N/A	#N/A	#N/A	#N/A	#N/A	#N/A	#N/A	#N/A	#N/A	#N/A	#N/A	#N/A	#N/A	#N/A	#N/A	#N/A	#N/A	#N/A	#N/A	#N/A	#N/A	#N/A	#N/A	#N/A	#N/A	#N/A	#N/A
HMPREF0105_1061	hypothetical protein [Bacteroides sp. 3_1_33FAA]	#N/A	#N/A	#N/A	#N/A	#N/A	#N/A	#N/A	#N/A	#N/A	#N/A	13.8	9.2	8.1	32.2		#N/A	#N/A	#N/A	#N/A	#N/A	#N/A	#N/A	#N/A	#N/A	#N/A	#N/A	#N/A	#N/A	#N/A	#N/A	#N/A	#N/A	#N/A	#N/A	#N/A	#N/A	#N/A	#N/A	#N/A	#N/A	#N/A	#N/A	#N/A	#N/A	#N/A	#N/A	#N/A	#N/A
COPEUT_01730	K+-dependent Na+/Ca+ exchanger family protein [Coprococcus eutactus ATCC 27759]	#N/A	#N/A	#N/A	#N/A	#N/A	#N/A	#N/A	#N/A	#N/A	#N/A	5			16.1		#N/A	#N/A	#N/A	#N/A	#N/A	#N/A	#N/A	#N/A	#N/A	#N/A	#N/A	#N/A	#N/A	#N/A	#N/A	#N/A	#N/A	#N/A	#N/A	#N/A	#N/A	#N/A	#N/A	#N/A	#N/A	#N/A	#N/A	#N/A	#N/A	#N/A	#N/A	#N/A	#N/A
HMPREF9454_00370	replicative DNA helicase [Megamonas funiformis YIT 11815]	#N/A	#N/A	#N/A	#N/A	#N/A	#N/A	#N/A	#N/A	#N/A	#N/A	140.2	45.9	110.4	164.7	1	#N/A	#N/A	#N/A	#N/A	#N/A	#N/A	#N/A	#N/A	#N/A	#N/A	#N/A	#N/A	#N/A	#N/A	#N/A	#N/A	#N/A	#N/A	#N/A	#N/A	#N/A	#N/A	#N/A	#N/A	#N/A	#N/A	#N/A	#N/A	#N/A	#N/A	#N/A	#N/A	#N/A
HMPREF0219_2663	rubredoxin [Peptoclostridium difficile NAP07]	#N/A	#N/A	#N/A	#N/A	#N/A	#N/A	#N/A	#N/A	#N/A	#N/A						#N/A	#N/A	#N/A	#N/A	#N/A	#N/A	#N/A	#N/A	#N/A	#N/A	#N/A	#N/A	#N/A	#N/A	#N/A	41.4	75	56.5	94.4	75.7	#N/A	#N/A	#N/A	#N/A	#N/A	#N/A	#N/A	#N/A	#N/A	#N/A	#N/A	#N/A	#N/A
HMPREF9467_02938	hypothetical protein [Lachnospiraceae [Clostridium] clostridioforme 2_1_49FAA]	#N/A	#N/A	#N/A	#N/A	#N/A	#N/A	#N/A	#N/A	#N/A	#N/A						#N/A	#N/A	#N/A	#N/A	#N/A	#N/A	#N/A	#N/A	#N/A	#N/A	#N/A	#N/A	#N/A	#N/A	#N/A	#N/A	#N/A	#N/A	#N/A	#N/A	#N/A	#N/A	#N/A	#N/A	#N/A	#N/A	#N/A	#N/A	#N/A	#N/A	#N/A	#N/A	#N/A
CLOBOL_01873	hypothetical protein [Lachnospiraceae [Clostridium] bolteae ATCC BAA-613]	#N/A	#N/A	#N/A	#N/A	#N/A	#N/A	#N/A	#N/A	#N/A	#N/A						#N/A	#N/A	#N/A	#N/A	#N/A	#N/A	#N/A	#N/A	#N/A	#N/A	#N/A	#N/A	#N/A	#N/A	#N/A	#N/A	#N/A	#N/A	#N/A	#N/A	#N/A	#N/A	#N/A	#N/A	#N/A	#N/A	#N/A	#N/A	#N/A	#N/A	#N/A	#N/A	#N/A
Q9CQY8	transmembrane 4 L6 family member 20 [OS=Mus musculus]	#N/A	#N/A	#N/A	#N/A	#N/A	#N/A	#N/A	#N/A	#N/A	#N/A						#N/A	#N/A	#N/A	#N/A	#N/A	#N/A	#N/A	#N/A	#N/A	#N/A	#N/A	#N/A	#N/A	#N/A	#N/A	#N/A	#N/A	#N/A	#N/A	#N/A	#N/A	#N/A	#N/A	#N/A	#N/A	#N/A	#N/A	#N/A	#N/A	#N/A	#N/A	#N/A	#N/A
COPCOM_00822	hypothetical protein [Coprococcus comes ATCC 27758]	#N/A	#N/A	#N/A	#N/A	#N/A	#N/A	#N/A	#N/A	#N/A	#N/A		7.6	3.4		1.8	#N/A	#N/A	#N/A	#N/A	#N/A	#N/A	#N/A	#N/A	#N/A	#N/A	#N/A	#N/A	#N/A	#N/A	#N/A	#N/A	#N/A	#N/A	#N/A	#N/A	#N/A	#N/A	#N/A	#N/A	#N/A	#N/A	#N/A	#N/A	#N/A	#N/A	#N/A	#N/A	#N/A
CIT292_10786	putative endoribonuclease L-PSP [Citrobacter youngae ATCC 29220]	#N/A	#N/A	#N/A	#N/A	#N/A	#N/A	#N/A	#N/A	#N/A	#N/A		2.8	4.4								#N/A	#N/A	#N/A	#N/A	#N/A	#N/A	#N/A	#N/A	#N/A	#N/A	#N/A	#N/A	#N/A	#N/A	#N/A	#N/A	#N/A	#N/A	#N/A	#N/A	#N/A	#N/A	#N/A	#N/A	#N/A	#N/A	#N/A	#N/A
Q9CQV3	Serpin B11 [OS=Mus musculus]	#N/A	#N/A	#N/A	#N/A	#N/A	#N/A	#N/A	#N/A	#N/A	#N/A						#N/A	#N/A	#N/A	#N/A	#N/A	#N/A	#N/A	#N/A	#N/A	#N/A	#N/A	#N/A	#N/A	#N/A	#N/A	#N/A	#N/A	#N/A	#N/A	#N/A	#N/A	#N/A	#N/A	#N/A	#N/A	#N/A	#N/A	#N/A	#N/A	#N/A	#N/A	#N/A	#N/A
O55143-1	Sarcoplasmic/endoplasmic reticulum calcium ATPase 2 [OS=Mus musculus]	#N/A	#N/A	#N/A	#N/A	#N/A	#N/A	#N/A	#N/A	#N/A	#N/A						#N/A	#N/A	#N/A	#N/A	#N/A			4.5													#N/A	#N/A	#N/A	#N/A	#N/A	#N/A	#N/A	#N/A	#N/A	#N/A	#N/A	#N/A	#N/A
Q9WUZ9	Ectonucleoside triphosphate diphosphohydrolase 5 [OS=Mus musculus]	#N/A	#N/A	#N/A	#N/A	#N/A	#N/A	#N/A	#N/A	#N/A	#N/A						#N/A	#N/A	#N/A	#N/A	#N/A	#N/A	#N/A	#N/A	#N/A	#N/A	#N/A	#N/A	#N/A	#N/A	#N/A						#N/A	#N/A	#N/A	#N/A	#N/A	#N/A	#N/A	#N/A	#N/A	#N/A	#N/A	#N/A	#N/A
HMPREF0994_01689	hypothetical protein [Lachnospiraceae bacterium 3_1_57FAA_CT1]	#N/A	#N/A	#N/A	#N/A	#N/A	#N/A	#N/A	#N/A	#N/A	#N/A						#N/A	#N/A	#N/A	#N/A	#N/A	#N/A	#N/A	#N/A	#N/A	#N/A	#N/A	#N/A	#N/A	#N/A	#N/A	#N/A	#N/A	#N/A	#N/A	#N/A	#N/A	#N/A	#N/A	#N/A	#N/A	#N/A	#N/A	#N/A	#N/A	#N/A	#N/A	#N/A	#N/A
CLOL250_01392	phosphate butyryltransferase [Clostridium sp. L2-50]	#N/A	#N/A	#N/A	#N/A	#N/A	#N/A	#N/A	#N/A	#N/A	#N/A						#N/A	#N/A	#N/A	#N/A	#N/A	#N/A	#N/A	#N/A	#N/A	#N/A	#N/A	#N/A	#N/A	#N/A	#N/A	#N/A	#N/A	#N/A	#N/A	#N/A	#N/A	#N/A	#N/A	#N/A	#N/A	#N/A	#N/A	#N/A	#N/A	#N/A	#N/A	#N/A	#N/A
RUMGNA_01581	stage V sporulation protein G [Ruminococcus gnavus ATCC 29149]	#N/A	#N/A	#N/A	#N/A	#N/A	#N/A	#N/A	#N/A	#N/A	#N/A	11.1	9.5	9.8	25.3	25.7	#N/A	#N/A	#N/A	#N/A	#N/A	#N/A	#N/A	#N/A	#N/A	#N/A	#N/A	#N/A	#N/A	#N/A	#N/A	#N/A	#N/A	#N/A	#N/A	#N/A	#N/A	#N/A	#N/A	#N/A	#N/A	#N/A	#N/A	#N/A	#N/A	#N/A	#N/A	#N/A	#N/A
HMPREF1311_02428	hypothetical protein [Proteus mirabilis WGLW6]	#N/A	#N/A	#N/A	#N/A	#N/A	#N/A	#N/A	#N/A	#N/A	#N/A						#N/A	#N/A	#N/A	#N/A	#N/A	#N/A	#N/A	#N/A	#N/A	#N/A	#N/A	#N/A	#N/A	#N/A	#N/A	#N/A	#N/A	#N/A	#N/A	#N/A	#N/A	#N/A	#N/A	#N/A	#N/A	#N/A	#N/A	#N/A	#N/A	#N/A	#N/A	#N/A	#N/A
HMPREF9945_01041	ribosomal protein S3 [Peptoclostridium difficile 70-100-2010]	#N/A	#N/A	#N/A	#N/A	#N/A	#N/A	#N/A	#N/A	#N/A	#N/A						#N/A	#N/A	#N/A	#N/A	#N/A	#N/A	#N/A	#N/A	#N/A	#N/A	#N/A	#N/A	#N/A	#N/A	#N/A	#N/A	#N/A	#N/A	#N/A	#N/A	#N/A	#N/A	#N/A	#N/A	#N/A	#N/A	#N/A	#N/A	#N/A	#N/A	#N/A	#N/A	#N/A
HMPREF9400_1117	elongation factor EF1B [Campylobacter upsaliensis JV21]	#N/A	#N/A	#N/A	#N/A	#N/A	#N/A	#N/A	#N/A	#N/A	#N/A						#N/A	#N/A	#N/A	#N/A	#N/A	#N/A	#N/A	#N/A	#N/A	#N/A	#N/A	#N/A	#N/A	#N/A	#N/A	#N/A	#N/A	#N/A	#N/A	#N/A	#N/A	#N/A	#N/A	#N/A	#N/A	#N/A	#N/A	#N/A	#N/A	#N/A	#N/A	#N/A	#N/A
HMPREF1032_01331	hypothetical protein [Subdoligranulum sp. 4_3_54A2FAA]	#N/A	#N/A	#N/A	#N/A	#N/A	#N/A	#N/A	#N/A	#N/A	#N/A	#N/A	#N/A	#N/A	#N/A	#N/A					20.2		2.9		3.7	4.5	119.7	182.6	63.5	160.1	86.8	#N/A	#N/A	#N/A	#N/A	#N/A	1.9	11.7	7.3	11.3	6.5	#N/A	#N/A	#N/A	#N/A	#N/A	#N/A	#N/A	#N/A
CLOHIR_02278	translation elongation factor Tu [Peptoclostridium [Clostridium] hiranonis DSM 13275]	#N/A	#N/A	#N/A	#N/A	#N/A	#N/A	#N/A	#N/A	#N/A	#N/A	#N/A	#N/A	#N/A	#N/A	#N/A	11.9		9.6	9.6	6	#N/A	#N/A	#N/A	#N/A	#N/A	#N/A	#N/A	#N/A	#N/A	#N/A	#N/A	#N/A	#N/A	#N/A	#N/A	#N/A	#N/A	#N/A	#N/A	#N/A	#N/A	#N/A	#N/A	#N/A	#N/A	#N/A	#N/A	#N/A
CK3_13530	translation elongation factor 1A (EF-1A/EF-Tu) [Clostridiales butyrate-producing bacterium SS3/4]	#N/A	#N/A	#N/A	#N/A	#N/A	#N/A	#N/A	#N/A	#N/A	#N/A	#N/A	#N/A	#N/A	#N/A	#N/A	3.9	3.4	7.1	2.1	7.4	#N/A	#N/A	#N/A	#N/A	#N/A	#N/A	#N/A	#N/A	#N/A	#N/A	#N/A	#N/A	#N/A	#N/A	#N/A						#N/A	#N/A	#N/A	#N/A	#N/A	#N/A	#N/A	#N/A
CLOSTMETH_02093	translation elongation factor Tu [Ruminiclostridium [Clostridium] methylpentosum DSM 5476]	#N/A	#N/A	#N/A	#N/A	#N/A	#N/A	#N/A	#N/A	#N/A	#N/A	#N/A	#N/A	#N/A	#N/A	#N/A	4.1	6.5	1.5		10	#N/A	#N/A	#N/A	#N/A	#N/A	2.7			4.2		#N/A	#N/A	#N/A	#N/A	#N/A						#N/A	#N/A	#N/A	#N/A	#N/A	#N/A	#N/A	#N/A
ERE_29200	chaperone protein DnaK [Eubacterium rectale M104/1]	#N/A	#N/A	#N/A	#N/A	#N/A	#N/A	#N/A	#N/A	#N/A	#N/A	#N/A	#N/A	#N/A	#N/A	#N/A	3.1	5.8	5.6	8.3	7.3	#N/A	#N/A	#N/A	#N/A	#N/A	#N/A	#N/A	#N/A	#N/A	#N/A	#N/A	#N/A	#N/A	#N/A	#N/A	#N/A	#N/A	#N/A	#N/A	#N/A	#N/A	#N/A	#N/A	#N/A	#N/A	#N/A	#N/A	#N/A
BUTYVIB_01328	hypothetical protein [Butyrivibrio crossotus DSM 2876]	#N/A	#N/A	#N/A	#N/A	#N/A	#N/A	#N/A	#N/A	#N/A	#N/A	#N/A	#N/A	#N/A	#N/A	#N/A			2.3						1.1	5.5	#N/A	#N/A	#N/A	#N/A	#N/A						#N/A	#N/A	#N/A	#N/A	#N/A	#N/A	#N/A	#N/A	#N/A	#N/A	#N/A	#N/A	#N/A
HMPREF0988_02364	glyceraldehyde-3-phosphate dehydrogenase [Lachnospiraceae bacterium 1_4_56FAA]	#N/A	#N/A	#N/A	#N/A	#N/A	#N/A	#N/A	#N/A	#N/A	#N/A	#N/A	#N/A	#N/A	#N/A	#N/A						#N/A	#N/A	#N/A	#N/A	#N/A	#N/A	#N/A	#N/A	#N/A	#N/A	#N/A	#N/A	#N/A	#N/A	#N/A	#N/A	#N/A	#N/A	#N/A	#N/A	#N/A	#N/A	#N/A	#N/A	#N/A	#N/A	#N/A	#N/A
DORFOR_00781	Glu/Leu/Phe/Val dehydrogenase, dimerization domain protein [Dorea formicigenerans ATCC 27755]	#N/A	#N/A	#N/A	#N/A	#N/A	#N/A	#N/A	#N/A	#N/A	#N/A	#N/A	#N/A	#N/A	#N/A	#N/A						#N/A	#N/A	#N/A	#N/A	#N/A	#N/A	#N/A	#N/A	#N/A	#N/A	#N/A	#N/A	#N/A	#N/A	#N/A	#N/A	#N/A	#N/A	#N/A	#N/A	#N/A	#N/A	#N/A	#N/A	#N/A	#N/A	#N/A	#N/A
HMPREF0372_00773	fructose-1,6-bisphosphate aldolase, class II [Flavonifractor plautii ATCC 29863]	#N/A	#N/A	#N/A	#N/A	#N/A	#N/A	#N/A	#N/A	#N/A	#N/A	#N/A	#N/A	#N/A	#N/A	#N/A	7.5	4	3.5	20.3	45.4	#N/A	#N/A	#N/A	#N/A	#N/A	#N/A	#N/A	#N/A	#N/A	#N/A	#N/A	#N/A	#N/A	#N/A	#N/A	#N/A	#N/A	#N/A	#N/A	#N/A	#N/A	#N/A	#N/A	#N/A	#N/A	#N/A	#N/A	#N/A
HMPREF1033_02043	elongation factor G [Tannerella sp. 6_1_58FAA_CT1]	#N/A	#N/A	#N/A	#N/A	#N/A	#N/A	#N/A	#N/A	#N/A	#N/A	#N/A	#N/A	#N/A	#N/A	#N/A			3.7			#N/A	#N/A	#N/A	#N/A	#N/A	#N/A	#N/A	#N/A	#N/A	#N/A	#N/A	#N/A	#N/A	#N/A	#N/A	26.1	28	24.1	9.2	13.9	#N/A	#N/A	#N/A	#N/A	#N/A	#N/A	#N/A	#N/A
HMPREF1311_01424	hypothetical protein [Proteus mirabilis WGLW6]	#N/A	#N/A	#N/A	#N/A	#N/A	#N/A	#N/A	#N/A	#N/A	#N/A	#N/A	#N/A	#N/A	#N/A	#N/A	4.8		8.6		12.4	#N/A	#N/A	#N/A	#N/A	#N/A	#N/A	#N/A	#N/A	#N/A	#N/A	#N/A	#N/A	#N/A	#N/A	#N/A	#N/A	#N/A	#N/A	#N/A	#N/A	#N/A	#N/A	#N/A	#N/A	#N/A	#N/A	#N/A	#N/A
HMPREF1311_02423	glycerophosphoryl diester phosphodiesterase [Proteus mirabilis WGLW6]	#N/A	#N/A	#N/A	#N/A	#N/A	#N/A	#N/A	#N/A	#N/A	#N/A	#N/A	#N/A	#N/A	#N/A	#N/A	5.7					#N/A	#N/A	#N/A	#N/A	#N/A	#N/A	#N/A	#N/A	#N/A	#N/A	#N/A	#N/A	#N/A	#N/A	#N/A	#N/A	#N/A	#N/A	#N/A	#N/A	#N/A	#N/A	#N/A	#N/A	#N/A	#N/A	#N/A	#N/A
HMPREF9478_02662	hypothetical protein [Enterococcus saccharolyticus 30_1]	#N/A	#N/A	#N/A	#N/A	#N/A	#N/A	#N/A	#N/A	#N/A	#N/A	#N/A	#N/A	#N/A	#N/A	#N/A	1.8		2	5	12.8	#N/A	#N/A	#N/A	#N/A	#N/A	#N/A	#N/A	#N/A	#N/A	#N/A	#N/A	#N/A	#N/A	#N/A	#N/A	#N/A	#N/A	#N/A	#N/A	#N/A	#N/A	#N/A	#N/A	#N/A	#N/A	#N/A	#N/A	#N/A
HMPREF1311_00535	2,3-bisphosphoglycerate-dependent phosphoglycerate mutase [Proteus mirabilis WGLW6]	#N/A	#N/A	#N/A	#N/A	#N/A	#N/A	#N/A	#N/A	#N/A	#N/A	#N/A	#N/A	#N/A	#N/A	#N/A	9.9	13.2	4.2		3.6	#N/A	#N/A	#N/A	#N/A	#N/A	#N/A	#N/A	#N/A	#N/A	#N/A	#N/A	#N/A	#N/A	#N/A	#N/A	#N/A	#N/A	#N/A	#N/A	#N/A	#N/A	#N/A	#N/A	#N/A	#N/A	#N/A	#N/A	#N/A
HMPREF1311_00174	fructose-bisphosphate aldolase [Proteus mirabilis WGLW6]	#N/A	#N/A	#N/A	#N/A	#N/A	#N/A	#N/A	#N/A	#N/A	#N/A	#N/A	#N/A	#N/A	#N/A	#N/A	4.7	2.3									#N/A	#N/A	#N/A	#N/A	#N/A	#N/A	#N/A	#N/A	#N/A	#N/A	#N/A	#N/A	#N/A	#N/A	#N/A	#N/A	#N/A	#N/A	#N/A	#N/A	#N/A	#N/A	#N/A
HMPREF1311_03811	ATP synthase subunit beta [Proteus mirabilis WGLW6]	#N/A	#N/A	#N/A	#N/A	#N/A	#N/A	#N/A	#N/A	#N/A	#N/A	#N/A	#N/A	#N/A	#N/A	#N/A	6	5.2	16.5	9.5	12.7	#N/A	#N/A	#N/A	#N/A	#N/A	#N/A	#N/A	#N/A	#N/A	#N/A	#N/A	#N/A	#N/A	#N/A	#N/A	#N/A	#N/A	#N/A	#N/A	#N/A	#N/A	#N/A	#N/A	#N/A	#N/A	#N/A	#N/A	#N/A
P51162	gastrotropin [OS=Mus musculus]	#N/A	#N/A	#N/A	#N/A	#N/A	#N/A	#N/A	#N/A	#N/A	#N/A	#N/A	#N/A	#N/A	#N/A	#N/A											#N/A	#N/A	#N/A	#N/A	#N/A	#N/A	#N/A	#N/A	#N/A	#N/A						#N/A	#N/A	#N/A	#N/A	#N/A	#N/A	#N/A	#N/A
Q9Z0G0	PDZ domain-containing protein GIPC1 [OS=Mus musculus]	#N/A	#N/A	#N/A	#N/A	#N/A	#N/A	#N/A	#N/A	#N/A	#N/A	#N/A	#N/A	#N/A	#N/A	#N/A	1.8			2.6		#N/A	#N/A	#N/A	#N/A	#N/A	#N/A	#N/A	#N/A	#N/A	#N/A	#N/A	#N/A	#N/A	#N/A	#N/A						#N/A	#N/A	#N/A	#N/A	#N/A	#N/A	#N/A	#N/A
HMPREF1026_00707	triosephosphate isomerase [Lachnospiraceae bacterium 8_1_57FAA]	#N/A	#N/A	#N/A	#N/A	#N/A	#N/A	#N/A	#N/A	#N/A	#N/A	#N/A	#N/A	#N/A	#N/A	#N/A						#N/A	#N/A	#N/A	#N/A	#N/A						#N/A	#N/A	#N/A	#N/A	#N/A	#N/A	#N/A	#N/A	#N/A	#N/A	#N/A	#N/A	#N/A	#N/A	#N/A	#N/A	#N/A	#N/A
HMPREF9549_00005	hypothetical protein [Escherichia coli MS 185-1]	#N/A	#N/A	#N/A	#N/A	#N/A	#N/A	#N/A	#N/A	#N/A	#N/A	#N/A	#N/A	#N/A	#N/A	#N/A						#N/A	#N/A	#N/A	#N/A	#N/A	#N/A	#N/A	#N/A	#N/A	#N/A	#N/A	#N/A	#N/A	#N/A	#N/A	#N/A	#N/A	#N/A	#N/A	#N/A	#N/A	#N/A	#N/A	#N/A	#N/A	#N/A	#N/A	#N/A
HMPREF1311_01337	thiol peroxidase [Proteus mirabilis WGLW6]	#N/A	#N/A	#N/A	#N/A	#N/A	#N/A	#N/A	#N/A	#N/A	#N/A	#N/A	#N/A	#N/A	#N/A	#N/A						#N/A	#N/A	#N/A	#N/A	#N/A	#N/A	#N/A	#N/A	#N/A	#N/A	#N/A	#N/A	#N/A	#N/A	#N/A	#N/A	#N/A	#N/A	#N/A	#N/A	#N/A	#N/A	#N/A	#N/A	#N/A	#N/A	#N/A	#N/A
RUMHYD_01832	hypothetical protein [Blautia hydrogenotrophica DSM 10507]	#N/A	#N/A	#N/A	#N/A	#N/A	#N/A	#N/A	#N/A	#N/A	#N/A	#N/A	#N/A	#N/A	#N/A	#N/A	6		9.9	5.1	2.7	#N/A	#N/A	#N/A	#N/A	#N/A	#N/A	#N/A	#N/A	#N/A	#N/A	#N/A	#N/A	#N/A	#N/A	#N/A	#N/A	#N/A	#N/A	#N/A	#N/A	#N/A	#N/A	#N/A	#N/A	#N/A	#N/A	#N/A	#N/A
CBFG_00435	glucuronate isomerase [Clostridiales bacterium 1_7_47FAA]	#N/A	#N/A	#N/A	#N/A	#N/A	#N/A	#N/A	#N/A	#N/A	#N/A	#N/A	#N/A	#N/A	#N/A	#N/A		3.9			3.3	#N/A	#N/A	#N/A	#N/A	#N/A	#N/A	#N/A	#N/A	#N/A	#N/A	#N/A	#N/A	#N/A	#N/A	#N/A	#N/A	#N/A	#N/A	#N/A	#N/A	#N/A	#N/A	#N/A	#N/A	#N/A	#N/A	#N/A	#N/A
ESAG_04368	phosphoenolpyruvate carboxykinase (ATP) [Escherichia sp. 3_2_53FAA]	#N/A	#N/A	#N/A	#N/A	#N/A	#N/A	#N/A	#N/A	#N/A	#N/A	#N/A	#N/A	#N/A	#N/A	#N/A																#N/A	#N/A	#N/A	#N/A	#N/A	#N/A	#N/A	#N/A	#N/A	#N/A	#N/A	#N/A	#N/A	#N/A	#N/A	#N/A	#N/A	#N/A
BLAHAN_05773	corrinoid/iron-sulfur protein small subunit [Blautia hansenii DSM 20583]	#N/A	#N/A	#N/A	#N/A	#N/A	#N/A	#N/A	#N/A	#N/A	#N/A	#N/A	#N/A	#N/A	#N/A	#N/A						#N/A	#N/A	#N/A	#N/A	#N/A						#N/A	#N/A	#N/A	#N/A	#N/A	#N/A	#N/A	#N/A	#N/A	#N/A	#N/A	#N/A	#N/A	#N/A	#N/A	#N/A	#N/A	#N/A
BACCOP_03612	fructose-1,6-bisphosphate aldolase, class II [Bacteroides coprocola DSM 17136]	#N/A	#N/A	#N/A	#N/A	#N/A	#N/A	#N/A	#N/A	#N/A	#N/A	#N/A	#N/A	#N/A	#N/A	#N/A	12.5	5.3	7.4			#N/A	#N/A	#N/A	#N/A	#N/A	#N/A	#N/A	#N/A	#N/A	#N/A	#N/A	#N/A	#N/A	#N/A	#N/A	#N/A	#N/A	#N/A	#N/A	#N/A	#N/A	#N/A	#N/A	#N/A	#N/A	#N/A	#N/A	#N/A
HMPREF9538_06041	D-galactose-binding periplasmic protein [Klebsiella sp. MS 92-3]	#N/A	#N/A	#N/A	#N/A	#N/A	#N/A	#N/A	#N/A	#N/A	#N/A	#N/A	#N/A	#N/A	#N/A	#N/A						#N/A	#N/A	#N/A	#N/A	#N/A	#N/A	#N/A	#N/A	#N/A	#N/A	#N/A	#N/A	#N/A	#N/A	#N/A	#N/A	#N/A	#N/A	#N/A	#N/A	#N/A	#N/A	#N/A	#N/A	#N/A	#N/A	#N/A	#N/A
CLORAM_00323	fructose-1,6-bisphosphate aldolase, class II [Erysipelatoclostridium ramosum DSM 1402]	#N/A	#N/A	#N/A	#N/A	#N/A	#N/A	#N/A	#N/A	#N/A	#N/A	#N/A	#N/A	#N/A	#N/A	#N/A	5.5	3.5	3.4		3.9	#N/A	#N/A	#N/A	#N/A	#N/A	#N/A	#N/A	#N/A	#N/A	#N/A	#N/A	#N/A	#N/A	#N/A	#N/A	#N/A	#N/A	#N/A	#N/A	#N/A	#N/A	#N/A	#N/A	#N/A	#N/A	#N/A	#N/A	#N/A
HMPREF0880_00781	bacterioferritin [Yokenella regensburgei ATCC 43003]	#N/A	#N/A	#N/A	#N/A	#N/A	#N/A	#N/A	#N/A	#N/A	#N/A	#N/A	#N/A	#N/A	#N/A	#N/A	3.4	3.2		4.1		#N/A	#N/A	#N/A	#N/A	#N/A	#N/A	#N/A	#N/A	#N/A	#N/A	1.8	4.2	3.9		1.6	#N/A	#N/A	#N/A	#N/A	#N/A	#N/A	#N/A	#N/A	#N/A	#N/A	#N/A	#N/A	#N/A
P01655	Ig kappa chain V-III region PC 7132 [OS=Mus musculus]	#N/A	#N/A	#N/A	#N/A	#N/A	#N/A	#N/A	#N/A	#N/A	#N/A	#N/A	#N/A	#N/A	#N/A	#N/A			3.4			#N/A	#N/A	#N/A	#N/A	#N/A	#N/A	#N/A	#N/A	#N/A	#N/A	#N/A	#N/A	#N/A	#N/A	#N/A						#N/A	#N/A	#N/A	#N/A	#N/A	#N/A	#N/A	#N/A
HMPREF1311_01822	nucleoside diphosphate kinase [Proteus mirabilis WGLW6]	#N/A	#N/A	#N/A	#N/A	#N/A	#N/A	#N/A	#N/A	#N/A	#N/A	#N/A	#N/A	#N/A	#N/A	#N/A						#N/A	#N/A	#N/A	#N/A	#N/A	#N/A	#N/A	#N/A	#N/A	#N/A	#N/A	#N/A	#N/A	#N/A	#N/A	#N/A	#N/A	#N/A	#N/A	#N/A	#N/A	#N/A	#N/A	#N/A	#N/A	#N/A	#N/A	#N/A
Q8BFS6-1	Serine/threonine-protein phosphatase CPPED1 [OS=Mus musculus]	#N/A	#N/A	#N/A	#N/A	#N/A	#N/A	#N/A	#N/A	#N/A	#N/A	#N/A	#N/A	#N/A	#N/A	#N/A						#N/A	#N/A	#N/A	#N/A	#N/A						#N/A	#N/A	#N/A	#N/A	#N/A	#N/A	#N/A	#N/A	#N/A	#N/A	#N/A	#N/A	#N/A	#N/A	#N/A	#N/A	#N/A	#N/A
HMPREF9476_01558	dihydrodipicolinate synthase [Clostridium perfringens WAL-14572]	#N/A	#N/A	#N/A	#N/A	#N/A	#N/A	#N/A	#N/A	#N/A	#N/A	#N/A	#N/A	#N/A	#N/A	#N/A	5.6		4.8			#N/A	#N/A	#N/A	#N/A	#N/A	#N/A	#N/A	#N/A	#N/A	#N/A	#N/A	#N/A	#N/A	#N/A	#N/A	#N/A	#N/A	#N/A	#N/A	#N/A	#N/A	#N/A	#N/A	#N/A	#N/A	#N/A	#N/A	#N/A
Q64277	ADP-ribosyl cyclase/cyclic ADP-ribose hydrolase 2 [OS=Mus musculus]	#N/A	#N/A	#N/A	#N/A	#N/A	#N/A	#N/A	#N/A	#N/A	#N/A	#N/A	#N/A	#N/A	#N/A	#N/A						#N/A	#N/A	#N/A	#N/A	#N/A	#N/A	#N/A	#N/A	#N/A	#N/A	#N/A	#N/A	#N/A	#N/A	#N/A	#N/A	#N/A	#N/A	#N/A	#N/A	#N/A	#N/A	#N/A	#N/A	#N/A	#N/A	#N/A	#N/A
EUBHAL_01687	4-hydroxy-3-methylbut-2-enyl diphosphate reductase [Eubacterium [Eubacterium] hallii DSM 3353]	#N/A	#N/A	#N/A	#N/A	#N/A	#N/A	#N/A	#N/A	#N/A	#N/A	#N/A	#N/A	#N/A	#N/A	#N/A	25.9	5.6	4.8		1.7	#N/A	#N/A	#N/A	#N/A	#N/A	#N/A	#N/A	#N/A	#N/A	#N/A	#N/A	#N/A	#N/A	#N/A	#N/A	#N/A	#N/A	#N/A	#N/A	#N/A	#N/A	#N/A	#N/A	#N/A	#N/A	#N/A	#N/A	#N/A
CCU_14330	Glycosidases [Coprococcus sp. ART55/1]	#N/A	#N/A	#N/A	#N/A	#N/A	#N/A	#N/A	#N/A	#N/A	#N/A	#N/A	#N/A	#N/A	#N/A	#N/A	15.9	5.7	15.1	5.9	39.1	19.3	18.1	31.7	4.4	9.8	30.6	19	18.9	5.9	5.9	#N/A	#N/A	#N/A	#N/A	#N/A	4.4	1.9	4.8	4.8	18.1	#N/A	#N/A	#N/A	#N/A	#N/A	#N/A	#N/A	#N/A
BACPEC_02678	hypothetical protein [Clostridiales [Bacteroides] pectinophilus ATCC 43243]	#N/A	#N/A	#N/A	#N/A	#N/A	#N/A	#N/A	#N/A	#N/A	#N/A	#N/A	#N/A	#N/A	#N/A	#N/A						#N/A	#N/A	#N/A	#N/A	#N/A	#N/A	#N/A	#N/A	#N/A	#N/A	#N/A	#N/A	#N/A	#N/A	#N/A	#N/A	#N/A	#N/A	#N/A	#N/A	#N/A	#N/A	#N/A	#N/A	#N/A	#N/A	#N/A	#N/A
CLOBOL_03250	hypothetical protein [Lachnospiraceae [Clostridium] bolteae ATCC BAA-613]	#N/A	#N/A	#N/A	#N/A	#N/A	#N/A	#N/A	#N/A	#N/A	#N/A	#N/A	#N/A	#N/A	#N/A	#N/A	6.7		4.4	4.3	31.1	#N/A	#N/A	#N/A	#N/A	#N/A	#N/A	#N/A	#N/A	#N/A	#N/A	#N/A	#N/A	#N/A	#N/A	#N/A	#N/A	#N/A	#N/A	#N/A	#N/A	#N/A	#N/A	#N/A	#N/A	#N/A	#N/A	#N/A	#N/A
EDWATA_03196	peptidyl-prolyl cis-trans isomerase B [Edwardsiella tarda ATCC 23685]	#N/A	#N/A	#N/A	#N/A	#N/A	#N/A	#N/A	#N/A	#N/A	#N/A	#N/A	#N/A	#N/A	#N/A	#N/A						#N/A	#N/A	#N/A	#N/A	#N/A	#N/A	#N/A	#N/A	#N/A	#N/A						2.3	3.2				#N/A	#N/A	#N/A	#N/A	#N/A	#N/A	#N/A	#N/A
CLOSPI_02309	LPXTG-motif cell wall anchor domain protein [Erysipelatoclostridium [Clostridium] spiroforme DSM 1552]	#N/A	#N/A	#N/A	#N/A	#N/A	#N/A	#N/A	#N/A	#N/A	#N/A	#N/A	#N/A	#N/A	#N/A	#N/A	1.6				2.4	#N/A	#N/A	#N/A	#N/A	#N/A	#N/A	#N/A	#N/A	#N/A	#N/A	#N/A	#N/A	#N/A	#N/A	#N/A	#N/A	#N/A	#N/A	#N/A	#N/A	#N/A	#N/A	#N/A	#N/A	#N/A	#N/A	#N/A	#N/A
HMPREF1484_01106	elongation factor G [Dermabacter sp. HFH0086]	#N/A	#N/A	#N/A	#N/A	#N/A	#N/A	#N/A	#N/A	#N/A	#N/A	#N/A	#N/A	#N/A	#N/A	#N/A						#N/A	#N/A	#N/A	#N/A	#N/A	#N/A	#N/A	#N/A	#N/A	#N/A						#N/A	#N/A	#N/A	#N/A	#N/A	#N/A	#N/A	#N/A	#N/A	#N/A	#N/A	#N/A	#N/A
P54869	Hydroxymethylglutaryl-CoA synthase, mitochondrial [OS=Mus musculus]	#N/A	#N/A	#N/A	#N/A	#N/A	#N/A	#N/A	#N/A	#N/A	#N/A	#N/A	#N/A	#N/A	#N/A	#N/A	5.4					#N/A	#N/A	#N/A	#N/A	#N/A	#N/A	#N/A	#N/A	#N/A	#N/A	#N/A	#N/A	#N/A	#N/A	#N/A	#N/A	#N/A	#N/A	#N/A	#N/A	#N/A	#N/A	#N/A	#N/A	#N/A	#N/A	#N/A	#N/A
ROSINTL182_08859	UDP-glucose 4-epimerase [Roseburia intestinalis L1-82]	#N/A	#N/A	#N/A	#N/A	#N/A	#N/A	#N/A	#N/A	#N/A	#N/A	#N/A	#N/A	#N/A	#N/A	#N/A	39.8	8.6	46.5		39.9	#N/A	#N/A	#N/A	#N/A	#N/A	#N/A	#N/A	#N/A	#N/A	#N/A	#N/A	#N/A	#N/A	#N/A	#N/A	#N/A	#N/A	#N/A	#N/A	#N/A	#N/A	#N/A	#N/A	#N/A	#N/A	#N/A	#N/A	#N/A
ECSE_3583	50S ribosomal protein L5 [Escherichia coli SE11]	#N/A	#N/A	#N/A	#N/A	#N/A	#N/A	#N/A	#N/A	#N/A	#N/A	#N/A	#N/A	#N/A	#N/A	#N/A	0.7										3.9	3		2.3						4.1	#N/A	#N/A	#N/A	#N/A	#N/A	#N/A	#N/A	#N/A	#N/A	#N/A	#N/A	#N/A	#N/A
P01819	Ig heavy chain V region MOPC 141 [OS=Mus musculus]	#N/A	#N/A	#N/A	#N/A	#N/A	#N/A	#N/A	#N/A	#N/A	#N/A	#N/A	#N/A	#N/A	#N/A	#N/A	4.7	11.5	2.1		1.8	11.1	19	17.3	3.1	7.1	6.2	16.4	15.2	6.4	6	#N/A	#N/A	#N/A	#N/A	#N/A	4.8	9.2	17.8	16.6	4.8	#N/A	#N/A	#N/A	#N/A	#N/A	#N/A	#N/A	#N/A
HMPREF0179_02968	hypothetical protein [Bilophila wadsworthia 3_1_6]	#N/A	#N/A	#N/A	#N/A	#N/A	#N/A	#N/A	#N/A	#N/A	#N/A	#N/A	#N/A	#N/A	#N/A	#N/A						#N/A	#N/A	#N/A	#N/A	#N/A	#N/A	#N/A	#N/A	#N/A	#N/A	#N/A	#N/A	#N/A	#N/A	#N/A	#N/A	#N/A	#N/A	#N/A	#N/A	#N/A	#N/A	#N/A	#N/A	#N/A	#N/A	#N/A	#N/A
CLOBOL_03546	hypothetical protein [Lachnospiraceae [Clostridium] bolteae ATCC BAA-613]	#N/A	#N/A	#N/A	#N/A	#N/A	#N/A	#N/A	#N/A	#N/A	#N/A	#N/A	#N/A	#N/A	#N/A	#N/A	5.3			3.9		#N/A	#N/A	#N/A	#N/A	#N/A	#N/A	#N/A	#N/A	#N/A	#N/A	#N/A	#N/A	#N/A	#N/A	#N/A	#N/A	#N/A	#N/A	#N/A	#N/A	#N/A	#N/A	#N/A	#N/A	#N/A	#N/A	#N/A	#N/A
CSBG_01410	hypothetical protein [Clostridium sp. 7_2_43FAA]	#N/A	#N/A	#N/A	#N/A	#N/A	#N/A	#N/A	#N/A	#N/A	#N/A	#N/A	#N/A	#N/A	#N/A	#N/A	4.3	3.5	5.3			#N/A	#N/A	#N/A	#N/A	#N/A	#N/A	#N/A	#N/A	#N/A	#N/A	#N/A	#N/A	#N/A	#N/A	#N/A	#N/A	#N/A	#N/A	#N/A	#N/A	#N/A	#N/A	#N/A	#N/A	#N/A	#N/A	#N/A	#N/A
CK3_19630	50S ribosomal protein L3, bacterial [Clostridiales butyrate-producing bacterium SS3/4]	#N/A	#N/A	#N/A	#N/A	#N/A	#N/A	#N/A	#N/A	#N/A	#N/A	#N/A	#N/A	#N/A	#N/A	#N/A						9.9	10.2	30.2		7.3	#N/A	#N/A	#N/A	#N/A	#N/A	#N/A	#N/A	#N/A	#N/A	#N/A	#N/A	#N/A	#N/A	#N/A	#N/A	#N/A	#N/A	#N/A	#N/A	#N/A	#N/A	#N/A	#N/A
HMPREF1311_00881	3-oxoacyl-[acyl-carrier-protein] synthase 2 [Proteus mirabilis WGLW6]	#N/A	#N/A	#N/A	#N/A	#N/A	#N/A	#N/A	#N/A	#N/A	#N/A	#N/A	#N/A	#N/A	#N/A	#N/A		1.4	4.9	4.8		#N/A	#N/A	#N/A	#N/A	#N/A	#N/A	#N/A	#N/A	#N/A	#N/A	#N/A	#N/A	#N/A	#N/A	#N/A	#N/A	#N/A	#N/A	#N/A	#N/A	#N/A	#N/A	#N/A	#N/A	#N/A	#N/A	#N/A	#N/A
ESAG_04030	transaldolase [Escherichia sp. 3_2_53FAA]	#N/A	#N/A	#N/A	#N/A	#N/A	#N/A	#N/A	#N/A	#N/A	#N/A	#N/A	#N/A	#N/A	#N/A	#N/A	1.1	2.9																				1.4				#N/A	#N/A	#N/A	#N/A	#N/A	#N/A	#N/A	#N/A
CSAG_01053	N-succinylglutamate 5-semialdehyde dehydrogenase [Citrobacter sp. 30_2]	#N/A	#N/A	#N/A	#N/A	#N/A	#N/A	#N/A	#N/A	#N/A	#N/A	#N/A	#N/A	#N/A	#N/A	#N/A	6.8		6.3	7.9	5.9	#N/A	#N/A	#N/A	#N/A	#N/A	#N/A	#N/A	#N/A	#N/A	#N/A	#N/A	#N/A	#N/A	#N/A	#N/A	#N/A	#N/A	#N/A	#N/A	#N/A	#N/A	#N/A	#N/A	#N/A	#N/A	#N/A	#N/A	#N/A
COPCOM_02069	ATP synthase F1, beta subunit [Coprococcus comes ATCC 27758]	#N/A	#N/A	#N/A	#N/A	#N/A	#N/A	#N/A	#N/A	#N/A	#N/A	#N/A	#N/A	#N/A	#N/A	#N/A																#N/A	#N/A	#N/A	#N/A	#N/A	#N/A	#N/A	#N/A	#N/A	#N/A	#N/A	#N/A	#N/A	#N/A	#N/A	#N/A	#N/A	#N/A
MITSMUL_03508	phosphoenolpyruvate carboxykinase (ATP) [Mitsuokella multacida DSM 20544]	#N/A	#N/A	#N/A	#N/A	#N/A	#N/A	#N/A	#N/A	#N/A	#N/A	#N/A	#N/A	#N/A	#N/A	#N/A	62.6	81.6	48.5	51.2	11.5	#N/A	#N/A	#N/A	#N/A	#N/A	#N/A	#N/A	#N/A	#N/A	#N/A	#N/A	#N/A	#N/A	#N/A	#N/A	20.5	48.2	20.9	31.9	7.6	#N/A	#N/A	#N/A	#N/A	#N/A	#N/A	#N/A	#N/A
P17897	Lysozyme c-1 [OS=Mus musculus]	#N/A	#N/A	#N/A	#N/A	#N/A	#N/A	#N/A	#N/A	#N/A	#N/A	#N/A	#N/A	#N/A	#N/A	#N/A						#N/A	#N/A	#N/A	#N/A	#N/A	#N/A	#N/A	#N/A	#N/A	#N/A	#N/A	#N/A	#N/A	#N/A	#N/A	#N/A	#N/A	#N/A	#N/A	#N/A	#N/A	#N/A	#N/A	#N/A	#N/A	#N/A	#N/A	#N/A
HMPREF9439_00735	transposase, IS4 family [Parasutterella excrementihominis YIT 11859]	#N/A	#N/A	#N/A	#N/A	#N/A	#N/A	#N/A	#N/A	#N/A	#N/A	#N/A	#N/A	#N/A	#N/A	#N/A						#N/A	#N/A	#N/A	#N/A	#N/A	#N/A	#N/A	#N/A	#N/A	#N/A	#N/A	#N/A	#N/A	#N/A	#N/A	#N/A	#N/A	#N/A	#N/A	#N/A	#N/A	#N/A	#N/A	#N/A	#N/A	#N/A	#N/A	#N/A
Q7TQ65-1	Transmembrane channel-like protein 4 [OS=Mus musculus]	#N/A	#N/A	#N/A	#N/A	#N/A	#N/A	#N/A	#N/A	#N/A	#N/A	#N/A	#N/A	#N/A	#N/A	#N/A						#N/A	#N/A	#N/A	#N/A	#N/A	#N/A	#N/A	#N/A	#N/A	#N/A	#N/A	#N/A	#N/A	#N/A	#N/A	#N/A	#N/A	#N/A	#N/A	#N/A	#N/A	#N/A	#N/A	#N/A	#N/A	#N/A	#N/A	#N/A
HMPREF1311_01938	hypothetical protein [Proteus mirabilis WGLW6]	#N/A	#N/A	#N/A	#N/A	#N/A	#N/A	#N/A	#N/A	#N/A	#N/A	#N/A	#N/A	#N/A	#N/A	#N/A						#N/A	#N/A	#N/A	#N/A	#N/A	#N/A	#N/A	#N/A	#N/A	#N/A	#N/A	#N/A	#N/A	#N/A	#N/A	#N/A	#N/A	#N/A	#N/A	#N/A	#N/A	#N/A	#N/A	#N/A	#N/A	#N/A	#N/A	#N/A
CLOBOL_04995	hypothetical protein [Lachnospiraceae [Clostridium] bolteae ATCC BAA-613]	#N/A	#N/A	#N/A	#N/A	#N/A	#N/A	#N/A	#N/A	#N/A	#N/A	#N/A	#N/A	#N/A	#N/A	#N/A	3.4	4	8.3	7.7	23.9	#N/A	#N/A	#N/A	#N/A	#N/A	#N/A	#N/A	#N/A	#N/A	#N/A	#N/A	#N/A	#N/A	#N/A	#N/A	#N/A	#N/A	#N/A	#N/A	#N/A	#N/A	#N/A	#N/A	#N/A	#N/A	#N/A	#N/A	#N/A
HMPREF1311_00217	beta-phosphoglucomutase [Proteus mirabilis WGLW6]	#N/A	#N/A	#N/A	#N/A	#N/A	#N/A	#N/A	#N/A	#N/A	#N/A	#N/A	#N/A	#N/A	#N/A	#N/A						#N/A	#N/A	#N/A	#N/A	#N/A	#N/A	#N/A	#N/A	#N/A	#N/A	#N/A	#N/A	#N/A	#N/A	#N/A	#N/A	#N/A	#N/A	#N/A	#N/A	#N/A	#N/A	#N/A	#N/A	#N/A	#N/A	#N/A	#N/A
RUMTOR_00795	ribosomal subunit interface protein [Ruminococcus torques ATCC 27756]	#N/A	#N/A	#N/A	#N/A	#N/A	#N/A	#N/A	#N/A	#N/A	#N/A	#N/A	#N/A	#N/A	#N/A	#N/A	52	10.6	46	29.5	103.2	#N/A	#N/A	#N/A	#N/A	#N/A	#N/A	#N/A	#N/A	#N/A	#N/A	#N/A	#N/A	#N/A	#N/A	#N/A	#N/A	#N/A	#N/A	#N/A	#N/A	#N/A	#N/A	#N/A	#N/A	#N/A	#N/A	#N/A	#N/A
HMPREF1311_01450	periplasmic oligopeptide-binding protein [Proteus mirabilis WGLW6]	#N/A	#N/A	#N/A	#N/A	#N/A	#N/A	#N/A	#N/A	#N/A	#N/A	#N/A	#N/A	#N/A	#N/A	#N/A						#N/A	#N/A	#N/A	#N/A	#N/A	#N/A	#N/A	#N/A	#N/A	#N/A	#N/A	#N/A	#N/A	#N/A	#N/A	#N/A	#N/A	#N/A	#N/A	#N/A	#N/A	#N/A	#N/A	#N/A	#N/A	#N/A	#N/A	#N/A
HMPREF9436_01623	hypothetical protein [Faecalibacterium cf. prausnitzii KLE1255]	#N/A	#N/A	#N/A	#N/A	#N/A	#N/A	#N/A	#N/A	#N/A	#N/A	#N/A	#N/A	#N/A	#N/A	#N/A	42	19	29.9	19.2	17.5	#N/A	#N/A	#N/A	#N/A	#N/A	#N/A	#N/A	#N/A	#N/A	#N/A	#N/A	#N/A	#N/A	#N/A	#N/A	#N/A	#N/A	#N/A	#N/A	#N/A	#N/A	#N/A	#N/A	#N/A	#N/A	#N/A	#N/A	#N/A
PROPEN_01124	phosphopentomutase [Proteus penneri ATCC 35198]	#N/A	#N/A	#N/A	#N/A	#N/A	#N/A	#N/A	#N/A	#N/A	#N/A	#N/A	#N/A	#N/A	#N/A	#N/A	2.7					#N/A	#N/A	#N/A	#N/A	#N/A	#N/A	#N/A	#N/A	#N/A	#N/A	#N/A	#N/A	#N/A	#N/A	#N/A	#N/A	#N/A	#N/A	#N/A	#N/A	#N/A	#N/A	#N/A	#N/A	#N/A	#N/A	#N/A	#N/A
Q62471	Vomeronasal secretory protein 1 [OS=Mus musculus]	#N/A	#N/A	#N/A	#N/A	#N/A	#N/A	#N/A	#N/A	#N/A	#N/A	#N/A	#N/A	#N/A	#N/A	#N/A	2.8	10.9		12.7	5.3	#N/A	#N/A	#N/A	#N/A	#N/A	#N/A	#N/A	#N/A	#N/A	#N/A	#N/A	#N/A	#N/A	#N/A	#N/A	#N/A	#N/A	#N/A	#N/A	#N/A	#N/A	#N/A	#N/A	#N/A	#N/A	#N/A	#N/A	#N/A
CLOSTHATH_04334	branched-chain-amino-acid transaminase [Lachnospiraceae [Clostridium] hathewayi DSM 13479]	#N/A	#N/A	#N/A	#N/A	#N/A	#N/A	#N/A	#N/A	#N/A	#N/A	#N/A	#N/A	#N/A	#N/A	#N/A						#N/A	#N/A	#N/A	#N/A	#N/A	#N/A	#N/A	#N/A	#N/A	#N/A	#N/A	#N/A	#N/A	#N/A	#N/A						#N/A	#N/A	#N/A	#N/A	#N/A	#N/A	#N/A	#N/A
BACINT_03380	heavy metal efflux pump, CzcA family [Bacteroides intestinalis DSM 17393]	#N/A	#N/A	#N/A	#N/A	#N/A	#N/A	#N/A	#N/A	#N/A	#N/A	#N/A	#N/A	#N/A	#N/A	#N/A						#N/A	#N/A	#N/A	#N/A	#N/A	#N/A	#N/A	#N/A	#N/A	#N/A	#N/A	#N/A	#N/A	#N/A	#N/A	#N/A	#N/A	#N/A	#N/A	#N/A	#N/A	#N/A	#N/A	#N/A	#N/A	#N/A	#N/A	#N/A
HMPREF1311_01361	lactoylglutathione lyase [Proteus mirabilis WGLW6]	#N/A	#N/A	#N/A	#N/A	#N/A	#N/A	#N/A	#N/A	#N/A	#N/A	#N/A	#N/A	#N/A	#N/A	#N/A			3.6			#N/A	#N/A	#N/A	#N/A	#N/A	#N/A	#N/A	#N/A	#N/A	#N/A	#N/A	#N/A	#N/A	#N/A	#N/A	#N/A	#N/A	#N/A	#N/A	#N/A	#N/A	#N/A	#N/A	#N/A	#N/A	#N/A	#N/A	#N/A
COLSTE_00465	hypothetical protein [Collinsella stercoris DSM 13279]	#N/A	#N/A	#N/A	#N/A	#N/A	#N/A	#N/A	#N/A	#N/A	#N/A	#N/A	#N/A	#N/A	#N/A	#N/A	26.7	3.9	23	8.9	63.9	#N/A	#N/A	#N/A	#N/A	#N/A	#N/A	#N/A	#N/A	#N/A	#N/A	#N/A	#N/A	#N/A	#N/A	#N/A	#N/A	#N/A	#N/A	#N/A	#N/A	#N/A	#N/A	#N/A	#N/A	#N/A	#N/A	#N/A	#N/A
Q8VHF2-1	Cadherin-related family member 5 [OS=Mus musculus]	#N/A	#N/A	#N/A	#N/A	#N/A	#N/A	#N/A	#N/A	#N/A	#N/A	#N/A	#N/A	#N/A	#N/A	#N/A	#N/A	#N/A	#N/A	#N/A	#N/A	59.2	102.5	108.7	53.3	140.6	#N/A	#N/A	#N/A	#N/A	#N/A	#N/A	#N/A	#N/A	#N/A	#N/A	#N/A	#N/A	#N/A	#N/A	#N/A	#N/A	#N/A	#N/A	#N/A	#N/A	#N/A	#N/A	#N/A
HMPREF0485_03442	phosphate ABC transporter, phosphate-binding protein PstS [Klebsiella sp. 1_1_55]	#N/A	#N/A	#N/A	#N/A	#N/A	#N/A	#N/A	#N/A	#N/A	#N/A	#N/A	#N/A	#N/A	#N/A	#N/A	#N/A	#N/A	#N/A	#N/A	#N/A			1.6	3.6		14.7			2.1		1.6					4.9	20.4	9.3	12.4	14.9	#N/A	#N/A	#N/A	#N/A	#N/A	#N/A	#N/A	#N/A
HMPREF9350_02073	translation elongation factor Tu [Escherichia coli MS 85-1]	#N/A	#N/A	#N/A	#N/A	#N/A	#N/A	#N/A	#N/A	#N/A	#N/A	#N/A	#N/A	#N/A	#N/A	#N/A	#N/A	#N/A	#N/A	#N/A	#N/A						81.9	114.6	26.7	98.9	16.2	#N/A	#N/A	#N/A	#N/A	#N/A	139.3	87	67.1	50.8	360.4	#N/A	#N/A	#N/A	#N/A	#N/A	#N/A	#N/A	#N/A
CIT292_10575	phosphate ABC transporter, phosphate-binding protein PstS [Citrobacter youngae ATCC 29220]	#N/A	#N/A	#N/A	#N/A	#N/A	#N/A	#N/A	#N/A	#N/A	#N/A	#N/A	#N/A	#N/A	#N/A	#N/A	#N/A	#N/A	#N/A	#N/A	#N/A																					#N/A	#N/A	#N/A	#N/A	#N/A	#N/A	#N/A	#N/A
Q61646	Haptoglobin [OS=Mus musculus]	#N/A	#N/A	#N/A	#N/A	#N/A	#N/A	#N/A	#N/A	#N/A	#N/A	#N/A	#N/A	#N/A	#N/A	#N/A	#N/A	#N/A	#N/A	#N/A	#N/A		3.9	1.9	731.9		#N/A	#N/A	#N/A	#N/A	#N/A	#N/A	#N/A	#N/A	#N/A	#N/A	#N/A	#N/A	#N/A	#N/A	#N/A	#N/A	#N/A	#N/A	#N/A	#N/A	#N/A	#N/A	#N/A
CSAG_01017	glyceraldehyde-3-phosphate dehydrogenase A [Citrobacter sp. 30_2]	#N/A	#N/A	#N/A	#N/A	#N/A	#N/A	#N/A	#N/A	#N/A	#N/A	#N/A	#N/A	#N/A	#N/A	#N/A	#N/A	#N/A	#N/A	#N/A	#N/A													1.9		20.5	#N/A	#N/A	#N/A	#N/A	#N/A	#N/A	#N/A	#N/A	#N/A	#N/A	#N/A	#N/A	#N/A
BACEGG_02964	translation elongation factor Tu [Bacteroides eggerthii DSM 20697]	#N/A	#N/A	#N/A	#N/A	#N/A	#N/A	#N/A	#N/A	#N/A	#N/A	#N/A	#N/A	#N/A	#N/A	#N/A	#N/A	#N/A	#N/A	#N/A	#N/A	32.3	58.5	26.3	35.5	46.6	41.8	36.3	21.4	23.5		#N/A	#N/A	#N/A	#N/A	#N/A	#N/A	#N/A	#N/A	#N/A	#N/A	#N/A	#N/A	#N/A	#N/A	#N/A	#N/A	#N/A	#N/A
HMPREF1307_03900	hypothetical protein [Klebsiella pneumoniae subsp. pneumoniae WGLW3]	#N/A	#N/A	#N/A	#N/A	#N/A	#N/A	#N/A	#N/A	#N/A	#N/A	#N/A	#N/A	#N/A	#N/A	#N/A	#N/A	#N/A	#N/A	#N/A	#N/A					14								2.9								#N/A	#N/A	#N/A	#N/A	#N/A	#N/A	#N/A	#N/A
HMPREF0201_03753	phosphopyruvate hydratase [Cedecea davisae DSM 4568]	#N/A	#N/A	#N/A	#N/A	#N/A	#N/A	#N/A	#N/A	#N/A	#N/A	#N/A	#N/A	#N/A	#N/A	#N/A	#N/A	#N/A	#N/A	#N/A	#N/A		4			5.6	#N/A	#N/A	#N/A	#N/A	#N/A	#N/A	#N/A	#N/A	#N/A	#N/A	#N/A	#N/A	#N/A	#N/A	#N/A	#N/A	#N/A	#N/A	#N/A	#N/A	#N/A	#N/A	#N/A
P28665	Murinoglobulin-1 [OS=Mus musculus]	#N/A	#N/A	#N/A	#N/A	#N/A	#N/A	#N/A	#N/A	#N/A	#N/A	#N/A	#N/A	#N/A	#N/A	#N/A	#N/A	#N/A	#N/A	#N/A	#N/A	5.2		3.6	118.6		#N/A	#N/A	#N/A	#N/A	#N/A	#N/A	#N/A	#N/A	#N/A	#N/A	#N/A	#N/A	#N/A	#N/A	#N/A	#N/A	#N/A	#N/A	#N/A	#N/A	#N/A	#N/A	#N/A
HMPREF0485_04179	mmbp [Klebsiella sp. 1_1_55]	#N/A	#N/A	#N/A	#N/A	#N/A	#N/A	#N/A	#N/A	#N/A	#N/A	#N/A	#N/A	#N/A	#N/A	#N/A	#N/A	#N/A	#N/A	#N/A	#N/A																					#N/A	#N/A	#N/A	#N/A	#N/A	#N/A	#N/A	#N/A
BACCAC_00287	glutamate decarboxylase [Bacteroides caccae ATCC 43185]	#N/A	#N/A	#N/A	#N/A	#N/A	#N/A	#N/A	#N/A	#N/A	#N/A	#N/A	#N/A	#N/A	#N/A	#N/A	#N/A	#N/A	#N/A	#N/A	#N/A	5.3	21.4	21.9	11.8	39.5	#N/A	#N/A	#N/A	#N/A	#N/A							4.2	6.4		3.1	#N/A	#N/A	#N/A	#N/A	#N/A	#N/A	#N/A	#N/A
ENTCAN_07126	glucose-specific phosphotransferase enzyme IIA component [Enterobacter cancerogenus ATCC 35316]	#N/A	#N/A	#N/A	#N/A	#N/A	#N/A	#N/A	#N/A	#N/A	#N/A	#N/A	#N/A	#N/A	#N/A	#N/A	#N/A	#N/A	#N/A	#N/A	#N/A	4.3	11.2	7.9	1.1	5.2	#N/A	#N/A	#N/A	#N/A	#N/A	#N/A	#N/A	#N/A	#N/A	#N/A	5.7				3.4	#N/A	#N/A	#N/A	#N/A	#N/A	#N/A	#N/A	#N/A
HMPREF0880_00234	chaperonin GroS [Yokenella regensburgei ATCC 43003]	#N/A	#N/A	#N/A	#N/A	#N/A	#N/A	#N/A	#N/A	#N/A	#N/A	#N/A	#N/A	#N/A	#N/A	#N/A	#N/A	#N/A	#N/A	#N/A	#N/A						2.2	1.4				1.5		1.9	4		7.3	2.6				#N/A	#N/A	#N/A	#N/A	#N/A	#N/A	#N/A	#N/A
HMPREF1476_02406	elongation factor Tu [Sutterella wadsworthensis HGA0223]	#N/A	#N/A	#N/A	#N/A	#N/A	#N/A	#N/A	#N/A	#N/A	#N/A	#N/A	#N/A	#N/A	#N/A	#N/A	#N/A	#N/A	#N/A	#N/A	#N/A		19.9	11.5	8	12.9	#N/A	#N/A	#N/A	#N/A	#N/A	#N/A	#N/A	#N/A	#N/A	#N/A	#N/A	#N/A	#N/A	#N/A	#N/A	#N/A	#N/A	#N/A	#N/A	#N/A	#N/A	#N/A	#N/A
HMPREF1024_04185	maltose-binding periplasmic protein [Klebsiella sp. 4_1_44FAA]	#N/A	#N/A	#N/A	#N/A	#N/A	#N/A	#N/A	#N/A	#N/A	#N/A	#N/A	#N/A	#N/A	#N/A	#N/A	#N/A	#N/A	#N/A	#N/A	#N/A					5.1	2.7	1.3						4.3		7.5		1.3				#N/A	#N/A	#N/A	#N/A	#N/A	#N/A	#N/A	#N/A
HMPREF1024_00731	superoxide dismutase [Fe] [Klebsiella sp. 4_1_44FAA]	#N/A	#N/A	#N/A	#N/A	#N/A	#N/A	#N/A	#N/A	#N/A	#N/A	#N/A	#N/A	#N/A	#N/A	#N/A	#N/A	#N/A	#N/A	#N/A	#N/A		1.9	3.8		0.3	5.9	5		15	6.3	1.5										#N/A	#N/A	#N/A	#N/A	#N/A	#N/A	#N/A	#N/A
HMPREF1024_00096	outer membrane protein C [Klebsiella sp. 4_1_44FAA]	#N/A	#N/A	#N/A	#N/A	#N/A	#N/A	#N/A	#N/A	#N/A	#N/A	#N/A	#N/A	#N/A	#N/A	#N/A	#N/A	#N/A	#N/A	#N/A	#N/A											2.1		4.7		5.5	6.3	3.6		6.9		#N/A	#N/A	#N/A	#N/A	#N/A	#N/A	#N/A	#N/A
CLOLEP_03947	translation elongation factor Tu [Ruminiclostridium [Clostridium] leptum DSM 753]	#N/A	#N/A	#N/A	#N/A	#N/A	#N/A	#N/A	#N/A	#N/A	#N/A	#N/A	#N/A	#N/A	#N/A	#N/A	#N/A	#N/A	#N/A	#N/A	#N/A	1.9	9.3	15.2	6.7	16.6	#N/A	#N/A	#N/A	#N/A	#N/A	#N/A	#N/A	#N/A	#N/A	#N/A	#N/A	#N/A	#N/A	#N/A	#N/A	#N/A	#N/A	#N/A	#N/A	#N/A	#N/A	#N/A	#N/A
COPCOM_02442	chaperonin GroL [Coprococcus comes ATCC 27758]	#N/A	#N/A	#N/A	#N/A	#N/A	#N/A	#N/A	#N/A	#N/A	#N/A	#N/A	#N/A	#N/A	#N/A	#N/A	#N/A	#N/A	#N/A	#N/A	#N/A	12.2	8.6	13.8	1.9	24.4	#N/A	#N/A	#N/A	#N/A	#N/A	1.4		5.8	12.3		#N/A	#N/A	#N/A	#N/A	#N/A	#N/A	#N/A	#N/A	#N/A	#N/A	#N/A	#N/A	#N/A
P01670	Ig kappa chain V-III region PC 6684 [OS=Mus musculus]	#N/A	#N/A	#N/A	#N/A	#N/A	#N/A	#N/A	#N/A	#N/A	#N/A	#N/A	#N/A	#N/A	#N/A	#N/A	#N/A	#N/A	#N/A	#N/A	#N/A	10.2	23.1	14	3.7	16	3	11.7	10.5	12.1	5.3	12.7	23.1	22.9	21.2	18	#N/A	#N/A	#N/A	#N/A	#N/A	#N/A	#N/A	#N/A	#N/A	#N/A	#N/A	#N/A	#N/A
ENTCAN_07373	alkaline phosphatase family protein [Enterobacter cancerogenus ATCC 35316]	#N/A	#N/A	#N/A	#N/A	#N/A	#N/A	#N/A	#N/A	#N/A	#N/A	#N/A	#N/A	#N/A	#N/A	#N/A	#N/A	#N/A	#N/A	#N/A	#N/A						#N/A	#N/A	#N/A	#N/A	#N/A	#N/A	#N/A	#N/A	#N/A	#N/A	#N/A	#N/A	#N/A	#N/A	#N/A	#N/A	#N/A	#N/A	#N/A	#N/A	#N/A	#N/A	#N/A
HMPREF0485_01835	antioxidant, AhpC/TSA family [Klebsiella sp. 1_1_55]	#N/A	#N/A	#N/A	#N/A	#N/A	#N/A	#N/A	#N/A	#N/A	#N/A	#N/A	#N/A	#N/A	#N/A	#N/A	#N/A	#N/A	#N/A	#N/A	#N/A				9.2	2	2.1						2		4.4		1.2				4.5	#N/A	#N/A	#N/A	#N/A	#N/A	#N/A	#N/A	#N/A
CIT292_10353	xylose isomerase [Citrobacter youngae ATCC 29220]	#N/A	#N/A	#N/A	#N/A	#N/A	#N/A	#N/A	#N/A	#N/A	#N/A	#N/A	#N/A	#N/A	#N/A	#N/A	#N/A	#N/A	#N/A	#N/A	#N/A	2.1	4.2			12.2	1.5									4		4.9		4.3	2.6	#N/A	#N/A	#N/A	#N/A	#N/A	#N/A	#N/A	#N/A
HMPREF0189_00090	translation elongation factor G [Burkholderiales bacterium 1_1_47]	#N/A	#N/A	#N/A	#N/A	#N/A	#N/A	#N/A	#N/A	#N/A	#N/A	#N/A	#N/A	#N/A	#N/A	#N/A	#N/A	#N/A	#N/A	#N/A	#N/A	6.5	2	8.8	10.2	7.7	#N/A	#N/A	#N/A	#N/A	#N/A	#N/A	#N/A	#N/A	#N/A	#N/A	#N/A	#N/A	#N/A	#N/A	#N/A	#N/A	#N/A	#N/A	#N/A	#N/A	#N/A	#N/A	#N/A
HMPREF9455_02733	elongation factor G [Dysgonomonas gadei ATCC BAA-286]	#N/A	#N/A	#N/A	#N/A	#N/A	#N/A	#N/A	#N/A	#N/A	#N/A	#N/A	#N/A	#N/A	#N/A	#N/A	#N/A	#N/A	#N/A	#N/A	#N/A						24.4	4.1		8		#N/A	#N/A	#N/A	#N/A	#N/A	#N/A	#N/A	#N/A	#N/A	#N/A	#N/A	#N/A	#N/A	#N/A	#N/A	#N/A	#N/A	#N/A
CSAG_00161	alkaline phosphatase [Citrobacter sp. 30_2]	#N/A	#N/A	#N/A	#N/A	#N/A	#N/A	#N/A	#N/A	#N/A	#N/A	#N/A	#N/A	#N/A	#N/A	#N/A	#N/A	#N/A	#N/A	#N/A	#N/A						#N/A	#N/A	#N/A	#N/A	#N/A	#N/A	#N/A	#N/A	#N/A	#N/A	#N/A	#N/A	#N/A	#N/A	#N/A	#N/A	#N/A	#N/A	#N/A	#N/A	#N/A	#N/A	#N/A
CIT292_08233	peroxiredoxin [Citrobacter youngae ATCC 29220]	#N/A	#N/A	#N/A	#N/A	#N/A	#N/A	#N/A	#N/A	#N/A	#N/A	#N/A	#N/A	#N/A	#N/A	#N/A	#N/A	#N/A	#N/A	#N/A	#N/A												1.9			1.7	1.1					#N/A	#N/A	#N/A	#N/A	#N/A	#N/A	#N/A	#N/A
BACFIN_05419	triose-phosphate isomerase [Bacteroides finegoldii DSM 17565]	#N/A	#N/A	#N/A	#N/A	#N/A	#N/A	#N/A	#N/A	#N/A	#N/A	#N/A	#N/A	#N/A	#N/A	#N/A	#N/A	#N/A	#N/A	#N/A	#N/A	52.9	42.3	111.9	14.9	60.8	#N/A	#N/A	#N/A	#N/A	#N/A	#N/A	#N/A	#N/A	#N/A	#N/A	#N/A	#N/A	#N/A	#N/A	#N/A	#N/A	#N/A	#N/A	#N/A	#N/A	#N/A	#N/A	#N/A
CLOBOL_05214	hypothetical protein [Lachnospiraceae [Clostridium] bolteae ATCC BAA-613]	#N/A	#N/A	#N/A	#N/A	#N/A	#N/A	#N/A	#N/A	#N/A	#N/A	#N/A	#N/A	#N/A	#N/A	#N/A	#N/A	#N/A	#N/A	#N/A	#N/A						#N/A	#N/A	#N/A	#N/A	#N/A	#N/A	#N/A	#N/A	#N/A	#N/A	#N/A	#N/A	#N/A	#N/A	#N/A	#N/A	#N/A	#N/A	#N/A	#N/A	#N/A	#N/A	#N/A
HMPREF0880_02949	NAD(P)H:quinone oxidoreductase, type IV [Yokenella regensburgei ATCC 43003]	#N/A	#N/A	#N/A	#N/A	#N/A	#N/A	#N/A	#N/A	#N/A	#N/A	#N/A	#N/A	#N/A	#N/A	#N/A	#N/A	#N/A	#N/A	#N/A	#N/A						#N/A	#N/A	#N/A	#N/A	#N/A	1.8										#N/A	#N/A	#N/A	#N/A	#N/A	#N/A	#N/A	#N/A
P01660	Ig kappa chain V-III region PC 3741/TEPC 111 [OS=Mus musculus]	#N/A	#N/A	#N/A	#N/A	#N/A	#N/A	#N/A	#N/A	#N/A	#N/A	#N/A	#N/A	#N/A	#N/A	#N/A	#N/A	#N/A	#N/A	#N/A	#N/A	4.4	8.4	25.9	3.3		#N/A	#N/A	#N/A	#N/A	#N/A	#N/A	#N/A	#N/A	#N/A	#N/A	#N/A	#N/A	#N/A	#N/A	#N/A	#N/A	#N/A	#N/A	#N/A	#N/A	#N/A	#N/A	#N/A
COPCOM_00492	ribosomal protein L7/L12 [Coprococcus comes ATCC 27758]	#N/A	#N/A	#N/A	#N/A	#N/A	#N/A	#N/A	#N/A	#N/A	#N/A	#N/A	#N/A	#N/A	#N/A	#N/A	#N/A	#N/A	#N/A	#N/A	#N/A	4.2	16.8	50.4	3.6	29.2	14.7	11.4	11	3.7	11.5			2.2	6.9		18.8	25.1	26.4	17.3	99.2	#N/A	#N/A	#N/A	#N/A	#N/A	#N/A	#N/A	#N/A
ENTCAN_06355	fimbrillin MatB [Enterobacter cancerogenus ATCC 35316]	#N/A	#N/A	#N/A	#N/A	#N/A	#N/A	#N/A	#N/A	#N/A	#N/A	#N/A	#N/A	#N/A	#N/A	#N/A	#N/A	#N/A	#N/A	#N/A	#N/A							0.8														#N/A	#N/A	#N/A	#N/A	#N/A	#N/A	#N/A	#N/A
CLONEX_01901	formate C-acetyltransferase [Tyzzerella nexilis DSM 1787]	#N/A	#N/A	#N/A	#N/A	#N/A	#N/A	#N/A	#N/A	#N/A	#N/A	#N/A	#N/A	#N/A	#N/A	#N/A	#N/A	#N/A	#N/A	#N/A	#N/A	2					#N/A	#N/A	#N/A	#N/A	#N/A	37	108.9	117.6	144.7	35.2	#N/A	#N/A	#N/A	#N/A	#N/A	#N/A	#N/A	#N/A	#N/A	#N/A	#N/A	#N/A	#N/A
CIT292_09089	inorganic diphosphatase [Citrobacter youngae ATCC 29220]	#N/A	#N/A	#N/A	#N/A	#N/A	#N/A	#N/A	#N/A	#N/A	#N/A	#N/A	#N/A	#N/A	#N/A	#N/A	#N/A	#N/A	#N/A	#N/A	#N/A						4.7	4.7								4	8.7	3.2			4.7	#N/A	#N/A	#N/A	#N/A	#N/A	#N/A	#N/A	#N/A
CIT292_08218	hypothetical protein [Citrobacter youngae ATCC 29220]	#N/A	#N/A	#N/A	#N/A	#N/A	#N/A	#N/A	#N/A	#N/A	#N/A	#N/A	#N/A	#N/A	#N/A	#N/A	#N/A	#N/A	#N/A	#N/A	#N/A	7.2	6	8.1		5.6	8.5	8.9	4.2			#N/A	#N/A	#N/A	#N/A	#N/A	#N/A	#N/A	#N/A	#N/A	#N/A	#N/A	#N/A	#N/A	#N/A	#N/A	#N/A	#N/A	#N/A
HMPREF0485_01963	peptidyl-prolyl cis-trans isomerase Cyp18 [Klebsiella sp. 1_1_55]	#N/A	#N/A	#N/A	#N/A	#N/A	#N/A	#N/A	#N/A	#N/A	#N/A	#N/A	#N/A	#N/A	#N/A	#N/A	#N/A	#N/A	#N/A	#N/A	#N/A						4.5	7.5				#N/A	#N/A	#N/A	#N/A	#N/A	#N/A	#N/A	#N/A	#N/A	#N/A	#N/A	#N/A	#N/A	#N/A	#N/A	#N/A	#N/A	#N/A
HMPREF9538_04428	outer membrane protein A [Klebsiella sp. MS 92-3]	#N/A	#N/A	#N/A	#N/A	#N/A	#N/A	#N/A	#N/A	#N/A	#N/A	#N/A	#N/A	#N/A	#N/A	#N/A	#N/A	#N/A	#N/A	#N/A	#N/A		5.1			2.5							2.2		1.8	8.1	#N/A	#N/A	#N/A	#N/A	#N/A	#N/A	#N/A	#N/A	#N/A	#N/A	#N/A	#N/A	#N/A
HMPREF0485_00220	acetate kinase [Klebsiella sp. 1_1_55]	#N/A	#N/A	#N/A	#N/A	#N/A	#N/A	#N/A	#N/A	#N/A	#N/A	#N/A	#N/A	#N/A	#N/A	#N/A	#N/A	#N/A	#N/A	#N/A	#N/A	4.5	4.1	4.4		6.6	2.5															#N/A	#N/A	#N/A	#N/A	#N/A	#N/A	#N/A	#N/A
HMPREF1308_04003	sn-glycerol-3-phosphate-binding periplasmic protein ugpB [Klebsiella pneumoniae subsp. pneumoniae WGLW5]	#N/A	#N/A	#N/A	#N/A	#N/A	#N/A	#N/A	#N/A	#N/A	#N/A	#N/A	#N/A	#N/A	#N/A	#N/A	#N/A	#N/A	#N/A	#N/A	#N/A	4.2			30.3		#N/A	#N/A	#N/A	#N/A	#N/A	#N/A	#N/A	#N/A	#N/A	#N/A	#N/A	#N/A	#N/A	#N/A	#N/A	#N/A	#N/A	#N/A	#N/A	#N/A	#N/A	#N/A	#N/A
CIT292_08200	putative cold shock protein CspE [Citrobacter youngae ATCC 29220]	#N/A	#N/A	#N/A	#N/A	#N/A	#N/A	#N/A	#N/A	#N/A	#N/A	#N/A	#N/A	#N/A	#N/A	#N/A	#N/A	#N/A	#N/A	#N/A	#N/A																					#N/A	#N/A	#N/A	#N/A	#N/A	#N/A	#N/A	#N/A
CIT292_08061	2,3-bisphosphoglycerate-dependent phosphoglycerate mutase [Citrobacter youngae ATCC 29220]	#N/A	#N/A	#N/A	#N/A	#N/A	#N/A	#N/A	#N/A	#N/A	#N/A	#N/A	#N/A	#N/A	#N/A	#N/A	#N/A	#N/A	#N/A	#N/A	#N/A	4.1	4.5	2.5		7.4						#N/A	#N/A	#N/A	#N/A	#N/A	#N/A	#N/A	#N/A	#N/A	#N/A	#N/A	#N/A	#N/A	#N/A	#N/A	#N/A	#N/A	#N/A
CSAG_03660	sn-glycerol-3-phosphate-binding periplasmic protein ugpB [Citrobacter sp. 30_2]	#N/A	#N/A	#N/A	#N/A	#N/A	#N/A	#N/A	#N/A	#N/A	#N/A	#N/A	#N/A	#N/A	#N/A	#N/A	#N/A	#N/A	#N/A	#N/A	#N/A		1.8	8	3.9	6.9	#N/A	#N/A	#N/A	#N/A	#N/A	1.5					#N/A	#N/A	#N/A	#N/A	#N/A	#N/A	#N/A	#N/A	#N/A	#N/A	#N/A	#N/A	#N/A
HMPREF1024_03713	transaldolase B [Klebsiella sp. 4_1_44FAA]	#N/A	#N/A	#N/A	#N/A	#N/A	#N/A	#N/A	#N/A	#N/A	#N/A	#N/A	#N/A	#N/A	#N/A	#N/A	#N/A	#N/A	#N/A	#N/A	#N/A		1.9														#N/A	#N/A	#N/A	#N/A	#N/A	#N/A	#N/A	#N/A	#N/A	#N/A	#N/A	#N/A	#N/A
HMPREF0880_02814	arginine ABC transporter, periplasmic arginine-binding protein ArtJ [Yokenella regensburgei ATCC 43003]	#N/A	#N/A	#N/A	#N/A	#N/A	#N/A	#N/A	#N/A	#N/A	#N/A	#N/A	#N/A	#N/A	#N/A	#N/A	#N/A	#N/A	#N/A	#N/A	#N/A											1.7						4.8	2.3			#N/A	#N/A	#N/A	#N/A	#N/A	#N/A	#N/A	#N/A
Q5SX40	Myosin-1 [OS=Mus musculus]	#N/A	#N/A	#N/A	#N/A	#N/A	#N/A	#N/A	#N/A	#N/A	#N/A	#N/A	#N/A	#N/A	#N/A	#N/A	#N/A	#N/A	#N/A	#N/A	#N/A						#N/A	#N/A	#N/A	#N/A	#N/A	#N/A	#N/A	#N/A	#N/A	#N/A	11	9.6	8.9	14	7.3	#N/A	#N/A	#N/A	#N/A	#N/A	#N/A	#N/A	#N/A
HMPREF0880_00684	peptidase Do [Yokenella regensburgei ATCC 43003]	#N/A	#N/A	#N/A	#N/A	#N/A	#N/A	#N/A	#N/A	#N/A	#N/A	#N/A	#N/A	#N/A	#N/A	#N/A	#N/A	#N/A	#N/A	#N/A	#N/A																					#N/A	#N/A	#N/A	#N/A	#N/A	#N/A	#N/A	#N/A
FAEPRAA2165_02184	Glu/Leu/Phe/Val dehydrogenase, dimerization domain protein [Faecalibacterium prausnitzii A2-165]	#N/A	#N/A	#N/A	#N/A	#N/A	#N/A	#N/A	#N/A	#N/A	#N/A	#N/A	#N/A	#N/A	#N/A	#N/A	#N/A	#N/A	#N/A	#N/A	#N/A						6.7	5.1		6.4	4.8	#N/A	#N/A	#N/A	#N/A	#N/A	#N/A	#N/A	#N/A	#N/A	#N/A	#N/A	#N/A	#N/A	#N/A	#N/A	#N/A	#N/A	#N/A
Q8K2I4	Beta-mannosidase [OS=Mus musculus]	#N/A	#N/A	#N/A	#N/A	#N/A	#N/A	#N/A	#N/A	#N/A	#N/A	#N/A	#N/A	#N/A	#N/A	#N/A	#N/A	#N/A	#N/A	#N/A	#N/A						#N/A	#N/A	#N/A	#N/A	#N/A	#N/A	#N/A	#N/A	#N/A	#N/A	#N/A	#N/A	#N/A	#N/A	#N/A	#N/A	#N/A	#N/A	#N/A	#N/A	#N/A	#N/A	#N/A
HMPREF0454_04062	ribosomal protein S1 [Hafnia alvei ATCC 51873]	#N/A	#N/A	#N/A	#N/A	#N/A	#N/A	#N/A	#N/A	#N/A	#N/A	#N/A	#N/A	#N/A	#N/A	#N/A	#N/A	#N/A	#N/A	#N/A	#N/A																#N/A	#N/A	#N/A	#N/A	#N/A	#N/A	#N/A	#N/A	#N/A	#N/A	#N/A	#N/A	#N/A
HMPREF9530_02363	TRAP transporter solute receptor, DctP family [Escherichia coli MS 21-1]	#N/A	#N/A	#N/A	#N/A	#N/A	#N/A	#N/A	#N/A	#N/A	#N/A	#N/A	#N/A	#N/A	#N/A	#N/A	#N/A	#N/A	#N/A	#N/A	#N/A						1.7										#N/A	#N/A	#N/A	#N/A	#N/A	#N/A	#N/A	#N/A	#N/A	#N/A	#N/A	#N/A	#N/A
HMPREF0880_01187	dipeptide ABC transporter, periplasmic dipeptide-binding protein DppA [Yokenella regensburgei ATCC 43003]	#N/A	#N/A	#N/A	#N/A	#N/A	#N/A	#N/A	#N/A	#N/A	#N/A	#N/A	#N/A	#N/A	#N/A	#N/A	#N/A	#N/A	#N/A	#N/A	#N/A																					#N/A	#N/A	#N/A	#N/A	#N/A	#N/A	#N/A	#N/A
Q8K386	Ras-related protein Rab-15 [OS=Mus musculus]	#N/A	#N/A	#N/A	#N/A	#N/A	#N/A	#N/A	#N/A	#N/A	#N/A	#N/A	#N/A	#N/A	#N/A	#N/A	#N/A	#N/A	#N/A	#N/A	#N/A		4.3	6.1		4.8	#N/A	#N/A	#N/A	#N/A	#N/A	#N/A	#N/A	#N/A	#N/A	#N/A	#N/A	#N/A	#N/A	#N/A	#N/A	#N/A	#N/A	#N/A	#N/A	#N/A	#N/A	#N/A	#N/A
PROVRUST_07140	RNA polymerase-binding protein DksA [Providencia rustigianii DSM 4541]	#N/A	#N/A	#N/A	#N/A	#N/A	#N/A	#N/A	#N/A	#N/A	#N/A	#N/A	#N/A	#N/A	#N/A	#N/A	#N/A	#N/A	#N/A	#N/A	#N/A																#N/A	#N/A	#N/A	#N/A	#N/A	#N/A	#N/A	#N/A	#N/A	#N/A	#N/A	#N/A	#N/A
HMPREF9348_01382	cold-shock DNA-binding domain protein [Escherichia coli MS 145-7]	#N/A	#N/A	#N/A	#N/A	#N/A	#N/A	#N/A	#N/A	#N/A	#N/A	#N/A	#N/A	#N/A	#N/A	#N/A	#N/A	#N/A	#N/A	#N/A	#N/A																#N/A	#N/A	#N/A	#N/A	#N/A	#N/A	#N/A	#N/A	#N/A	#N/A	#N/A	#N/A	#N/A
HMPREF0880_04640	putative major carboxysome shell protein 1A [Yokenella regensburgei ATCC 43003]	#N/A	#N/A	#N/A	#N/A	#N/A	#N/A	#N/A	#N/A	#N/A	#N/A	#N/A	#N/A	#N/A	#N/A	#N/A	#N/A	#N/A	#N/A	#N/A	#N/A		16.6			4		5.6					6.9	4.9								#N/A	#N/A	#N/A	#N/A	#N/A	#N/A	#N/A	#N/A
Q8R0W0	epiplakin [OS=Mus musculus]	#N/A	#N/A	#N/A	#N/A	#N/A	#N/A	#N/A	#N/A	#N/A	#N/A	#N/A	#N/A	#N/A	#N/A	#N/A	#N/A	#N/A	#N/A	#N/A	#N/A						#N/A	#N/A	#N/A	#N/A	#N/A	#N/A	#N/A	#N/A	#N/A	#N/A	#N/A	#N/A	#N/A	#N/A	#N/A	#N/A	#N/A	#N/A	#N/A	#N/A	#N/A	#N/A	#N/A
HMPREF9530_04783	thioredoxin [Escherichia coli MS 21-1]	#N/A	#N/A	#N/A	#N/A	#N/A	#N/A	#N/A	#N/A	#N/A	#N/A	#N/A	#N/A	#N/A	#N/A	#N/A	#N/A	#N/A	#N/A	#N/A	#N/A											#N/A	#N/A	#N/A	#N/A	#N/A	4.2			4.3	1.3	#N/A	#N/A	#N/A	#N/A	#N/A	#N/A	#N/A	#N/A
P97290	Plasma protease C1 inhibitor [OS=Mus musculus]	#N/A	#N/A	#N/A	#N/A	#N/A	#N/A	#N/A	#N/A	#N/A	#N/A	#N/A	#N/A	#N/A	#N/A	#N/A	#N/A	#N/A	#N/A	#N/A	#N/A	4.4	5.6		12.2	5.5	#N/A	#N/A	#N/A	#N/A	#N/A	#N/A	#N/A	#N/A	#N/A	#N/A	#N/A	#N/A	#N/A	#N/A	#N/A	#N/A	#N/A	#N/A	#N/A	#N/A	#N/A	#N/A	#N/A
UPSP:K1CP_HUMAN_contaminant	KERATIN, TYPE I CYTOSKELETAL 16 (CYTOKERATIN 16) (K16) (CK 16)	#N/A	#N/A	#N/A	#N/A	#N/A	#N/A	#N/A	#N/A	#N/A	#N/A	#N/A	#N/A	#N/A	#N/A	#N/A	#N/A	#N/A	#N/A	#N/A	#N/A						#N/A	#N/A	#N/A	#N/A	#N/A	#N/A	#N/A	#N/A	#N/A	#N/A	#N/A	#N/A	#N/A	#N/A	#N/A	#N/A	#N/A	#N/A	#N/A	#N/A	#N/A	#N/A	#N/A
HMPREF9538_06137	isocitrate dehydrogenase, NADP-dependent [Klebsiella sp. MS 92-3]	#N/A	#N/A	#N/A	#N/A	#N/A	#N/A	#N/A	#N/A	#N/A	#N/A	#N/A	#N/A	#N/A	#N/A	#N/A	#N/A	#N/A	#N/A	#N/A	#N/A						#N/A	#N/A	#N/A	#N/A	#N/A		4.2		3.1		#N/A	#N/A	#N/A	#N/A	#N/A	#N/A	#N/A	#N/A	#N/A	#N/A	#N/A	#N/A	#N/A
CIT292_06868	DNA-binding protein H-NS [Citrobacter youngae ATCC 29220]	#N/A	#N/A	#N/A	#N/A	#N/A	#N/A	#N/A	#N/A	#N/A	#N/A	#N/A	#N/A	#N/A	#N/A	#N/A	#N/A	#N/A	#N/A	#N/A	#N/A																			2.4		#N/A	#N/A	#N/A	#N/A	#N/A	#N/A	#N/A	#N/A
HMPREF0201_04271	ribosomal protein L6 [Cedecea davisae DSM 4568]	#N/A	#N/A	#N/A	#N/A	#N/A	#N/A	#N/A	#N/A	#N/A	#N/A	#N/A	#N/A	#N/A	#N/A	#N/A	#N/A	#N/A	#N/A	#N/A	#N/A																0.4	6.4	5.3	5.4	1.3	#N/A	#N/A	#N/A	#N/A	#N/A	#N/A	#N/A	#N/A
CIT292_09961	S-ribosylhomocysteinase LuxS [Citrobacter youngae ATCC 29220]	#N/A	#N/A	#N/A	#N/A	#N/A	#N/A	#N/A	#N/A	#N/A	#N/A	#N/A	#N/A	#N/A	#N/A	#N/A	#N/A	#N/A	#N/A	#N/A	#N/A											#N/A	#N/A	#N/A	#N/A	#N/A	#N/A	#N/A	#N/A	#N/A	#N/A	#N/A	#N/A	#N/A	#N/A	#N/A	#N/A	#N/A	#N/A
CIT292_10344	7.4 kDa cold shock protein [Citrobacter youngae ATCC 29220]	#N/A	#N/A	#N/A	#N/A	#N/A	#N/A	#N/A	#N/A	#N/A	#N/A	#N/A	#N/A	#N/A	#N/A	#N/A	#N/A	#N/A	#N/A	#N/A	#N/A																					#N/A	#N/A	#N/A	#N/A	#N/A	#N/A	#N/A	#N/A
HMPREF0485_04436	phosphopentomutase [Klebsiella sp. 1_1_55]	#N/A	#N/A	#N/A	#N/A	#N/A	#N/A	#N/A	#N/A	#N/A	#N/A	#N/A	#N/A	#N/A	#N/A	#N/A	#N/A	#N/A	#N/A	#N/A	#N/A						#N/A	#N/A	#N/A	#N/A	#N/A	#N/A	#N/A	#N/A	#N/A	#N/A	#N/A	#N/A	#N/A	#N/A	#N/A	#N/A	#N/A	#N/A	#N/A	#N/A	#N/A	#N/A	#N/A
P01027-1	Complement C3 [OS=Mus musculus]	#N/A	#N/A	#N/A	#N/A	#N/A	#N/A	#N/A	#N/A	#N/A	#N/A	#N/A	#N/A	#N/A	#N/A	#N/A	#N/A	#N/A	#N/A	#N/A	#N/A						#N/A	#N/A	#N/A	#N/A	#N/A	#N/A	#N/A	#N/A	#N/A	#N/A	#N/A	#N/A	#N/A	#N/A	#N/A	#N/A	#N/A	#N/A	#N/A	#N/A	#N/A	#N/A	#N/A
HMPREF0201_00015	ribosomal protein L1 [Cedecea davisae DSM 4568]	#N/A	#N/A	#N/A	#N/A	#N/A	#N/A	#N/A	#N/A	#N/A	#N/A	#N/A	#N/A	#N/A	#N/A	#N/A	#N/A	#N/A	#N/A	#N/A	#N/A																#N/A	#N/A	#N/A	#N/A	#N/A	#N/A	#N/A	#N/A	#N/A	#N/A	#N/A	#N/A	#N/A
CIY_21500	chaperone protein DnaK [Butyrivibrio fibrisolvens 16/4]	#N/A	#N/A	#N/A	#N/A	#N/A	#N/A	#N/A	#N/A	#N/A	#N/A	#N/A	#N/A	#N/A	#N/A	#N/A	#N/A	#N/A	#N/A	#N/A	#N/A						#N/A	#N/A	#N/A	#N/A	#N/A	#N/A	#N/A	#N/A	#N/A	#N/A	#N/A	#N/A	#N/A	#N/A	#N/A	#N/A	#N/A	#N/A	#N/A	#N/A	#N/A	#N/A	#N/A
EDWATA_00266	ribosomal protein L9 [Edwardsiella tarda ATCC 23685]	#N/A	#N/A	#N/A	#N/A	#N/A	#N/A	#N/A	#N/A	#N/A	#N/A	#N/A	#N/A	#N/A	#N/A	#N/A	#N/A	#N/A	#N/A	#N/A	#N/A											#N/A	#N/A	#N/A	#N/A	#N/A						#N/A	#N/A	#N/A	#N/A	#N/A	#N/A	#N/A	#N/A
HMPREF0880_01251	protein-export chaperone SecB [Yokenella regensburgei ATCC 43003]	#N/A	#N/A	#N/A	#N/A	#N/A	#N/A	#N/A	#N/A	#N/A	#N/A	#N/A	#N/A	#N/A	#N/A	#N/A	#N/A	#N/A	#N/A	#N/A	#N/A						#N/A	#N/A	#N/A	#N/A	#N/A		1.6									#N/A	#N/A	#N/A	#N/A	#N/A	#N/A	#N/A	#N/A
CUO_1976	transcriptional regulator, Fis family [Enterococcus faecium PC4.1]	#N/A	#N/A	#N/A	#N/A	#N/A	#N/A	#N/A	#N/A	#N/A	#N/A	#N/A	#N/A	#N/A	#N/A	#N/A	#N/A	#N/A	#N/A	#N/A	#N/A	22.8	35.8	50.8	19.9	61.5	#N/A	#N/A	#N/A	#N/A	#N/A	25.1	49.8	116.2	60.2	25.8	#N/A	#N/A	#N/A	#N/A	#N/A	#N/A	#N/A	#N/A	#N/A	#N/A	#N/A	#N/A	#N/A
O88533	aromatic-L-amino-acid decarboxylase [OS=Mus musculus]	#N/A	#N/A	#N/A	#N/A	#N/A	#N/A	#N/A	#N/A	#N/A	#N/A	#N/A	#N/A	#N/A	#N/A	#N/A	#N/A	#N/A	#N/A	#N/A	#N/A						#N/A	#N/A	#N/A	#N/A	#N/A	#N/A	#N/A	#N/A	#N/A	#N/A	#N/A	#N/A	#N/A	#N/A	#N/A	#N/A	#N/A	#N/A	#N/A	#N/A	#N/A	#N/A	#N/A
Q93092	Transaldolase [OS=Mus musculus]	#N/A	#N/A	#N/A	#N/A	#N/A	#N/A	#N/A	#N/A	#N/A	#N/A	#N/A	#N/A	#N/A	#N/A	#N/A	#N/A	#N/A	#N/A	#N/A	#N/A						#N/A	#N/A	#N/A	#N/A	#N/A	#N/A	#N/A	#N/A	#N/A	#N/A	#N/A	#N/A	#N/A	#N/A	#N/A	#N/A	#N/A	#N/A	#N/A	#N/A	#N/A	#N/A	#N/A
P05213	Tubulin alpha-1B chain [OS=Mus musculus]	#N/A	#N/A	#N/A	#N/A	#N/A	#N/A	#N/A	#N/A	#N/A	#N/A	#N/A	#N/A	#N/A	#N/A	#N/A	#N/A	#N/A	#N/A	#N/A	#N/A						2.4						2.2				#N/A	#N/A	#N/A	#N/A	#N/A	#N/A	#N/A	#N/A	#N/A	#N/A	#N/A	#N/A	#N/A
HMPREF0493_0755	DNA-directed RNA polymerase, alpha subunit [Lactobacillus amylolyticus DSM 11664]	#N/A	#N/A	#N/A	#N/A	#N/A	#N/A	#N/A	#N/A	#N/A	#N/A	#N/A	#N/A	#N/A	#N/A	#N/A	#N/A	#N/A	#N/A	#N/A	#N/A	39.5	25	45.9	5.6	24.2	28.6	6.7	6.1	5	7.9	#N/A	#N/A	#N/A	#N/A	#N/A	29.4	13.6	22.8	7.4	35.5	#N/A	#N/A	#N/A	#N/A	#N/A	#N/A	#N/A	#N/A
HMPREF0994_05942	hypothetical protein [Lachnospiraceae bacterium 3_1_57FAA_CT1]	#N/A	#N/A	#N/A	#N/A	#N/A	#N/A	#N/A	#N/A	#N/A	#N/A	#N/A	#N/A	#N/A	#N/A	#N/A	#N/A	#N/A	#N/A	#N/A	#N/A		4.5	3.7		2		1.6				#N/A	#N/A	#N/A	#N/A	#N/A	#N/A	#N/A	#N/A	#N/A	#N/A	#N/A	#N/A	#N/A	#N/A	#N/A	#N/A	#N/A	#N/A
CIT292_10118	ribosomal protein L24 [Citrobacter youngae ATCC 29220]	#N/A	#N/A	#N/A	#N/A	#N/A	#N/A	#N/A	#N/A	#N/A	#N/A	#N/A	#N/A	#N/A	#N/A	#N/A	#N/A	#N/A	#N/A	#N/A	#N/A											#N/A	#N/A	#N/A	#N/A	#N/A	#N/A	#N/A	#N/A	#N/A	#N/A	#N/A	#N/A	#N/A	#N/A	#N/A	#N/A	#N/A	#N/A
Q9R1Z7	6-pyruvoyl tetrahydrobiopterin synthase [OS=Mus musculus]	#N/A	#N/A	#N/A	#N/A	#N/A	#N/A	#N/A	#N/A	#N/A	#N/A	#N/A	#N/A	#N/A	#N/A	#N/A	#N/A	#N/A	#N/A	#N/A	#N/A	5.3	2	9.2	2.7	6.3	#N/A	#N/A	#N/A	#N/A	#N/A	#N/A	#N/A	#N/A	#N/A	#N/A	#N/A	#N/A	#N/A	#N/A	#N/A	#N/A	#N/A	#N/A	#N/A	#N/A	#N/A	#N/A	#N/A
RO1_27270	hypothetical protein [Roseburia intestinalis XB6B4]	#N/A	#N/A	#N/A	#N/A	#N/A	#N/A	#N/A	#N/A	#N/A	#N/A	#N/A	#N/A	#N/A	#N/A	#N/A	#N/A	#N/A	#N/A	#N/A	#N/A	4.5	10.3	7.8		2.1	#N/A	#N/A	#N/A	#N/A	#N/A	#N/A	#N/A	#N/A	#N/A	#N/A	#N/A	#N/A	#N/A	#N/A	#N/A	#N/A	#N/A	#N/A	#N/A	#N/A	#N/A	#N/A	#N/A
CK3_00640	TRAP transporter solute receptor, TAXI family [Clostridiales butyrate-producing bacterium SS3/4]	#N/A	#N/A	#N/A	#N/A	#N/A	#N/A	#N/A	#N/A	#N/A	#N/A	#N/A	#N/A	#N/A	#N/A	#N/A	#N/A	#N/A	#N/A	#N/A	#N/A						#N/A	#N/A	#N/A	#N/A	#N/A	#N/A	#N/A	#N/A	#N/A	#N/A	#N/A	#N/A	#N/A	#N/A	#N/A	#N/A	#N/A	#N/A	#N/A	#N/A	#N/A	#N/A	#N/A
Q64191	N(4)-(beta-N-acetylglucosaminyl)-L-asparaginase [OS=Mus musculus]	#N/A	#N/A	#N/A	#N/A	#N/A	#N/A	#N/A	#N/A	#N/A	#N/A	#N/A	#N/A	#N/A	#N/A	#N/A	#N/A	#N/A	#N/A	#N/A	#N/A				2.7	7.9	#N/A	#N/A	#N/A	#N/A	#N/A	#N/A	#N/A	#N/A	#N/A	#N/A	#N/A	#N/A	#N/A	#N/A	#N/A	#N/A	#N/A	#N/A	#N/A	#N/A	#N/A	#N/A	#N/A
CIT292_07999	glutamine ABC transporter, periplasmic glutamine-binding protein GlnH [Citrobacter youngae ATCC 29220]	#N/A	#N/A	#N/A	#N/A	#N/A	#N/A	#N/A	#N/A	#N/A	#N/A	#N/A	#N/A	#N/A	#N/A	#N/A	#N/A	#N/A	#N/A	#N/A	#N/A																#N/A	#N/A	#N/A	#N/A	#N/A	#N/A	#N/A	#N/A	#N/A	#N/A	#N/A	#N/A	#N/A
HMPREF1311_02125	chaperone htpG [Proteus mirabilis WGLW6]	#N/A	#N/A	#N/A	#N/A	#N/A	#N/A	#N/A	#N/A	#N/A	#N/A	#N/A	#N/A	#N/A	#N/A	#N/A	#N/A	#N/A	#N/A	#N/A	#N/A						#N/A	#N/A	#N/A	#N/A	#N/A						#N/A	#N/A	#N/A	#N/A	#N/A	#N/A	#N/A	#N/A	#N/A	#N/A	#N/A	#N/A	#N/A
P14152	Malate dehydrogenase, cytoplasmic [OS=Mus musculus]	#N/A	#N/A	#N/A	#N/A	#N/A	#N/A	#N/A	#N/A	#N/A	#N/A	#N/A	#N/A	#N/A	#N/A	#N/A	#N/A	#N/A	#N/A	#N/A	#N/A						#N/A	#N/A	#N/A	#N/A	#N/A	#N/A	#N/A	#N/A	#N/A	#N/A	#N/A	#N/A	#N/A	#N/A	#N/A	#N/A	#N/A	#N/A	#N/A	#N/A	#N/A	#N/A	#N/A
HMPREF0485_01860	hypothetical protein [Klebsiella sp. 1_1_55]	#N/A	#N/A	#N/A	#N/A	#N/A	#N/A	#N/A	#N/A	#N/A	#N/A	#N/A	#N/A	#N/A	#N/A	#N/A	#N/A	#N/A	#N/A	#N/A	#N/A		4.2	1.9		9	#N/A	#N/A	#N/A	#N/A	#N/A											#N/A	#N/A	#N/A	#N/A	#N/A	#N/A	#N/A	#N/A
CIT292_10086	ATP-dependent chaperone protein ClpB [Citrobacter youngae ATCC 29220]	#N/A	#N/A	#N/A	#N/A	#N/A	#N/A	#N/A	#N/A	#N/A	#N/A	#N/A	#N/A	#N/A	#N/A	#N/A	#N/A	#N/A	#N/A	#N/A	#N/A																#N/A	#N/A	#N/A	#N/A	#N/A	#N/A	#N/A	#N/A	#N/A	#N/A	#N/A	#N/A	#N/A
HMPREF1024_04370	phosphocarrier protein HPr [Klebsiella sp. 4_1_44FAA]	#N/A	#N/A	#N/A	#N/A	#N/A	#N/A	#N/A	#N/A	#N/A	#N/A	#N/A	#N/A	#N/A	#N/A	#N/A	#N/A	#N/A	#N/A	#N/A	#N/A						#N/A	#N/A	#N/A	#N/A	#N/A		2									#N/A	#N/A	#N/A	#N/A	#N/A	#N/A	#N/A	#N/A
CSAG_03714	universal stress protein A [Citrobacter sp. 30_2]	#N/A	#N/A	#N/A	#N/A	#N/A	#N/A	#N/A	#N/A	#N/A	#N/A	#N/A	#N/A	#N/A	#N/A	#N/A	#N/A	#N/A	#N/A	#N/A	#N/A						#N/A	#N/A	#N/A	#N/A	#N/A	#N/A	#N/A	#N/A	#N/A	#N/A	#N/A	#N/A	#N/A	#N/A	#N/A	#N/A	#N/A	#N/A	#N/A	#N/A	#N/A	#N/A	#N/A
Q07235	Glia-derived nexin [OS=Mus musculus]	#N/A	#N/A	#N/A	#N/A	#N/A	#N/A	#N/A	#N/A	#N/A	#N/A	#N/A	#N/A	#N/A	#N/A	#N/A	#N/A	#N/A	#N/A	#N/A	#N/A						#N/A	#N/A	#N/A	#N/A	#N/A	#N/A	#N/A	#N/A	#N/A	#N/A	#N/A	#N/A	#N/A	#N/A	#N/A	#N/A	#N/A	#N/A	#N/A	#N/A	#N/A	#N/A	#N/A
HMPREF9538_04690	fimbrial protein [Klebsiella sp. MS 92-3]	#N/A	#N/A	#N/A	#N/A	#N/A	#N/A	#N/A	#N/A	#N/A	#N/A	#N/A	#N/A	#N/A	#N/A	#N/A	#N/A	#N/A	#N/A	#N/A	#N/A						#N/A	#N/A	#N/A	#N/A	#N/A	#N/A	#N/A	#N/A	#N/A	#N/A	#N/A	#N/A	#N/A	#N/A	#N/A	#N/A	#N/A	#N/A	#N/A	#N/A	#N/A	#N/A	#N/A
BACCOPRO_00214	deoxyribose-phosphate aldolase [Bacteroides coprophilus DSM 18228 = JCM 13818]	#N/A	#N/A	#N/A	#N/A	#N/A	#N/A	#N/A	#N/A	#N/A	#N/A	#N/A	#N/A	#N/A	#N/A	#N/A	#N/A	#N/A	#N/A	#N/A	#N/A											#N/A	#N/A	#N/A	#N/A	#N/A						#N/A	#N/A	#N/A	#N/A	#N/A	#N/A	#N/A	#N/A
CLOHIR_00687	aldehyde dehydrogenase (NAD) family protein [Peptoclostridium [Clostridium] hiranonis DSM 13275]	#N/A	#N/A	#N/A	#N/A	#N/A	#N/A	#N/A	#N/A	#N/A	#N/A	#N/A	#N/A	#N/A	#N/A	#N/A	#N/A	#N/A	#N/A	#N/A	#N/A						#N/A	#N/A	#N/A	#N/A	#N/A	#N/A	#N/A	#N/A	#N/A	#N/A	#N/A	#N/A	#N/A	#N/A	#N/A	#N/A	#N/A	#N/A	#N/A	#N/A	#N/A	#N/A	#N/A
Q8CGP2-2	Isoform 2 of Histone H2B type 1-P [OS=Mus musculus]	#N/A	#N/A	#N/A	#N/A	#N/A	#N/A	#N/A	#N/A	#N/A	#N/A	#N/A	#N/A	#N/A	#N/A	#N/A	#N/A	#N/A	#N/A	#N/A	#N/A						#N/A	#N/A	#N/A	#N/A	#N/A	#N/A	#N/A	#N/A	#N/A	#N/A	#N/A	#N/A	#N/A	#N/A	#N/A	#N/A	#N/A	#N/A	#N/A	#N/A	#N/A	#N/A	#N/A
COLAER_01629	hypothetical protein [Collinsella aerofaciens ATCC 25986]	#N/A	#N/A	#N/A	#N/A	#N/A	#N/A	#N/A	#N/A	#N/A	#N/A	#N/A	#N/A	#N/A	#N/A	#N/A	#N/A	#N/A	#N/A	#N/A	#N/A						#N/A	#N/A	#N/A	#N/A	#N/A	18.7	41.3	45	104.4	6.8	#N/A	#N/A	#N/A	#N/A	#N/A	#N/A	#N/A	#N/A	#N/A	#N/A	#N/A	#N/A	#N/A
RUMGNA_01049	2-dehydro-3-deoxyphosphogluconate aldolase/4-hydroxy-2-oxoglutarate aldolase [Ruminococcus gnavus ATCC 29149]	#N/A	#N/A	#N/A	#N/A	#N/A	#N/A	#N/A	#N/A	#N/A	#N/A	#N/A	#N/A	#N/A	#N/A	#N/A	#N/A	#N/A	#N/A	#N/A	#N/A	13.2	7.3	14.4								#N/A	#N/A	#N/A	#N/A	#N/A	#N/A	#N/A	#N/A	#N/A	#N/A	#N/A	#N/A	#N/A	#N/A	#N/A	#N/A	#N/A	#N/A
HMPREF0485_02197	flavodoxin [Klebsiella sp. 1_1_55]	#N/A	#N/A	#N/A	#N/A	#N/A	#N/A	#N/A	#N/A	#N/A	#N/A	#N/A	#N/A	#N/A	#N/A	#N/A	#N/A	#N/A	#N/A	#N/A	#N/A						2.4										#N/A	#N/A	#N/A	#N/A	#N/A	#N/A	#N/A	#N/A	#N/A	#N/A	#N/A	#N/A	#N/A
HMPREF9418_1144	formate acetyltransferase [Neisseria macacae ATCC 33926]	#N/A	#N/A	#N/A	#N/A	#N/A	#N/A	#N/A	#N/A	#N/A	#N/A	#N/A	#N/A	#N/A	#N/A	#N/A	#N/A	#N/A	#N/A	#N/A	#N/A						#N/A	#N/A	#N/A	#N/A	#N/A	#N/A	#N/A	#N/A	#N/A	#N/A	#N/A	#N/A	#N/A	#N/A	#N/A	#N/A	#N/A	#N/A	#N/A	#N/A	#N/A	#N/A	#N/A
HMPREF9448_00407	chaperone dnaK [Barnesiella intestinihominis YIT 11860]	#N/A	#N/A	#N/A	#N/A	#N/A	#N/A	#N/A	#N/A	#N/A	#N/A	#N/A	#N/A	#N/A	#N/A	#N/A	#N/A	#N/A	#N/A	#N/A	#N/A		4.6	5.3	1.3	10.2	#N/A	#N/A	#N/A	#N/A	#N/A	#N/A	#N/A	#N/A	#N/A	#N/A	3.7	23.4	16	7.6	10.5	#N/A	#N/A	#N/A	#N/A	#N/A	#N/A	#N/A	#N/A
HMPREF0673_02341	glyceraldehyde-3-phosphate dehydrogenase, type I [Prevotella stercorea DSM 18206]	#N/A	#N/A	#N/A	#N/A	#N/A	#N/A	#N/A	#N/A	#N/A	#N/A	#N/A	#N/A	#N/A	#N/A	#N/A	#N/A	#N/A	#N/A	#N/A	#N/A						#N/A	#N/A	#N/A	#N/A	#N/A	#N/A	#N/A	#N/A	#N/A	#N/A	#N/A	#N/A	#N/A	#N/A	#N/A	#N/A	#N/A	#N/A	#N/A	#N/A	#N/A	#N/A	#N/A
HMPREF0103_1434	dimethylamine corrinoid protein [Bacteroides sp. 2_1_33B]	#N/A	#N/A	#N/A	#N/A	#N/A	#N/A	#N/A	#N/A	#N/A	#N/A	#N/A	#N/A	#N/A	#N/A	#N/A	#N/A	#N/A	#N/A	#N/A	#N/A		4.8		3.2	8.4	#N/A	#N/A	#N/A	#N/A	#N/A	#N/A	#N/A	#N/A	#N/A	#N/A	#N/A	#N/A	#N/A	#N/A	#N/A	#N/A	#N/A	#N/A	#N/A	#N/A	#N/A	#N/A	#N/A
Q9CPU0	lactoylglutathione lyase [OS=Mus musculus]	#N/A	#N/A	#N/A	#N/A	#N/A	#N/A	#N/A	#N/A	#N/A	#N/A	#N/A	#N/A	#N/A	#N/A	#N/A	#N/A	#N/A	#N/A	#N/A	#N/A						#N/A	#N/A	#N/A	#N/A	#N/A	#N/A	#N/A	#N/A	#N/A	#N/A	#N/A	#N/A	#N/A	#N/A	#N/A	#N/A	#N/A	#N/A	#N/A	#N/A	#N/A	#N/A	#N/A
Q62426	Cystatin-B [OS=Mus musculus]	#N/A	#N/A	#N/A	#N/A	#N/A	#N/A	#N/A	#N/A	#N/A	#N/A	#N/A	#N/A	#N/A	#N/A	#N/A	#N/A	#N/A	#N/A	#N/A	#N/A						#N/A	#N/A	#N/A	#N/A	#N/A	#N/A	#N/A	#N/A	#N/A	#N/A	#N/A	#N/A	#N/A	#N/A	#N/A	#N/A	#N/A	#N/A	#N/A	#N/A	#N/A	#N/A	#N/A
CIT292_07849	OmpA-like transmembrane domain protein [Citrobacter youngae ATCC 29220]	#N/A	#N/A	#N/A	#N/A	#N/A	#N/A	#N/A	#N/A	#N/A	#N/A	#N/A	#N/A	#N/A	#N/A	#N/A	#N/A	#N/A	#N/A	#N/A	#N/A		7	10.3		4.4	#N/A	#N/A	#N/A	#N/A	#N/A	#N/A	#N/A	#N/A	#N/A	#N/A	#N/A	#N/A	#N/A	#N/A	#N/A	#N/A	#N/A	#N/A	#N/A	#N/A	#N/A	#N/A	#N/A
ACDG_01161	hypothetical protein [Acidaminococcus sp. D21]	#N/A	#N/A	#N/A	#N/A	#N/A	#N/A	#N/A	#N/A	#N/A	#N/A	#N/A	#N/A	#N/A	#N/A	#N/A	#N/A	#N/A	#N/A	#N/A	#N/A	11.8	19	10.6	10	12.2	#N/A	#N/A	#N/A	#N/A	#N/A	44.9	63.2	22.4	68.9	49.4	#N/A	#N/A	#N/A	#N/A	#N/A	#N/A	#N/A	#N/A	#N/A	#N/A	#N/A	#N/A	#N/A
BRYFOR_08788	glyceraldehyde-3-phosphate dehydrogenase, type I [Marvinbryantia formatexigens DSM 14469]	#N/A	#N/A	#N/A	#N/A	#N/A	#N/A	#N/A	#N/A	#N/A	#N/A	#N/A	#N/A	#N/A	#N/A	#N/A	#N/A	#N/A	#N/A	#N/A	#N/A	18.5	16.6	47.2	2.5	13.6	#N/A	#N/A	#N/A	#N/A	#N/A				25.9		#N/A	#N/A	#N/A	#N/A	#N/A	#N/A	#N/A	#N/A	#N/A	#N/A	#N/A	#N/A	#N/A
EUBIFOR_00968	chaperonin GroS [Eubacterium biforme DSM 3989]	#N/A	#N/A	#N/A	#N/A	#N/A	#N/A	#N/A	#N/A	#N/A	#N/A	#N/A	#N/A	#N/A	#N/A	#N/A	#N/A	#N/A	#N/A	#N/A	#N/A											#N/A	#N/A	#N/A	#N/A	#N/A						#N/A	#N/A	#N/A	#N/A	#N/A	#N/A	#N/A	#N/A
CIT292_09422	L-arabinose isomerase [Citrobacter youngae ATCC 29220]	#N/A	#N/A	#N/A	#N/A	#N/A	#N/A	#N/A	#N/A	#N/A	#N/A	#N/A	#N/A	#N/A	#N/A	#N/A	#N/A	#N/A	#N/A	#N/A	#N/A	2.1					#N/A	#N/A	#N/A	#N/A	#N/A	#N/A	#N/A	#N/A	#N/A	#N/A	#N/A	#N/A	#N/A	#N/A	#N/A	#N/A	#N/A	#N/A	#N/A	#N/A	#N/A	#N/A	#N/A
ENTCAN_09590	superoxide dismutase (Mn) [Enterobacter cancerogenus ATCC 35316]	#N/A	#N/A	#N/A	#N/A	#N/A	#N/A	#N/A	#N/A	#N/A	#N/A	#N/A	#N/A	#N/A	#N/A	#N/A	#N/A	#N/A	#N/A	#N/A	#N/A						#N/A	#N/A	#N/A	#N/A	#N/A	#N/A	#N/A	#N/A	#N/A	#N/A	#N/A	#N/A	#N/A	#N/A	#N/A	#N/A	#N/A	#N/A	#N/A	#N/A	#N/A	#N/A	#N/A
CIT292_05913	autonomous glycyl radical cofactor [Citrobacter youngae ATCC 29220]	#N/A	#N/A	#N/A	#N/A	#N/A	#N/A	#N/A	#N/A	#N/A	#N/A	#N/A	#N/A	#N/A	#N/A	#N/A	#N/A	#N/A	#N/A	#N/A	#N/A						#N/A	#N/A	#N/A	#N/A	#N/A	#N/A	#N/A	#N/A	#N/A	#N/A	3.1					#N/A	#N/A	#N/A	#N/A	#N/A	#N/A	#N/A	#N/A
CLOSPO_02227	hydroxylamine reductase [Clostridium sporogenes ATCC 15579]	#N/A	#N/A	#N/A	#N/A	#N/A	#N/A	#N/A	#N/A	#N/A	#N/A	#N/A	#N/A	#N/A	#N/A	#N/A	#N/A	#N/A	#N/A	#N/A	#N/A			6.3			#N/A	#N/A	#N/A	#N/A	#N/A	#N/A	#N/A	#N/A	#N/A	#N/A	#N/A	#N/A	#N/A	#N/A	#N/A	#N/A	#N/A	#N/A	#N/A	#N/A	#N/A	#N/A	#N/A
HMPREF1207_05669	hypothetical protein [Paenibacillus sp. HGH0039]	#N/A	#N/A	#N/A	#N/A	#N/A	#N/A	#N/A	#N/A	#N/A	#N/A	#N/A	#N/A	#N/A	#N/A	#N/A	#N/A	#N/A	#N/A	#N/A	#N/A			13		4.5	#N/A	#N/A	#N/A	#N/A	#N/A	#N/A	#N/A	#N/A	#N/A	#N/A	#N/A	#N/A	#N/A	#N/A	#N/A	#N/A	#N/A	#N/A	#N/A	#N/A	#N/A	#N/A	#N/A
HMPREF0880_02108	RecA protein [Yokenella regensburgei ATCC 43003]	#N/A	#N/A	#N/A	#N/A	#N/A	#N/A	#N/A	#N/A	#N/A	#N/A	#N/A	#N/A	#N/A	#N/A	#N/A	#N/A	#N/A	#N/A	#N/A	#N/A						#N/A	#N/A	#N/A	#N/A	#N/A	#N/A	#N/A	#N/A	#N/A	#N/A						#N/A	#N/A	#N/A	#N/A	#N/A	#N/A	#N/A	#N/A
CLOSPI_00451	hypothetical protein [Erysipelatoclostridium [Clostridium] spiroforme DSM 1552]	#N/A	#N/A	#N/A	#N/A	#N/A	#N/A	#N/A	#N/A	#N/A	#N/A	#N/A	#N/A	#N/A	#N/A	#N/A	#N/A	#N/A	#N/A	#N/A	#N/A		9.3	28.2	7	24.4	#N/A	#N/A	#N/A	#N/A	#N/A	#N/A	#N/A	#N/A	#N/A	#N/A	#N/A	#N/A	#N/A	#N/A	#N/A	#N/A	#N/A	#N/A	#N/A	#N/A	#N/A	#N/A	#N/A
HMPREF9406_1080	hypothetical protein [Clostridium sp. HGF2]	#N/A	#N/A	#N/A	#N/A	#N/A	#N/A	#N/A	#N/A	#N/A	#N/A	#N/A	#N/A	#N/A	#N/A	#N/A	#N/A	#N/A	#N/A	#N/A	#N/A						#N/A	#N/A	#N/A	#N/A	#N/A	#N/A	#N/A	#N/A	#N/A	#N/A	#N/A	#N/A	#N/A	#N/A	#N/A	#N/A	#N/A	#N/A	#N/A	#N/A	#N/A	#N/A	#N/A
HMPREF0864_02796	50S ribosomal protein L21 [Enterobacteriaceae bacterium 9_2_54FAA]	#N/A	#N/A	#N/A	#N/A	#N/A	#N/A	#N/A	#N/A	#N/A	#N/A	#N/A	#N/A	#N/A	#N/A	#N/A	#N/A	#N/A	#N/A	#N/A	#N/A	1.9	6.1	8.1	1.7	12.9	#N/A	#N/A	#N/A	#N/A	#N/A	#N/A	#N/A	#N/A	#N/A	#N/A	#N/A	#N/A	#N/A	#N/A	#N/A	#N/A	#N/A	#N/A	#N/A	#N/A	#N/A	#N/A	#N/A
CLOHIR_00837	glyceraldehyde-3-phosphate dehydrogenase, type I [Peptoclostridium [Clostridium] hiranonis DSM 13275]	#N/A	#N/A	#N/A	#N/A	#N/A	#N/A	#N/A	#N/A	#N/A	#N/A	#N/A	#N/A	#N/A	#N/A	#N/A	#N/A	#N/A	#N/A	#N/A	#N/A						#N/A	#N/A	#N/A	#N/A	#N/A	#N/A	#N/A	#N/A	#N/A	#N/A	#N/A	#N/A	#N/A	#N/A	#N/A	#N/A	#N/A	#N/A	#N/A	#N/A	#N/A	#N/A	#N/A
ENTCAN_09221	ribosomal subunit interface protein [Enterobacter cancerogenus ATCC 35316]	#N/A	#N/A	#N/A	#N/A	#N/A	#N/A	#N/A	#N/A	#N/A	#N/A	#N/A	#N/A	#N/A	#N/A	#N/A	#N/A	#N/A	#N/A	#N/A	#N/A						#N/A	#N/A	#N/A	#N/A	#N/A	#N/A	#N/A	#N/A	#N/A	#N/A	#N/A	#N/A	#N/A	#N/A	#N/A	#N/A	#N/A	#N/A	#N/A	#N/A	#N/A	#N/A	#N/A
HMPREF1033_02569	50S ribosomal protein L21 [Tannerella sp. 6_1_58FAA_CT1]	#N/A	#N/A	#N/A	#N/A	#N/A	#N/A	#N/A	#N/A	#N/A	#N/A	#N/A	#N/A	#N/A	#N/A	#N/A	#N/A	#N/A	#N/A	#N/A	#N/A						#N/A	#N/A	#N/A	#N/A	#N/A	#N/A	#N/A	#N/A	#N/A	#N/A	#N/A	#N/A	#N/A	#N/A	#N/A	#N/A	#N/A	#N/A	#N/A	#N/A	#N/A	#N/A	#N/A
ECSF_4063	adenylosuccinate synthetase [Escherichia coli SE15]	#N/A	#N/A	#N/A	#N/A	#N/A	#N/A	#N/A	#N/A	#N/A	#N/A	#N/A	#N/A	#N/A	#N/A	#N/A	#N/A	#N/A	#N/A	#N/A	#N/A						#N/A	#N/A	#N/A	#N/A	#N/A	#N/A	#N/A	#N/A	#N/A	#N/A	#N/A	#N/A	#N/A	#N/A	#N/A	#N/A	#N/A	#N/A	#N/A	#N/A	#N/A	#N/A	#N/A
HMPREF0401_02631	hypothetical protein [Fusobacterium nucleatum subsp. animalis 11_3_2]	#N/A	#N/A	#N/A	#N/A	#N/A	#N/A	#N/A	#N/A	#N/A	#N/A	#N/A	#N/A	#N/A	#N/A	#N/A	#N/A	#N/A	#N/A	#N/A	#N/A						#N/A	#N/A	#N/A	#N/A	#N/A	#N/A	#N/A	#N/A	#N/A	#N/A	#N/A	#N/A	#N/A	#N/A	#N/A	#N/A	#N/A	#N/A	#N/A	#N/A	#N/A	#N/A	#N/A
HMPREF0201_01793	lactoylglutathione lyase [Cedecea davisae DSM 4568]	#N/A	#N/A	#N/A	#N/A	#N/A	#N/A	#N/A	#N/A	#N/A	#N/A	#N/A	#N/A	#N/A	#N/A	#N/A	#N/A	#N/A	#N/A	#N/A	#N/A						#N/A	#N/A	#N/A	#N/A	#N/A	#N/A	#N/A	#N/A	#N/A	#N/A	#N/A	#N/A	#N/A	#N/A	#N/A	#N/A	#N/A	#N/A	#N/A	#N/A	#N/A	#N/A	#N/A
HMPREF9007_00322	GHMP kinase ATP-binding protein [Bacteroides sp. 1_1_14]	#N/A	#N/A	#N/A	#N/A	#N/A	#N/A	#N/A	#N/A	#N/A	#N/A	#N/A	#N/A	#N/A	#N/A	#N/A	#N/A	#N/A	#N/A	#N/A	#N/A						#N/A	#N/A	#N/A	#N/A	#N/A	#N/A	#N/A	#N/A	#N/A	#N/A	#N/A	#N/A	#N/A	#N/A	#N/A	#N/A	#N/A	#N/A	#N/A	#N/A	#N/A	#N/A	#N/A
BACCAP_01989	fructose-1,6-bisphosphate aldolase, class II [Pseudoflavonifractor capillosus ATCC 29799]	#N/A	#N/A	#N/A	#N/A	#N/A	#N/A	#N/A	#N/A	#N/A	#N/A	#N/A	#N/A	#N/A	#N/A	#N/A	#N/A	#N/A	#N/A	#N/A	#N/A		5.2	3.6	1.2	5.1	#N/A	#N/A	#N/A	#N/A	#N/A	#N/A	#N/A	#N/A	#N/A	#N/A	#N/A	#N/A	#N/A	#N/A	#N/A	#N/A	#N/A	#N/A	#N/A	#N/A	#N/A	#N/A	#N/A
HMPREF0026_01968	flavodoxin-like protein [Acinetobacter junii SH205]	#N/A	#N/A	#N/A	#N/A	#N/A	#N/A	#N/A	#N/A	#N/A	#N/A	#N/A	#N/A	#N/A	#N/A	#N/A	#N/A	#N/A	#N/A	#N/A	#N/A						#N/A	#N/A	#N/A	#N/A	#N/A	#N/A	#N/A	#N/A	#N/A	#N/A	#N/A	#N/A	#N/A	#N/A	#N/A	#N/A	#N/A	#N/A	#N/A	#N/A	#N/A	#N/A	#N/A
HMPREF9413_2193	bacterial flagellin domain protein [Paenibacillus sp. HGF7]	#N/A	#N/A	#N/A	#N/A	#N/A	#N/A	#N/A	#N/A	#N/A	#N/A	#N/A	#N/A	#N/A	#N/A	#N/A	#N/A	#N/A	#N/A	#N/A	#N/A						#N/A	#N/A	#N/A	#N/A	#N/A	#N/A	#N/A	#N/A	#N/A	#N/A	#N/A	#N/A	#N/A	#N/A	#N/A	#N/A	#N/A	#N/A	#N/A	#N/A	#N/A	#N/A	#N/A
HMPREF0485_01937	chaperone protein HtpG [Klebsiella sp. 1_1_55]	#N/A	#N/A	#N/A	#N/A	#N/A	#N/A	#N/A	#N/A	#N/A	#N/A	#N/A	#N/A	#N/A	#N/A	#N/A	#N/A	#N/A	#N/A	#N/A	#N/A																#N/A	#N/A	#N/A	#N/A	#N/A	#N/A	#N/A	#N/A	#N/A	#N/A	#N/A	#N/A	#N/A
HMPREF0352_1242	hypothetical protein [Enterococcus faecium TX1330]	#N/A	#N/A	#N/A	#N/A	#N/A	#N/A	#N/A	#N/A	#N/A	#N/A	#N/A	#N/A	#N/A	#N/A	#N/A	#N/A	#N/A	#N/A	#N/A	#N/A						#N/A	#N/A	#N/A	#N/A	#N/A	#N/A	#N/A	#N/A	#N/A	#N/A	#N/A	#N/A	#N/A	#N/A	#N/A	#N/A	#N/A	#N/A	#N/A	#N/A	#N/A	#N/A	#N/A
FPR_20960	ABC-type multidrug transport system, ATPase and permease components [Faecalibacterium prausnitzii SL3/3]	#N/A	#N/A	#N/A	#N/A	#N/A	#N/A	#N/A	#N/A	#N/A	#N/A	#N/A	#N/A	#N/A	#N/A	#N/A	#N/A	#N/A	#N/A	#N/A	#N/A						#N/A	#N/A	#N/A	#N/A	#N/A	#N/A	#N/A	#N/A	#N/A	#N/A	#N/A	#N/A	#N/A	#N/A	#N/A	#N/A	#N/A	#N/A	#N/A	#N/A	#N/A	#N/A	#N/A
PROVRUST_06929	hypothetical protein [Providencia rustigianii DSM 4541]	#N/A	#N/A	#N/A	#N/A	#N/A	#N/A	#N/A	#N/A	#N/A	#N/A	#N/A	#N/A	#N/A	#N/A	#N/A	#N/A	#N/A	#N/A	#N/A	#N/A						#N/A	#N/A	#N/A	#N/A	#N/A						#N/A	#N/A	#N/A	#N/A	#N/A	#N/A	#N/A	#N/A	#N/A	#N/A	#N/A	#N/A	#N/A
HMPREF9945_01486	hypothetical protein [Peptoclostridium difficile 70-100-2010]	#N/A	#N/A	#N/A	#N/A	#N/A	#N/A	#N/A	#N/A	#N/A	#N/A	#N/A	#N/A	#N/A	#N/A	#N/A	#N/A	#N/A	#N/A	#N/A	#N/A	6.6	11		3.1	17.8	#N/A	#N/A	#N/A	#N/A	#N/A	#N/A	#N/A	#N/A	#N/A	#N/A	#N/A	#N/A	#N/A	#N/A	#N/A	#N/A	#N/A	#N/A	#N/A	#N/A	#N/A	#N/A	#N/A
CLOSPO_02277	flagellar motor switch protein FliM [Clostridium sporogenes ATCC 15579]	#N/A	#N/A	#N/A	#N/A	#N/A	#N/A	#N/A	#N/A	#N/A	#N/A	#N/A	#N/A	#N/A	#N/A	#N/A	#N/A	#N/A	#N/A	#N/A	#N/A						#N/A	#N/A	#N/A	#N/A	#N/A	#N/A	#N/A	#N/A	#N/A	#N/A	#N/A	#N/A	#N/A	#N/A	#N/A	#N/A	#N/A	#N/A	#N/A	#N/A	#N/A	#N/A	#N/A
ESAG_00772	6,7-dimethyl-8-ribityllumazine synthase [Escherichia sp. 3_2_53FAA]	#N/A	#N/A	#N/A	#N/A	#N/A	#N/A	#N/A	#N/A	#N/A	#N/A	#N/A	#N/A	#N/A	#N/A	#N/A	#N/A	#N/A	#N/A	#N/A	#N/A	2			3.7		#N/A	#N/A	#N/A	#N/A	#N/A						#N/A	#N/A	#N/A	#N/A	#N/A	#N/A	#N/A	#N/A	#N/A	#N/A	#N/A	#N/A	#N/A
HMPREF0485_03855	ribosomal protein S8 [Klebsiella sp. 1_1_55]	#N/A	#N/A	#N/A	#N/A	#N/A	#N/A	#N/A	#N/A	#N/A	#N/A	#N/A	#N/A	#N/A	#N/A	#N/A	#N/A	#N/A	#N/A	#N/A	#N/A						#N/A	#N/A	#N/A	#N/A	#N/A						#N/A	#N/A	#N/A	#N/A	#N/A	#N/A	#N/A	#N/A	#N/A	#N/A	#N/A	#N/A	#N/A
HRAG_00639	hypothetical protein [Helicobacter bilis ATCC 43879]	#N/A	#N/A	#N/A	#N/A	#N/A	#N/A	#N/A	#N/A	#N/A	#N/A	#N/A	#N/A	#N/A	#N/A	#N/A	#N/A	#N/A	#N/A	#N/A	#N/A						#N/A	#N/A	#N/A	#N/A	#N/A	#N/A	#N/A	#N/A	#N/A	#N/A	#N/A	#N/A	#N/A	#N/A	#N/A	#N/A	#N/A	#N/A	#N/A	#N/A	#N/A	#N/A	#N/A
BACPLE_02299	glycine C-acetyltransferase [Bacteroides plebeius DSM 17135]	#N/A	#N/A	#N/A	#N/A	#N/A	#N/A	#N/A	#N/A	#N/A	#N/A	#N/A	#N/A	#N/A	#N/A	#N/A	#N/A	#N/A	#N/A	#N/A	#N/A						#N/A	#N/A	#N/A	#N/A	#N/A	#N/A	#N/A	#N/A	#N/A	#N/A	#N/A	#N/A	#N/A	#N/A	#N/A	#N/A	#N/A	#N/A	#N/A	#N/A	#N/A	#N/A	#N/A
HMPREF9412_1546	triose-phosphate isomerase [Paenibacillus sp. HGF5]	#N/A	#N/A	#N/A	#N/A	#N/A	#N/A	#N/A	#N/A	#N/A	#N/A	#N/A	#N/A	#N/A	#N/A	#N/A	#N/A	#N/A	#N/A	#N/A	#N/A																					#N/A	#N/A	#N/A	#N/A	#N/A	#N/A	#N/A	#N/A
P02301	Histone H3.3C [OS=Mus musculus]	#N/A	#N/A	#N/A	#N/A	#N/A	#N/A	#N/A	#N/A	#N/A	#N/A	#N/A	#N/A	#N/A	#N/A	#N/A	#N/A	#N/A	#N/A	#N/A	#N/A	9.1	12	8.1	2.4	8.1	#N/A	#N/A	#N/A	#N/A	#N/A	#N/A	#N/A	#N/A	#N/A	#N/A	#N/A	#N/A	#N/A	#N/A	#N/A	#N/A	#N/A	#N/A	#N/A	#N/A	#N/A	#N/A	#N/A
CLOHYLEM_05792	L-arabinose isomerase [Lachnospiraceae [Clostridium] hylemonae DSM 15053]	#N/A	#N/A	#N/A	#N/A	#N/A	#N/A	#N/A	#N/A	#N/A	#N/A	#N/A	#N/A	#N/A	#N/A	#N/A	#N/A	#N/A	#N/A	#N/A	#N/A						#N/A	#N/A	#N/A	#N/A	#N/A	#N/A	#N/A	#N/A	#N/A	#N/A	13.8	19.1	12	12.2	46	#N/A	#N/A	#N/A	#N/A	#N/A	#N/A	#N/A	#N/A
HMPREF9538_04858	cyclodextrin-binding protein [Klebsiella sp. MS 92-3]	#N/A	#N/A	#N/A	#N/A	#N/A	#N/A	#N/A	#N/A	#N/A	#N/A	#N/A	#N/A	#N/A	#N/A	#N/A	#N/A	#N/A	#N/A	#N/A	#N/A						0.3					#N/A	#N/A	#N/A	#N/A	#N/A	6.6					#N/A	#N/A	#N/A	#N/A	#N/A	#N/A	#N/A	#N/A
HMPREF0880_00942	co-chaperone GrpE [Yokenella regensburgei ATCC 43003]	#N/A	#N/A	#N/A	#N/A	#N/A	#N/A	#N/A	#N/A	#N/A	#N/A	#N/A	#N/A	#N/A	#N/A	#N/A	#N/A	#N/A	#N/A	#N/A	#N/A						#N/A	#N/A	#N/A	#N/A	#N/A						#N/A	#N/A	#N/A	#N/A	#N/A	#N/A	#N/A	#N/A	#N/A	#N/A	#N/A	#N/A	#N/A
HMPREF9420_1772	phosphoenolpyruvate carboxykinase (ATP) [Prevotella salivae DSM 15606]	#N/A	#N/A	#N/A	#N/A	#N/A	#N/A	#N/A	#N/A	#N/A	#N/A	#N/A	#N/A	#N/A	#N/A	#N/A	#N/A	#N/A	#N/A	#N/A	#N/A		9.3	5	5	5.7	#N/A	#N/A	#N/A	#N/A	#N/A						#N/A	#N/A	#N/A	#N/A	#N/A	#N/A	#N/A	#N/A	#N/A	#N/A	#N/A	#N/A	#N/A
PROSTU_04632	2',3'-cyclic-nucleotide 2'-phosphodiesterase [Providencia stuartii ATCC 25827]	#N/A	#N/A	#N/A	#N/A	#N/A	#N/A	#N/A	#N/A	#N/A	#N/A	#N/A	#N/A	#N/A	#N/A	#N/A	#N/A	#N/A	#N/A	#N/A	#N/A						#N/A	#N/A	#N/A	#N/A	#N/A	#N/A	#N/A	#N/A	#N/A	#N/A	#N/A	#N/A	#N/A	#N/A	#N/A	#N/A	#N/A	#N/A	#N/A	#N/A	#N/A	#N/A	#N/A
Q60997-3	Isoform 3 of Deleted in malignant brain tumors 1 protein [OS=Mus musculus]	#N/A	#N/A	#N/A	#N/A	#N/A	#N/A	#N/A	#N/A	#N/A	#N/A	#N/A	#N/A	#N/A	#N/A	#N/A	#N/A	#N/A	#N/A	#N/A	#N/A	#N/A	#N/A	#N/A	#N/A	#N/A	102.1	252.9	280.6	360.2	471.6	273.9	244.8	207.2	229.7	444.8	#N/A	#N/A	#N/A	#N/A	#N/A	#N/A	#N/A	#N/A	#N/A	#N/A	#N/A	#N/A	#N/A
CSAG_02622	enolase [Citrobacter sp. 30_2]	#N/A	#N/A	#N/A	#N/A	#N/A	#N/A	#N/A	#N/A	#N/A	#N/A	#N/A	#N/A	#N/A	#N/A	#N/A	#N/A	#N/A	#N/A	#N/A	#N/A	#N/A	#N/A	#N/A	#N/A	#N/A	1.8	1.5									#N/A	#N/A	#N/A	#N/A	#N/A	#N/A	#N/A	#N/A	#N/A	#N/A	#N/A	#N/A	#N/A
HMPREF9445_02470	glyceraldehyde-3-phosphate dehydrogenase, type I [Bacteroides clarus YIT 12056]	#N/A	#N/A	#N/A	#N/A	#N/A	#N/A	#N/A	#N/A	#N/A	#N/A	#N/A	#N/A	#N/A	#N/A	#N/A	#N/A	#N/A	#N/A	#N/A	#N/A	#N/A	#N/A	#N/A	#N/A	#N/A	444.6	333.4	208.8	466.2	191.7	#N/A	#N/A	#N/A	#N/A	#N/A	#N/A	#N/A	#N/A	#N/A	#N/A	#N/A	#N/A	#N/A	#N/A	#N/A	#N/A	#N/A	#N/A
HMPREF1308_02965	glucose-specific phosphotransferase enzyme IIA component [Klebsiella pneumoniae subsp. pneumoniae WGLW5]	#N/A	#N/A	#N/A	#N/A	#N/A	#N/A	#N/A	#N/A	#N/A	#N/A	#N/A	#N/A	#N/A	#N/A	#N/A	#N/A	#N/A	#N/A	#N/A	#N/A	#N/A	#N/A	#N/A	#N/A	#N/A	0.2						1.9			3.4	#N/A	#N/A	#N/A	#N/A	#N/A	#N/A	#N/A	#N/A	#N/A	#N/A	#N/A	#N/A	#N/A
HMPREF0201_00181	chaperonin GroL [Cedecea davisae DSM 4568]	#N/A	#N/A	#N/A	#N/A	#N/A	#N/A	#N/A	#N/A	#N/A	#N/A	#N/A	#N/A	#N/A	#N/A	#N/A	#N/A	#N/A	#N/A	#N/A	#N/A	#N/A	#N/A	#N/A	#N/A	#N/A											#N/A	#N/A	#N/A	#N/A	#N/A	#N/A	#N/A	#N/A	#N/A	#N/A	#N/A	#N/A	#N/A
HMPREF0485_04550	glyceraldehyde-3-phosphate dehydrogenase, type I [Klebsiella sp. 1_1_55]	#N/A	#N/A	#N/A	#N/A	#N/A	#N/A	#N/A	#N/A	#N/A	#N/A	#N/A	#N/A	#N/A	#N/A	#N/A	#N/A	#N/A	#N/A	#N/A	#N/A	#N/A	#N/A	#N/A	#N/A	#N/A							4.8	4.9	2.8	1.8						#N/A	#N/A	#N/A	#N/A	#N/A	#N/A	#N/A	#N/A
CLOL250_02692	chaperonin GroL [Clostridium sp. L2-50]	#N/A	#N/A	#N/A	#N/A	#N/A	#N/A	#N/A	#N/A	#N/A	#N/A	#N/A	#N/A	#N/A	#N/A	#N/A	#N/A	#N/A	#N/A	#N/A	#N/A	#N/A	#N/A	#N/A	#N/A	#N/A	3.9	3.5		2.2		#N/A	#N/A	#N/A	#N/A	#N/A	#N/A	#N/A	#N/A	#N/A	#N/A	#N/A	#N/A	#N/A	#N/A	#N/A	#N/A	#N/A	#N/A
CBFG_03373	chaperonin GroL [Clostridiales bacterium 1_7_47FAA]	#N/A	#N/A	#N/A	#N/A	#N/A	#N/A	#N/A	#N/A	#N/A	#N/A	#N/A	#N/A	#N/A	#N/A	#N/A	#N/A	#N/A	#N/A	#N/A	#N/A	#N/A	#N/A	#N/A	#N/A	#N/A	14.5	1.8	3.7	11.2	6.4	#N/A	#N/A	#N/A	#N/A	#N/A	#N/A	#N/A	#N/A	#N/A	#N/A	#N/A	#N/A	#N/A	#N/A	#N/A	#N/A	#N/A	#N/A
HMPREF9447_04716	glutamate decarboxylase [Bacteroides oleiciplenus YIT 12058]	#N/A	#N/A	#N/A	#N/A	#N/A	#N/A	#N/A	#N/A	#N/A	#N/A	#N/A	#N/A	#N/A	#N/A	#N/A	#N/A	#N/A	#N/A	#N/A	#N/A	#N/A	#N/A	#N/A	#N/A	#N/A	11.8	47	19.5	20.1	9.7	19.6	46.2	28.6	34.2	58.6	#N/A	#N/A	#N/A	#N/A	#N/A	#N/A	#N/A	#N/A	#N/A	#N/A	#N/A	#N/A	#N/A
CIT292_10136	translation elongation factor G [Citrobacter youngae ATCC 29220]	#N/A	#N/A	#N/A	#N/A	#N/A	#N/A	#N/A	#N/A	#N/A	#N/A	#N/A	#N/A	#N/A	#N/A	#N/A	#N/A	#N/A	#N/A	#N/A	#N/A	#N/A	#N/A	#N/A	#N/A	#N/A	1.6															#N/A	#N/A	#N/A	#N/A	#N/A	#N/A	#N/A	#N/A
HMPREF9469_04397	chaperonin [Lachnospiraceae [Clostridium] citroniae WAL-17108]	#N/A	#N/A	#N/A	#N/A	#N/A	#N/A	#N/A	#N/A	#N/A	#N/A	#N/A	#N/A	#N/A	#N/A	#N/A	#N/A	#N/A	#N/A	#N/A	#N/A	#N/A	#N/A	#N/A	#N/A	#N/A	225	71	24.7	55.3	39.9	#N/A	#N/A	#N/A	#N/A	#N/A	#N/A	#N/A	#N/A	#N/A	#N/A	#N/A	#N/A	#N/A	#N/A	#N/A	#N/A	#N/A	#N/A
HMPREF9538_04386	NAD(P)H:quinone oxidoreductase, type IV [Klebsiella sp. MS 92-3]	#N/A	#N/A	#N/A	#N/A	#N/A	#N/A	#N/A	#N/A	#N/A	#N/A	#N/A	#N/A	#N/A	#N/A	#N/A	#N/A	#N/A	#N/A	#N/A	#N/A	#N/A	#N/A	#N/A	#N/A	#N/A						#N/A	#N/A	#N/A	#N/A	#N/A	#N/A	#N/A	#N/A	#N/A	#N/A	#N/A	#N/A	#N/A	#N/A	#N/A	#N/A	#N/A	#N/A
ENC_43030	LSU ribosomal protein L9P [Enterobacter cloacae subsp. cloacae NCTC 9394]	#N/A	#N/A	#N/A	#N/A	#N/A	#N/A	#N/A	#N/A	#N/A	#N/A	#N/A	#N/A	#N/A	#N/A	#N/A	#N/A	#N/A	#N/A	#N/A	#N/A	#N/A	#N/A	#N/A	#N/A	#N/A																#N/A	#N/A	#N/A	#N/A	#N/A	#N/A	#N/A	#N/A
ESAG_01449	ribose 5-phosphate isomerase A [Escherichia sp. 3_2_53FAA]	#N/A	#N/A	#N/A	#N/A	#N/A	#N/A	#N/A	#N/A	#N/A	#N/A	#N/A	#N/A	#N/A	#N/A	#N/A	#N/A	#N/A	#N/A	#N/A	#N/A	#N/A	#N/A	#N/A	#N/A	#N/A											#N/A	#N/A	#N/A	#N/A	#N/A	#N/A	#N/A	#N/A	#N/A	#N/A	#N/A	#N/A	#N/A
HMPREF1526_00928	hypothetical protein [Butyricicoccus pullicaecorum 1.2]	#N/A	#N/A	#N/A	#N/A	#N/A	#N/A	#N/A	#N/A	#N/A	#N/A	#N/A	#N/A	#N/A	#N/A	#N/A	#N/A	#N/A	#N/A	#N/A	#N/A	#N/A	#N/A	#N/A	#N/A	#N/A	10.7	18.3	5.6			#N/A	#N/A	#N/A	#N/A	#N/A	#N/A	#N/A	#N/A	#N/A	#N/A	#N/A	#N/A	#N/A	#N/A	#N/A	#N/A	#N/A	#N/A
HMPREF0995_01217	hypothetical protein [Lachnospiraceae bacterium 7_1_58FAA]	#N/A	#N/A	#N/A	#N/A	#N/A	#N/A	#N/A	#N/A	#N/A	#N/A	#N/A	#N/A	#N/A	#N/A	#N/A	#N/A	#N/A	#N/A	#N/A	#N/A	#N/A	#N/A	#N/A	#N/A	#N/A	108.2	61.2	9.1	60.2	84	#N/A	#N/A	#N/A	#N/A	#N/A	#N/A	#N/A	#N/A	#N/A	#N/A	#N/A	#N/A	#N/A	#N/A	#N/A	#N/A	#N/A	#N/A
HMPREF9545_01240	pyruvate kinase [Escherichia coli MS 16-3]	#N/A	#N/A	#N/A	#N/A	#N/A	#N/A	#N/A	#N/A	#N/A	#N/A	#N/A	#N/A	#N/A	#N/A	#N/A	#N/A	#N/A	#N/A	#N/A	#N/A	#N/A	#N/A	#N/A	#N/A	#N/A						#N/A	#N/A	#N/A	#N/A	#N/A						#N/A	#N/A	#N/A	#N/A	#N/A	#N/A	#N/A	#N/A
HMPREF0201_03919	fructose-bisphosphate aldolase, class II [Cedecea davisae DSM 4568]	#N/A	#N/A	#N/A	#N/A	#N/A	#N/A	#N/A	#N/A	#N/A	#N/A	#N/A	#N/A	#N/A	#N/A	#N/A	#N/A	#N/A	#N/A	#N/A	#N/A	#N/A	#N/A	#N/A	#N/A	#N/A	1.5										#N/A	#N/A	#N/A	#N/A	#N/A	#N/A	#N/A	#N/A	#N/A	#N/A	#N/A	#N/A	#N/A
HMPREF9545_01806	universal stress family protein [Escherichia coli MS 16-3]	#N/A	#N/A	#N/A	#N/A	#N/A	#N/A	#N/A	#N/A	#N/A	#N/A	#N/A	#N/A	#N/A	#N/A	#N/A	#N/A	#N/A	#N/A	#N/A	#N/A	#N/A	#N/A	#N/A	#N/A	#N/A						#N/A	#N/A	#N/A	#N/A	#N/A	#N/A	#N/A	#N/A	#N/A	#N/A	#N/A	#N/A	#N/A	#N/A	#N/A	#N/A	#N/A	#N/A
HMPREF0485_03368	ribosomal protein L13 [Klebsiella sp. 1_1_55]	#N/A	#N/A	#N/A	#N/A	#N/A	#N/A	#N/A	#N/A	#N/A	#N/A	#N/A	#N/A	#N/A	#N/A	#N/A	#N/A	#N/A	#N/A	#N/A	#N/A	#N/A	#N/A	#N/A	#N/A	#N/A											#N/A	#N/A	#N/A	#N/A	#N/A	#N/A	#N/A	#N/A	#N/A	#N/A	#N/A	#N/A	#N/A
HMPREF9538_01976	xylose isomerase [Klebsiella sp. MS 92-3]	#N/A	#N/A	#N/A	#N/A	#N/A	#N/A	#N/A	#N/A	#N/A	#N/A	#N/A	#N/A	#N/A	#N/A	#N/A	#N/A	#N/A	#N/A	#N/A	#N/A	#N/A	#N/A	#N/A	#N/A	#N/A						5.2	6.9	4.2		3.8	#N/A	#N/A	#N/A	#N/A	#N/A	#N/A	#N/A	#N/A	#N/A	#N/A	#N/A	#N/A	#N/A
HMPREF0485_00147	phosphoenolpyruvate-protein phosphotransferase [Klebsiella sp. 1_1_55]	#N/A	#N/A	#N/A	#N/A	#N/A	#N/A	#N/A	#N/A	#N/A	#N/A	#N/A	#N/A	#N/A	#N/A	#N/A	#N/A	#N/A	#N/A	#N/A	#N/A	#N/A	#N/A	#N/A	#N/A	#N/A	6.1	3.4		5.6							#N/A	#N/A	#N/A	#N/A	#N/A	#N/A	#N/A	#N/A	#N/A	#N/A	#N/A	#N/A	#N/A
HMPREF9349_04393	ribosomal protein S5 [Escherichia coli MS 79-10]	#N/A	#N/A	#N/A	#N/A	#N/A	#N/A	#N/A	#N/A	#N/A	#N/A	#N/A	#N/A	#N/A	#N/A	#N/A	#N/A	#N/A	#N/A	#N/A	#N/A	#N/A	#N/A	#N/A	#N/A	#N/A	5.2	1.4			7.3						#N/A	#N/A	#N/A	#N/A	#N/A	#N/A	#N/A	#N/A	#N/A	#N/A	#N/A	#N/A	#N/A
HMPREF1024_04225	autonomous glycyl radical cofactor [Klebsiella sp. 4_1_44FAA]	#N/A	#N/A	#N/A	#N/A	#N/A	#N/A	#N/A	#N/A	#N/A	#N/A	#N/A	#N/A	#N/A	#N/A	#N/A	#N/A	#N/A	#N/A	#N/A	#N/A	#N/A	#N/A	#N/A	#N/A	#N/A	1.2										#N/A	#N/A	#N/A	#N/A	#N/A	#N/A	#N/A	#N/A	#N/A	#N/A	#N/A	#N/A	#N/A
BACCAP_01542	BMC domain protein [Pseudoflavonifractor capillosus ATCC 29799]	#N/A	#N/A	#N/A	#N/A	#N/A	#N/A	#N/A	#N/A	#N/A	#N/A	#N/A	#N/A	#N/A	#N/A	#N/A	#N/A	#N/A	#N/A	#N/A	#N/A	#N/A	#N/A	#N/A	#N/A	#N/A	7.6	4.3		2.3		#N/A	#N/A	#N/A	#N/A	#N/A	#N/A	#N/A	#N/A	#N/A	#N/A	#N/A	#N/A	#N/A	#N/A	#N/A	#N/A	#N/A	#N/A
CATMIT_01367	Phosphofructokinase [Catenibacterium mitsuokai DSM 15897]	#N/A	#N/A	#N/A	#N/A	#N/A	#N/A	#N/A	#N/A	#N/A	#N/A	#N/A	#N/A	#N/A	#N/A	#N/A	#N/A	#N/A	#N/A	#N/A	#N/A	#N/A	#N/A	#N/A	#N/A	#N/A						#N/A	#N/A	#N/A	#N/A	#N/A	#N/A	#N/A	#N/A	#N/A	#N/A	#N/A	#N/A	#N/A	#N/A	#N/A	#N/A	#N/A	#N/A
HMPREF0454_03220	triose-phosphate isomerase [Hafnia alvei ATCC 51873]	#N/A	#N/A	#N/A	#N/A	#N/A	#N/A	#N/A	#N/A	#N/A	#N/A	#N/A	#N/A	#N/A	#N/A	#N/A	#N/A	#N/A	#N/A	#N/A	#N/A	#N/A	#N/A	#N/A	#N/A	#N/A	2.6					#N/A	#N/A	#N/A	#N/A	#N/A	#N/A	#N/A	#N/A	#N/A	#N/A	#N/A	#N/A	#N/A	#N/A	#N/A	#N/A	#N/A	#N/A
ROSEINA2194_02148	formate C-acetyltransferase [Roseburia inulinivorans DSM 16841]	#N/A	#N/A	#N/A	#N/A	#N/A	#N/A	#N/A	#N/A	#N/A	#N/A	#N/A	#N/A	#N/A	#N/A	#N/A	#N/A	#N/A	#N/A	#N/A	#N/A	#N/A	#N/A	#N/A	#N/A	#N/A	164.3	43.6	4	19.2	9	#N/A	#N/A	#N/A	#N/A	#N/A	#N/A	#N/A	#N/A	#N/A	#N/A	#N/A	#N/A	#N/A	#N/A	#N/A	#N/A	#N/A	#N/A
P47791	Glutathione reductase, mitochondrial [OS=Mus musculus]	#N/A	#N/A	#N/A	#N/A	#N/A	#N/A	#N/A	#N/A	#N/A	#N/A	#N/A	#N/A	#N/A	#N/A	#N/A	#N/A	#N/A	#N/A	#N/A	#N/A	#N/A	#N/A	#N/A	#N/A	#N/A	4.6			5.6	5.1	#N/A	#N/A	#N/A	#N/A	#N/A	#N/A	#N/A	#N/A	#N/A	#N/A	#N/A	#N/A	#N/A	#N/A	#N/A	#N/A	#N/A	#N/A
CLOM621_07511	fructose-1,6-bisphosphate aldolase, class II [Clostridium sp. M62/1]	#N/A	#N/A	#N/A	#N/A	#N/A	#N/A	#N/A	#N/A	#N/A	#N/A	#N/A	#N/A	#N/A	#N/A	#N/A	#N/A	#N/A	#N/A	#N/A	#N/A	#N/A	#N/A	#N/A	#N/A	#N/A	26	8.5		6.9	4.2						#N/A	#N/A	#N/A	#N/A	#N/A	#N/A	#N/A	#N/A	#N/A	#N/A	#N/A	#N/A	#N/A
P57096	prostate stem cell antigen [OS=Mus musculus]	#N/A	#N/A	#N/A	#N/A	#N/A	#N/A	#N/A	#N/A	#N/A	#N/A	#N/A	#N/A	#N/A	#N/A	#N/A	#N/A	#N/A	#N/A	#N/A	#N/A	#N/A	#N/A	#N/A	#N/A	#N/A						#N/A	#N/A	#N/A	#N/A	#N/A	#N/A	#N/A	#N/A	#N/A	#N/A	#N/A	#N/A	#N/A	#N/A	#N/A	#N/A	#N/A	#N/A
COPCOM_02548	translation elongation factor Ts [Coprococcus comes ATCC 27758]	#N/A	#N/A	#N/A	#N/A	#N/A	#N/A	#N/A	#N/A	#N/A	#N/A	#N/A	#N/A	#N/A	#N/A	#N/A	#N/A	#N/A	#N/A	#N/A	#N/A	#N/A	#N/A	#N/A	#N/A	#N/A						#N/A	#N/A	#N/A	#N/A	#N/A	#N/A	#N/A	#N/A	#N/A	#N/A	#N/A	#N/A	#N/A	#N/A	#N/A	#N/A	#N/A	#N/A
HMPREF0485_03942	AP endonuclease, family 2 [Klebsiella sp. 1_1_55]	#N/A	#N/A	#N/A	#N/A	#N/A	#N/A	#N/A	#N/A	#N/A	#N/A	#N/A	#N/A	#N/A	#N/A	#N/A	#N/A	#N/A	#N/A	#N/A	#N/A	#N/A	#N/A	#N/A	#N/A	#N/A	3.4					1.8	2.2		1.9	5.7	#N/A	#N/A	#N/A	#N/A	#N/A	#N/A	#N/A	#N/A	#N/A	#N/A	#N/A	#N/A	#N/A
CIT292_06034	thioredoxin-dependent thiol peroxidase [Citrobacter youngae ATCC 29220]	#N/A	#N/A	#N/A	#N/A	#N/A	#N/A	#N/A	#N/A	#N/A	#N/A	#N/A	#N/A	#N/A	#N/A	#N/A	#N/A	#N/A	#N/A	#N/A	#N/A	#N/A	#N/A	#N/A	#N/A	#N/A	2.6	2.8				#N/A	#N/A	#N/A	#N/A	#N/A						#N/A	#N/A	#N/A	#N/A	#N/A	#N/A	#N/A	#N/A
ECSF_3582	ATP synthase alpha subunit [Escherichia coli SE15]	#N/A	#N/A	#N/A	#N/A	#N/A	#N/A	#N/A	#N/A	#N/A	#N/A	#N/A	#N/A	#N/A	#N/A	#N/A	#N/A	#N/A	#N/A	#N/A	#N/A	#N/A	#N/A	#N/A	#N/A	#N/A						1.7				2	#N/A	#N/A	#N/A	#N/A	#N/A	#N/A	#N/A	#N/A	#N/A	#N/A	#N/A	#N/A	#N/A
HMPREF0485_01807	alkaline phosphatase H [Klebsiella sp. 1_1_55]	#N/A	#N/A	#N/A	#N/A	#N/A	#N/A	#N/A	#N/A	#N/A	#N/A	#N/A	#N/A	#N/A	#N/A	#N/A	#N/A	#N/A	#N/A	#N/A	#N/A	#N/A	#N/A	#N/A	#N/A	#N/A						1.8					1.9					#N/A	#N/A	#N/A	#N/A	#N/A	#N/A	#N/A	#N/A
EDWATA_01197	uracil phosphoribosyltransferase [Edwardsiella tarda ATCC 23685]	#N/A	#N/A	#N/A	#N/A	#N/A	#N/A	#N/A	#N/A	#N/A	#N/A	#N/A	#N/A	#N/A	#N/A	#N/A	#N/A	#N/A	#N/A	#N/A	#N/A	#N/A	#N/A	#N/A	#N/A	#N/A						#N/A	#N/A	#N/A	#N/A	#N/A	#N/A	#N/A	#N/A	#N/A	#N/A	#N/A	#N/A	#N/A	#N/A	#N/A	#N/A	#N/A	#N/A
ENC_34220	LSU ribosomal protein L27P [Enterobacter cloacae subsp. cloacae NCTC 9394]	#N/A	#N/A	#N/A	#N/A	#N/A	#N/A	#N/A	#N/A	#N/A	#N/A	#N/A	#N/A	#N/A	#N/A	#N/A	#N/A	#N/A	#N/A	#N/A	#N/A	#N/A	#N/A	#N/A	#N/A	#N/A						#N/A	#N/A	#N/A	#N/A	#N/A	#N/A	#N/A	#N/A	#N/A	#N/A	#N/A	#N/A	#N/A	#N/A	#N/A	#N/A	#N/A	#N/A
ECSF_3583	ATP synthase delta subunit [Escherichia coli SE15]	#N/A	#N/A	#N/A	#N/A	#N/A	#N/A	#N/A	#N/A	#N/A	#N/A	#N/A	#N/A	#N/A	#N/A	#N/A	#N/A	#N/A	#N/A	#N/A	#N/A	#N/A	#N/A	#N/A	#N/A	#N/A	33.3	5	5.2	5.4	9.3	7.2	7.2	4.5	5.7	10.9	#N/A	#N/A	#N/A	#N/A	#N/A	#N/A	#N/A	#N/A	#N/A	#N/A	#N/A	#N/A	#N/A
P24549	Retinal dehydrogenase 1 [OS=Mus musculus]	#N/A	#N/A	#N/A	#N/A	#N/A	#N/A	#N/A	#N/A	#N/A	#N/A	#N/A	#N/A	#N/A	#N/A	#N/A	#N/A	#N/A	#N/A	#N/A	#N/A	#N/A	#N/A	#N/A	#N/A	#N/A	16.4	3.7				#N/A	#N/A	#N/A	#N/A	#N/A						#N/A	#N/A	#N/A	#N/A	#N/A	#N/A	#N/A	#N/A
HMPREF9552_03494	putative endoribonuclease L-PSP [Escherichia coli MS 198-1]	#N/A	#N/A	#N/A	#N/A	#N/A	#N/A	#N/A	#N/A	#N/A	#N/A	#N/A	#N/A	#N/A	#N/A	#N/A	#N/A	#N/A	#N/A	#N/A	#N/A	#N/A	#N/A	#N/A	#N/A	#N/A						#N/A	#N/A	#N/A	#N/A	#N/A	#N/A	#N/A	#N/A	#N/A	#N/A	#N/A	#N/A	#N/A	#N/A	#N/A	#N/A	#N/A	#N/A
HMPREF0216_00142	ATPase/histidine kinase/DNA gyrase B/HSP90 domain protein [Clostridium celatum DSM 1785]	#N/A	#N/A	#N/A	#N/A	#N/A	#N/A	#N/A	#N/A	#N/A	#N/A	#N/A	#N/A	#N/A	#N/A	#N/A	#N/A	#N/A	#N/A	#N/A	#N/A	#N/A	#N/A	#N/A	#N/A	#N/A	3.9	5.5				#N/A	#N/A	#N/A	#N/A	#N/A	#N/A	#N/A	#N/A	#N/A	#N/A	#N/A	#N/A	#N/A	#N/A	#N/A	#N/A	#N/A	#N/A
PROVRETT_06285	beta-hydroxyacyl-(acyl-carrier-protein) dehydratase FabA [Providencia rettgeri DSM 1131]	#N/A	#N/A	#N/A	#N/A	#N/A	#N/A	#N/A	#N/A	#N/A	#N/A	#N/A	#N/A	#N/A	#N/A	#N/A	#N/A	#N/A	#N/A	#N/A	#N/A	#N/A	#N/A	#N/A	#N/A	#N/A						1.9		2.1	2		#N/A	#N/A	#N/A	#N/A	#N/A	#N/A	#N/A	#N/A	#N/A	#N/A	#N/A	#N/A	#N/A
CC1_18110	methylglyoxal synthase [Coprococcus catus GD/7]	#N/A	#N/A	#N/A	#N/A	#N/A	#N/A	#N/A	#N/A	#N/A	#N/A	#N/A	#N/A	#N/A	#N/A	#N/A	#N/A	#N/A	#N/A	#N/A	#N/A	#N/A	#N/A	#N/A	#N/A	#N/A	9.7	3.5	1.5			#N/A	#N/A	#N/A	#N/A	#N/A						#N/A	#N/A	#N/A	#N/A	#N/A	#N/A	#N/A	#N/A
HMPREF0880_02610	citrate (Si)-synthase [Yokenella regensburgei ATCC 43003]	#N/A	#N/A	#N/A	#N/A	#N/A	#N/A	#N/A	#N/A	#N/A	#N/A	#N/A	#N/A	#N/A	#N/A	#N/A	#N/A	#N/A	#N/A	#N/A	#N/A	#N/A	#N/A	#N/A	#N/A	#N/A	3.1	3.4		2.5		#N/A	#N/A	#N/A	#N/A	#N/A	#N/A	#N/A	#N/A	#N/A	#N/A	#N/A	#N/A	#N/A	#N/A	#N/A	#N/A	#N/A	#N/A
HMPREF0201_00615	hypothetical protein [Cedecea davisae DSM 4568]	#N/A	#N/A	#N/A	#N/A	#N/A	#N/A	#N/A	#N/A	#N/A	#N/A	#N/A	#N/A	#N/A	#N/A	#N/A	#N/A	#N/A	#N/A	#N/A	#N/A	#N/A	#N/A	#N/A	#N/A	#N/A						#N/A	#N/A	#N/A	#N/A	#N/A						#N/A	#N/A	#N/A	#N/A	#N/A	#N/A	#N/A	#N/A
HMPREF0281_00878	kinase domain protein [Corynebacterium ammoniagenes DSM 20306]	#N/A	#N/A	#N/A	#N/A	#N/A	#N/A	#N/A	#N/A	#N/A	#N/A	#N/A	#N/A	#N/A	#N/A	#N/A	#N/A	#N/A	#N/A	#N/A	#N/A	#N/A	#N/A	#N/A	#N/A	#N/A						#N/A	#N/A	#N/A	#N/A	#N/A	#N/A	#N/A	#N/A	#N/A	#N/A	#N/A	#N/A	#N/A	#N/A	#N/A	#N/A	#N/A	#N/A
HMPREF9441_02490	WD40-like protein [Paraprevotella clara YIT 11840]	#N/A	#N/A	#N/A	#N/A	#N/A	#N/A	#N/A	#N/A	#N/A	#N/A	#N/A	#N/A	#N/A	#N/A	#N/A	#N/A	#N/A	#N/A	#N/A	#N/A	#N/A	#N/A	#N/A	#N/A	#N/A						#N/A	#N/A	#N/A	#N/A	#N/A	#N/A	#N/A	#N/A	#N/A	#N/A	#N/A	#N/A	#N/A	#N/A	#N/A	#N/A	#N/A	#N/A
HMPREF4655_20743	hypothetical protein [Helicobacter pylori 35A]	#N/A	#N/A	#N/A	#N/A	#N/A	#N/A	#N/A	#N/A	#N/A	#N/A	#N/A	#N/A	#N/A	#N/A	#N/A	#N/A	#N/A	#N/A	#N/A	#N/A	#N/A	#N/A	#N/A	#N/A	#N/A	9.7	4.2				#N/A	#N/A	#N/A	#N/A	#N/A	#N/A	#N/A	#N/A	#N/A	#N/A	#N/A	#N/A	#N/A	#N/A	#N/A	#N/A	#N/A	#N/A
FAEPRAM212_01518	chaperonin GroS [Faecalibacterium prausnitzii M21/2]	#N/A	#N/A	#N/A	#N/A	#N/A	#N/A	#N/A	#N/A	#N/A	#N/A	#N/A	#N/A	#N/A	#N/A	#N/A	#N/A	#N/A	#N/A	#N/A	#N/A	#N/A	#N/A	#N/A	#N/A	#N/A	34.8	10.8	3	19.4	3.6	2.3		3.1	5.7	2.1	#N/A	#N/A	#N/A	#N/A	#N/A	#N/A	#N/A	#N/A	#N/A	#N/A	#N/A	#N/A	#N/A
Q9DC50	peroxisomal carnitine O-octanoyltransferase [OS=Mus musculus]	#N/A	#N/A	#N/A	#N/A	#N/A	#N/A	#N/A	#N/A	#N/A	#N/A	#N/A	#N/A	#N/A	#N/A	#N/A	#N/A	#N/A	#N/A	#N/A	#N/A	#N/A	#N/A	#N/A	#N/A	#N/A	3.4					#N/A	#N/A	#N/A	#N/A	#N/A	#N/A	#N/A	#N/A	#N/A	#N/A	#N/A	#N/A	#N/A	#N/A	#N/A	#N/A	#N/A	#N/A
HMPREF9538_00681	inosose dehydratase [Klebsiella sp. MS 92-3]	#N/A	#N/A	#N/A	#N/A	#N/A	#N/A	#N/A	#N/A	#N/A	#N/A	#N/A	#N/A	#N/A	#N/A	#N/A	#N/A	#N/A	#N/A	#N/A	#N/A	#N/A	#N/A	#N/A	#N/A	#N/A											#N/A	#N/A	#N/A	#N/A	#N/A	#N/A	#N/A	#N/A	#N/A	#N/A	#N/A	#N/A	#N/A
P16305-1	Gamma-aminobutyric acid receptor subunit alpha-6 [OS=Mus musculus]	#N/A	#N/A	#N/A	#N/A	#N/A	#N/A	#N/A	#N/A	#N/A	#N/A	#N/A	#N/A	#N/A	#N/A	#N/A	#N/A	#N/A	#N/A	#N/A	#N/A	#N/A	#N/A	#N/A	#N/A	#N/A	118.3	80.6	16	19.9	12.3	#N/A	#N/A	#N/A	#N/A	#N/A	#N/A	#N/A	#N/A	#N/A	#N/A	#N/A	#N/A	#N/A	#N/A	#N/A	#N/A	#N/A	#N/A
CLOSTMETH_00025	L-rhamnose isomerase [Ruminiclostridium [Clostridium] methylpentosum DSM 5476]	#N/A	#N/A	#N/A	#N/A	#N/A	#N/A	#N/A	#N/A	#N/A	#N/A	#N/A	#N/A	#N/A	#N/A	#N/A	#N/A	#N/A	#N/A	#N/A	#N/A	#N/A	#N/A	#N/A	#N/A	#N/A	30.5	25.5	9.8	8.7	5.5	#N/A	#N/A	#N/A	#N/A	#N/A	#N/A	#N/A	#N/A	#N/A	#N/A	#N/A	#N/A	#N/A	#N/A	#N/A	#N/A	#N/A	#N/A
EUR_04300	Flagellin and related hook-associated proteins [Eubacterium rectale DSM 17629]	#N/A	#N/A	#N/A	#N/A	#N/A	#N/A	#N/A	#N/A	#N/A	#N/A	#N/A	#N/A	#N/A	#N/A	#N/A	#N/A	#N/A	#N/A	#N/A	#N/A	#N/A	#N/A	#N/A	#N/A	#N/A	45.2	10.3	3.6	7.8		#N/A	#N/A	#N/A	#N/A	#N/A	#N/A	#N/A	#N/A	#N/A	#N/A	#N/A	#N/A	#N/A	#N/A	#N/A	#N/A	#N/A	#N/A
HMPREF0994_02222	hypothetical protein [Lachnospiraceae bacterium 3_1_57FAA_CT1]	#N/A	#N/A	#N/A	#N/A	#N/A	#N/A	#N/A	#N/A	#N/A	#N/A	#N/A	#N/A	#N/A	#N/A	#N/A	#N/A	#N/A	#N/A	#N/A	#N/A	#N/A	#N/A	#N/A	#N/A	#N/A	31.6	37.7	14.9	17.5	29	#N/A	#N/A	#N/A	#N/A	#N/A	#N/A	#N/A	#N/A	#N/A	#N/A	#N/A	#N/A	#N/A	#N/A	#N/A	#N/A	#N/A	#N/A
Q5SSH7-1	Zinc finger ZZ-type and EF-hand domain-containing protein 1 [OS=Mus musculus]	#N/A	#N/A	#N/A	#N/A	#N/A	#N/A	#N/A	#N/A	#N/A	#N/A	#N/A	#N/A	#N/A	#N/A	#N/A	#N/A	#N/A	#N/A	#N/A	#N/A	#N/A	#N/A	#N/A	#N/A	#N/A						8.8	9.1	11	6.6	11	#N/A	#N/A	#N/A	#N/A	#N/A	#N/A	#N/A	#N/A	#N/A	#N/A	#N/A	#N/A	#N/A
BFAG_00232	ATPase/histidine kinase/DNA gyrase B/HSP90 domain protein [Bacteroides fragilis 3_1_12]	#N/A	#N/A	#N/A	#N/A	#N/A	#N/A	#N/A	#N/A	#N/A	#N/A	#N/A	#N/A	#N/A	#N/A	#N/A	#N/A	#N/A	#N/A	#N/A	#N/A	#N/A	#N/A	#N/A	#N/A	#N/A	4.5	8.5				#N/A	#N/A	#N/A	#N/A	#N/A	#N/A	#N/A	#N/A	#N/A	#N/A	#N/A	#N/A	#N/A	#N/A	#N/A	#N/A	#N/A	#N/A
RUMGNA_01007	putative L-rhamnose isomerase [Ruminococcus gnavus ATCC 29149]	#N/A	#N/A	#N/A	#N/A	#N/A	#N/A	#N/A	#N/A	#N/A	#N/A	#N/A	#N/A	#N/A	#N/A	#N/A	#N/A	#N/A	#N/A	#N/A	#N/A	#N/A	#N/A	#N/A	#N/A	#N/A	3.5	4.9				#N/A	#N/A	#N/A	#N/A	#N/A	#N/A	#N/A	#N/A	#N/A	#N/A	#N/A	#N/A	#N/A	#N/A	#N/A	#N/A	#N/A	#N/A
HMPREF1211_04368	hypothetical protein [Streptomyces sp. HGB0020]	#N/A	#N/A	#N/A	#N/A	#N/A	#N/A	#N/A	#N/A	#N/A	#N/A	#N/A	#N/A	#N/A	#N/A	#N/A	#N/A	#N/A	#N/A	#N/A	#N/A	#N/A	#N/A	#N/A	#N/A	#N/A						#N/A	#N/A	#N/A	#N/A	#N/A	#N/A	#N/A	#N/A	#N/A	#N/A	#N/A	#N/A	#N/A	#N/A	#N/A	#N/A	#N/A	#N/A
HMPREF9534_01853	DNA protection during starvation protein [Escherichia coli MS 69-1]	#N/A	#N/A	#N/A	#N/A	#N/A	#N/A	#N/A	#N/A	#N/A	#N/A	#N/A	#N/A	#N/A	#N/A	#N/A	#N/A	#N/A	#N/A	#N/A	#N/A	#N/A	#N/A	#N/A	#N/A	#N/A											#N/A	#N/A	#N/A	#N/A	#N/A	#N/A	#N/A	#N/A	#N/A	#N/A	#N/A	#N/A	#N/A
HMPREF0485_02254	6-phosphogluconolactonase [Klebsiella sp. 1_1_55]	#N/A	#N/A	#N/A	#N/A	#N/A	#N/A	#N/A	#N/A	#N/A	#N/A	#N/A	#N/A	#N/A	#N/A	#N/A	#N/A	#N/A	#N/A	#N/A	#N/A	#N/A	#N/A	#N/A	#N/A	#N/A						#N/A	#N/A	#N/A	#N/A	#N/A	#N/A	#N/A	#N/A	#N/A	#N/A	#N/A	#N/A	#N/A	#N/A	#N/A	#N/A	#N/A	#N/A
HMPREF9465_00692	solute:sodium symporter (SSS) family transporter [Sutterella wadsworthensis 2_1_59BFAA]	#N/A	#N/A	#N/A	#N/A	#N/A	#N/A	#N/A	#N/A	#N/A	#N/A	#N/A	#N/A	#N/A	#N/A	#N/A	#N/A	#N/A	#N/A	#N/A	#N/A	#N/A	#N/A	#N/A	#N/A	#N/A						#N/A	#N/A	#N/A	#N/A	#N/A	#N/A	#N/A	#N/A	#N/A	#N/A	#N/A	#N/A	#N/A	#N/A	#N/A	#N/A	#N/A	#N/A
HMPREF0989_01313	hypothetical protein [Ralstonia sp. 5_2_56FAA]	#N/A	#N/A	#N/A	#N/A	#N/A	#N/A	#N/A	#N/A	#N/A	#N/A	#N/A	#N/A	#N/A	#N/A	#N/A	#N/A	#N/A	#N/A	#N/A	#N/A	#N/A	#N/A	#N/A	#N/A	#N/A	4.7	8.6	6.1	9.7		#N/A	#N/A	#N/A	#N/A	#N/A	#N/A	#N/A	#N/A	#N/A	#N/A	#N/A	#N/A	#N/A	#N/A	#N/A	#N/A	#N/A	#N/A
HMPREF0864_03154	50S ribosomal protein L19 [Enterobacteriaceae bacterium 9_2_54FAA]	#N/A	#N/A	#N/A	#N/A	#N/A	#N/A	#N/A	#N/A	#N/A	#N/A	#N/A	#N/A	#N/A	#N/A	#N/A	#N/A	#N/A	#N/A	#N/A	#N/A	#N/A	#N/A	#N/A	#N/A	#N/A						#N/A	#N/A	#N/A	#N/A	#N/A	#N/A	#N/A	#N/A	#N/A	#N/A	#N/A	#N/A	#N/A	#N/A	#N/A	#N/A	#N/A	#N/A
EC1_11830	Electron transfer flavoprotein, beta subunit [Erysipelotrichaceae [Eubacterium] cylindroides T2-87]	#N/A	#N/A	#N/A	#N/A	#N/A	#N/A	#N/A	#N/A	#N/A	#N/A	#N/A	#N/A	#N/A	#N/A	#N/A	#N/A	#N/A	#N/A	#N/A	#N/A	#N/A	#N/A	#N/A	#N/A	#N/A	4.9	11	6.1			#N/A	#N/A	#N/A	#N/A	#N/A	#N/A	#N/A	#N/A	#N/A	#N/A	#N/A	#N/A	#N/A	#N/A	#N/A	#N/A	#N/A	#N/A
HMPREF0201_00802	hypothetical protein [Cedecea davisae DSM 4568]	#N/A	#N/A	#N/A	#N/A	#N/A	#N/A	#N/A	#N/A	#N/A	#N/A	#N/A	#N/A	#N/A	#N/A	#N/A	#N/A	#N/A	#N/A	#N/A	#N/A	#N/A	#N/A	#N/A	#N/A	#N/A		1.5				#N/A	#N/A	#N/A	#N/A	#N/A	#N/A	#N/A	#N/A	#N/A	#N/A	#N/A	#N/A	#N/A	#N/A	#N/A	#N/A	#N/A	#N/A
CK1_00640	Co-chaperonin GroES (HSP10) [Ruminococcus sp. SR1/5]	#N/A	#N/A	#N/A	#N/A	#N/A	#N/A	#N/A	#N/A	#N/A	#N/A	#N/A	#N/A	#N/A	#N/A	#N/A	#N/A	#N/A	#N/A	#N/A	#N/A	#N/A	#N/A	#N/A	#N/A	#N/A	29	43.4	15.8	12	21.3	#N/A	#N/A	#N/A	#N/A	#N/A	#N/A	#N/A	#N/A	#N/A	#N/A	#N/A	#N/A	#N/A	#N/A	#N/A	#N/A	#N/A	#N/A
CLOBAR_02841	propanediol utilization protein PduL [Intestinibacter bartlettii DSM 16795]	#N/A	#N/A	#N/A	#N/A	#N/A	#N/A	#N/A	#N/A	#N/A	#N/A	#N/A	#N/A	#N/A	#N/A	#N/A	#N/A	#N/A	#N/A	#N/A	#N/A	#N/A	#N/A	#N/A	#N/A	#N/A						#N/A	#N/A	#N/A	#N/A	#N/A	105.4	90.3	89.6	64.3	60.5	#N/A	#N/A	#N/A	#N/A	#N/A	#N/A	#N/A	#N/A
HMPREF9550_00523	aminomethyltransferase [Escherichia coli MS 187-1]	#N/A	#N/A	#N/A	#N/A	#N/A	#N/A	#N/A	#N/A	#N/A	#N/A	#N/A	#N/A	#N/A	#N/A	#N/A	#N/A	#N/A	#N/A	#N/A	#N/A	#N/A	#N/A	#N/A	#N/A	#N/A						#N/A	#N/A	#N/A	#N/A	#N/A	#N/A	#N/A	#N/A	#N/A	#N/A	#N/A	#N/A	#N/A	#N/A	#N/A	#N/A	#N/A	#N/A
HMPREF9538_00410	uridine phosphorylase [Klebsiella sp. MS 92-3]	#N/A	#N/A	#N/A	#N/A	#N/A	#N/A	#N/A	#N/A	#N/A	#N/A	#N/A	#N/A	#N/A	#N/A	#N/A	#N/A	#N/A	#N/A	#N/A	#N/A	#N/A	#N/A	#N/A	#N/A	#N/A						#N/A	#N/A	#N/A	#N/A	#N/A	#N/A	#N/A	#N/A	#N/A	#N/A	#N/A	#N/A	#N/A	#N/A	#N/A	#N/A	#N/A	#N/A
CLOLEP_01481	hypothetical protein [Ruminiclostridium [Clostridium] leptum DSM 753]	#N/A	#N/A	#N/A	#N/A	#N/A	#N/A	#N/A	#N/A	#N/A	#N/A	#N/A	#N/A	#N/A	#N/A	#N/A	#N/A	#N/A	#N/A	#N/A	#N/A	#N/A	#N/A	#N/A	#N/A	#N/A	9.2	7.1	8.1	14.2	5.5	#N/A	#N/A	#N/A	#N/A	#N/A	45.3	30.2	23.7	27.4	99.2	#N/A	#N/A	#N/A	#N/A	#N/A	#N/A	#N/A	#N/A
CSAG_04724	elongation factor Tu 2 [Citrobacter sp. 30_2]	#N/A	#N/A	#N/A	#N/A	#N/A	#N/A	#N/A	#N/A	#N/A	#N/A	#N/A	#N/A	#N/A	#N/A	#N/A	#N/A	#N/A	#N/A	#N/A	#N/A	#N/A	#N/A	#N/A	#N/A	#N/A	#N/A	#N/A	#N/A	#N/A	#N/A	33.2	119.5	93.1	184.7	51.6	#N/A	#N/A	#N/A	#N/A	#N/A	#N/A	#N/A	#N/A	#N/A	#N/A	#N/A	#N/A	#N/A
ENTCAN_08742	phosphopyruvate hydratase [Enterobacter cancerogenus ATCC 35316]	#N/A	#N/A	#N/A	#N/A	#N/A	#N/A	#N/A	#N/A	#N/A	#N/A	#N/A	#N/A	#N/A	#N/A	#N/A	#N/A	#N/A	#N/A	#N/A	#N/A	#N/A	#N/A	#N/A	#N/A	#N/A	#N/A	#N/A	#N/A	#N/A	#N/A						#N/A	#N/A	#N/A	#N/A	#N/A	#N/A	#N/A	#N/A	#N/A	#N/A	#N/A	#N/A	#N/A
ERE_15630	glyceraldehyde-3-phosphate dehydrogenase, type I [Eubacterium rectale M104/1]	#N/A	#N/A	#N/A	#N/A	#N/A	#N/A	#N/A	#N/A	#N/A	#N/A	#N/A	#N/A	#N/A	#N/A	#N/A	#N/A	#N/A	#N/A	#N/A	#N/A	#N/A	#N/A	#N/A	#N/A	#N/A	#N/A	#N/A	#N/A	#N/A	#N/A			26.1	93.2		8.7	30.8	5.2	3.5	103.9	#N/A	#N/A	#N/A	#N/A	#N/A	#N/A	#N/A	#N/A
HMPREF0485_03108	phosphoglycerate kinase [Klebsiella sp. 1_1_55]	#N/A	#N/A	#N/A	#N/A	#N/A	#N/A	#N/A	#N/A	#N/A	#N/A	#N/A	#N/A	#N/A	#N/A	#N/A	#N/A	#N/A	#N/A	#N/A	#N/A	#N/A	#N/A	#N/A	#N/A	#N/A	#N/A	#N/A	#N/A	#N/A	#N/A						#N/A	#N/A	#N/A	#N/A	#N/A	#N/A	#N/A	#N/A	#N/A	#N/A	#N/A	#N/A	#N/A
HMPREF0673_00726	translation elongation factor Tu [Prevotella stercorea DSM 18206]	#N/A	#N/A	#N/A	#N/A	#N/A	#N/A	#N/A	#N/A	#N/A	#N/A	#N/A	#N/A	#N/A	#N/A	#N/A	#N/A	#N/A	#N/A	#N/A	#N/A	#N/A	#N/A	#N/A	#N/A	#N/A	#N/A	#N/A	#N/A	#N/A	#N/A	16	15.1	14.6	47.4	33.7	#N/A	#N/A	#N/A	#N/A	#N/A	#N/A	#N/A	#N/A	#N/A	#N/A	#N/A	#N/A	#N/A
HMPREF0485_04246	peptidase Do [Klebsiella sp. 1_1_55]	#N/A	#N/A	#N/A	#N/A	#N/A	#N/A	#N/A	#N/A	#N/A	#N/A	#N/A	#N/A	#N/A	#N/A	#N/A	#N/A	#N/A	#N/A	#N/A	#N/A	#N/A	#N/A	#N/A	#N/A	#N/A	#N/A	#N/A	#N/A	#N/A	#N/A	3.7		4.6		4	#N/A	#N/A	#N/A	#N/A	#N/A	#N/A	#N/A	#N/A	#N/A	#N/A	#N/A	#N/A	#N/A
CLONEX_00797	hypothetical protein [Tyzzerella nexilis DSM 1787]	#N/A	#N/A	#N/A	#N/A	#N/A	#N/A	#N/A	#N/A	#N/A	#N/A	#N/A	#N/A	#N/A	#N/A	#N/A	#N/A	#N/A	#N/A	#N/A	#N/A	#N/A	#N/A	#N/A	#N/A	#N/A	#N/A	#N/A	#N/A	#N/A	#N/A						#N/A	#N/A	#N/A	#N/A	#N/A	#N/A	#N/A	#N/A	#N/A	#N/A	#N/A	#N/A	#N/A
HMPREF0201_00285	ribosomal protein L9 [Cedecea davisae DSM 4568]	#N/A	#N/A	#N/A	#N/A	#N/A	#N/A	#N/A	#N/A	#N/A	#N/A	#N/A	#N/A	#N/A	#N/A	#N/A	#N/A	#N/A	#N/A	#N/A	#N/A	#N/A	#N/A	#N/A	#N/A	#N/A	#N/A	#N/A	#N/A	#N/A	#N/A						#N/A	#N/A	#N/A	#N/A	#N/A	#N/A	#N/A	#N/A	#N/A	#N/A	#N/A	#N/A	#N/A
HMPREF0485_04952	thioredoxin [Klebsiella sp. 1_1_55]	#N/A	#N/A	#N/A	#N/A	#N/A	#N/A	#N/A	#N/A	#N/A	#N/A	#N/A	#N/A	#N/A	#N/A	#N/A	#N/A	#N/A	#N/A	#N/A	#N/A	#N/A	#N/A	#N/A	#N/A	#N/A	#N/A	#N/A	#N/A	#N/A	#N/A						#N/A	#N/A	#N/A	#N/A	#N/A	#N/A	#N/A	#N/A	#N/A	#N/A	#N/A	#N/A	#N/A
ENC_00810	triosephosphate isomerase [Enterobacter cloacae subsp. cloacae NCTC 9394]	#N/A	#N/A	#N/A	#N/A	#N/A	#N/A	#N/A	#N/A	#N/A	#N/A	#N/A	#N/A	#N/A	#N/A	#N/A	#N/A	#N/A	#N/A	#N/A	#N/A	#N/A	#N/A	#N/A	#N/A	#N/A	#N/A	#N/A	#N/A	#N/A	#N/A			4.6	5.1		#N/A	#N/A	#N/A	#N/A	#N/A	#N/A	#N/A	#N/A	#N/A	#N/A	#N/A	#N/A	#N/A
EDWATA_03637	DNA-directed RNA polymerase, alpha subunit [Edwardsiella tarda ATCC 23685]	#N/A	#N/A	#N/A	#N/A	#N/A	#N/A	#N/A	#N/A	#N/A	#N/A	#N/A	#N/A	#N/A	#N/A	#N/A	#N/A	#N/A	#N/A	#N/A	#N/A	#N/A	#N/A	#N/A	#N/A	#N/A	#N/A	#N/A	#N/A	#N/A	#N/A											#N/A	#N/A	#N/A	#N/A	#N/A	#N/A	#N/A	#N/A
ENTCAN_07642	universal stress family protein [Enterobacter cancerogenus ATCC 35316]	#N/A	#N/A	#N/A	#N/A	#N/A	#N/A	#N/A	#N/A	#N/A	#N/A	#N/A	#N/A	#N/A	#N/A	#N/A	#N/A	#N/A	#N/A	#N/A	#N/A	#N/A	#N/A	#N/A	#N/A	#N/A	#N/A	#N/A	#N/A	#N/A	#N/A	4.7	13.2	1.9	8.1	3.9	#N/A	#N/A	#N/A	#N/A	#N/A	#N/A	#N/A	#N/A	#N/A	#N/A	#N/A	#N/A	#N/A
P18524	Ig heavy chain V region RF [OS=Mus musculus]	#N/A	#N/A	#N/A	#N/A	#N/A	#N/A	#N/A	#N/A	#N/A	#N/A	#N/A	#N/A	#N/A	#N/A	#N/A	#N/A	#N/A	#N/A	#N/A	#N/A	#N/A	#N/A	#N/A	#N/A	#N/A	#N/A	#N/A	#N/A	#N/A	#N/A	2.9			3.2	4.7	1.7		2.4		1.5	#N/A	#N/A	#N/A	#N/A	#N/A	#N/A	#N/A	#N/A
ENTCAN_05522	OmpA-like transmembrane domain protein [Enterobacter cancerogenus ATCC 35316]	#N/A	#N/A	#N/A	#N/A	#N/A	#N/A	#N/A	#N/A	#N/A	#N/A	#N/A	#N/A	#N/A	#N/A	#N/A	#N/A	#N/A	#N/A	#N/A	#N/A	#N/A	#N/A	#N/A	#N/A	#N/A	#N/A	#N/A	#N/A	#N/A	#N/A						#N/A	#N/A	#N/A	#N/A	#N/A	#N/A	#N/A	#N/A	#N/A	#N/A	#N/A	#N/A	#N/A
CSAG_03549	50S ribosomal protein L3 [Citrobacter sp. 30_2]	#N/A	#N/A	#N/A	#N/A	#N/A	#N/A	#N/A	#N/A	#N/A	#N/A	#N/A	#N/A	#N/A	#N/A	#N/A	#N/A	#N/A	#N/A	#N/A	#N/A	#N/A	#N/A	#N/A	#N/A	#N/A	#N/A	#N/A	#N/A	#N/A	#N/A		3.5				#N/A	#N/A	#N/A	#N/A	#N/A	#N/A	#N/A	#N/A	#N/A	#N/A	#N/A	#N/A	#N/A
PROPEN_01874	phosphocarrier protein HPr [Proteus penneri ATCC 35198]	#N/A	#N/A	#N/A	#N/A	#N/A	#N/A	#N/A	#N/A	#N/A	#N/A	#N/A	#N/A	#N/A	#N/A	#N/A	#N/A	#N/A	#N/A	#N/A	#N/A	#N/A	#N/A	#N/A	#N/A	#N/A	#N/A	#N/A	#N/A	#N/A	#N/A				4.5		#N/A	#N/A	#N/A	#N/A	#N/A	#N/A	#N/A	#N/A	#N/A	#N/A	#N/A	#N/A	#N/A
HMPREF0485_00097	thioredoxin-dependent thiol peroxidase [Klebsiella sp. 1_1_55]	#N/A	#N/A	#N/A	#N/A	#N/A	#N/A	#N/A	#N/A	#N/A	#N/A	#N/A	#N/A	#N/A	#N/A	#N/A	#N/A	#N/A	#N/A	#N/A	#N/A	#N/A	#N/A	#N/A	#N/A	#N/A	#N/A	#N/A	#N/A	#N/A	#N/A						#N/A	#N/A	#N/A	#N/A	#N/A	#N/A	#N/A	#N/A	#N/A	#N/A	#N/A	#N/A	#N/A
P01787	Ig heavy chain V regions TEPC 15/S107/HPCM1/HPCM2/HPCM3 [OS=Mus musculus]	#N/A	#N/A	#N/A	#N/A	#N/A	#N/A	#N/A	#N/A	#N/A	#N/A	#N/A	#N/A	#N/A	#N/A	#N/A	#N/A	#N/A	#N/A	#N/A	#N/A	#N/A	#N/A	#N/A	#N/A	#N/A	#N/A	#N/A	#N/A	#N/A	#N/A											#N/A	#N/A	#N/A	#N/A	#N/A	#N/A	#N/A	#N/A
HMPREF1020_01707	chaperonin [Clostridium sp. 7_3_54FAA]	#N/A	#N/A	#N/A	#N/A	#N/A	#N/A	#N/A	#N/A	#N/A	#N/A	#N/A	#N/A	#N/A	#N/A	#N/A	#N/A	#N/A	#N/A	#N/A	#N/A	#N/A	#N/A	#N/A	#N/A	#N/A	#N/A	#N/A	#N/A	#N/A	#N/A	1.8			7		#N/A	#N/A	#N/A	#N/A	#N/A	#N/A	#N/A	#N/A	#N/A	#N/A	#N/A	#N/A	#N/A
HMPREF1308_05043	hypothetical protein [Klebsiella pneumoniae subsp. pneumoniae WGLW5]	#N/A	#N/A	#N/A	#N/A	#N/A	#N/A	#N/A	#N/A	#N/A	#N/A	#N/A	#N/A	#N/A	#N/A	#N/A	#N/A	#N/A	#N/A	#N/A	#N/A	#N/A	#N/A	#N/A	#N/A	#N/A	#N/A	#N/A	#N/A	#N/A	#N/A	1.6	6.8		1.8		#N/A	#N/A	#N/A	#N/A	#N/A	#N/A	#N/A	#N/A	#N/A	#N/A	#N/A	#N/A	#N/A
BACPEC_01132	chaperonin GroS [Clostridiales [Bacteroides] pectinophilus ATCC 43243]	#N/A	#N/A	#N/A	#N/A	#N/A	#N/A	#N/A	#N/A	#N/A	#N/A	#N/A	#N/A	#N/A	#N/A	#N/A	#N/A	#N/A	#N/A	#N/A	#N/A	#N/A	#N/A	#N/A	#N/A	#N/A	#N/A	#N/A	#N/A	#N/A	#N/A	7.3	11.4	15.3	39.2	6.2	#N/A	#N/A	#N/A	#N/A	#N/A	#N/A	#N/A	#N/A	#N/A	#N/A	#N/A	#N/A	#N/A
CIT292_08392	trigger factor [Citrobacter youngae ATCC 29220]	#N/A	#N/A	#N/A	#N/A	#N/A	#N/A	#N/A	#N/A	#N/A	#N/A	#N/A	#N/A	#N/A	#N/A	#N/A	#N/A	#N/A	#N/A	#N/A	#N/A	#N/A	#N/A	#N/A	#N/A	#N/A	#N/A	#N/A	#N/A	#N/A	#N/A						#N/A	#N/A	#N/A	#N/A	#N/A	#N/A	#N/A	#N/A	#N/A	#N/A	#N/A	#N/A	#N/A
COPEUT_01430	phosphate butyryltransferase [Coprococcus eutactus ATCC 27759]	#N/A	#N/A	#N/A	#N/A	#N/A	#N/A	#N/A	#N/A	#N/A	#N/A	#N/A	#N/A	#N/A	#N/A	#N/A	#N/A	#N/A	#N/A	#N/A	#N/A	#N/A	#N/A	#N/A	#N/A	#N/A	#N/A	#N/A	#N/A	#N/A	#N/A						6.7			2.3	5.4	#N/A	#N/A	#N/A	#N/A	#N/A	#N/A	#N/A	#N/A
HMPREF0454_01885	dihydrodipicolinate synthase [Hafnia alvei ATCC 51873]	#N/A	#N/A	#N/A	#N/A	#N/A	#N/A	#N/A	#N/A	#N/A	#N/A	#N/A	#N/A	#N/A	#N/A	#N/A	#N/A	#N/A	#N/A	#N/A	#N/A	#N/A	#N/A	#N/A	#N/A	#N/A	#N/A	#N/A	#N/A	#N/A	#N/A											#N/A	#N/A	#N/A	#N/A	#N/A	#N/A	#N/A	#N/A
CLOSTHATH_06533	oxidoreductase, short chain dehydrogenase/reductase family protein [Lachnospiraceae [Clostridium] hathewayi DSM 13479]	#N/A	#N/A	#N/A	#N/A	#N/A	#N/A	#N/A	#N/A	#N/A	#N/A	#N/A	#N/A	#N/A	#N/A	#N/A	#N/A	#N/A	#N/A	#N/A	#N/A	#N/A	#N/A	#N/A	#N/A	#N/A	#N/A	#N/A	#N/A	#N/A	#N/A				6.2		#N/A	#N/A	#N/A	#N/A	#N/A	#N/A	#N/A	#N/A	#N/A	#N/A	#N/A	#N/A	#N/A
HMPREF1308_03911	30S ribosomal protein S10 [Klebsiella pneumoniae subsp. pneumoniae WGLW5]	#N/A	#N/A	#N/A	#N/A	#N/A	#N/A	#N/A	#N/A	#N/A	#N/A	#N/A	#N/A	#N/A	#N/A	#N/A	#N/A	#N/A	#N/A	#N/A	#N/A	#N/A	#N/A	#N/A	#N/A	#N/A	#N/A	#N/A	#N/A	#N/A	#N/A						#N/A	#N/A	#N/A	#N/A	#N/A	#N/A	#N/A	#N/A	#N/A	#N/A	#N/A	#N/A	#N/A
P01674	Ig kappa chain V-III region PC 2154 [OS=Mus musculus]	#N/A	#N/A	#N/A	#N/A	#N/A	#N/A	#N/A	#N/A	#N/A	#N/A	#N/A	#N/A	#N/A	#N/A	#N/A	#N/A	#N/A	#N/A	#N/A	#N/A	#N/A	#N/A	#N/A	#N/A	#N/A	#N/A	#N/A	#N/A	#N/A	#N/A			6.3		6.4	#N/A	#N/A	#N/A	#N/A	#N/A	#N/A	#N/A	#N/A	#N/A	#N/A	#N/A	#N/A	#N/A
ENC_07950	nucleoid protein H-NS [Enterobacter cloacae subsp. cloacae NCTC 9394]	#N/A	#N/A	#N/A	#N/A	#N/A	#N/A	#N/A	#N/A	#N/A	#N/A	#N/A	#N/A	#N/A	#N/A	#N/A	#N/A	#N/A	#N/A	#N/A	#N/A	#N/A	#N/A	#N/A	#N/A	#N/A	#N/A	#N/A	#N/A	#N/A	#N/A		4.5	2.3	4.6		#N/A	#N/A	#N/A	#N/A	#N/A	#N/A	#N/A	#N/A	#N/A	#N/A	#N/A	#N/A	#N/A
ENTCAN_08499	universal stress family protein [Enterobacter cancerogenus ATCC 35316]	#N/A	#N/A	#N/A	#N/A	#N/A	#N/A	#N/A	#N/A	#N/A	#N/A	#N/A	#N/A	#N/A	#N/A	#N/A	#N/A	#N/A	#N/A	#N/A	#N/A	#N/A	#N/A	#N/A	#N/A	#N/A	#N/A	#N/A	#N/A	#N/A	#N/A						#N/A	#N/A	#N/A	#N/A	#N/A	#N/A	#N/A	#N/A	#N/A	#N/A	#N/A	#N/A	#N/A
ENC_25400	SSU ribosomal protein S7P [Enterobacter cloacae subsp. cloacae NCTC 9394]	#N/A	#N/A	#N/A	#N/A	#N/A	#N/A	#N/A	#N/A	#N/A	#N/A	#N/A	#N/A	#N/A	#N/A	#N/A	#N/A	#N/A	#N/A	#N/A	#N/A	#N/A	#N/A	#N/A	#N/A	#N/A	#N/A	#N/A	#N/A	#N/A	#N/A	3.6	3.7		5.8	5.4	#N/A	#N/A	#N/A	#N/A	#N/A	#N/A	#N/A	#N/A	#N/A	#N/A	#N/A	#N/A	#N/A
HMPREF0485_03257	glucuronate isomerase [Klebsiella sp. 1_1_55]	#N/A	#N/A	#N/A	#N/A	#N/A	#N/A	#N/A	#N/A	#N/A	#N/A	#N/A	#N/A	#N/A	#N/A	#N/A	#N/A	#N/A	#N/A	#N/A	#N/A	#N/A	#N/A	#N/A	#N/A	#N/A	#N/A	#N/A	#N/A	#N/A	#N/A						#N/A	#N/A	#N/A	#N/A	#N/A	#N/A	#N/A	#N/A	#N/A	#N/A	#N/A	#N/A	#N/A
CSAG_02167	3-oxoacyl-[acyl-carrier-protein] synthase 1 [Citrobacter sp. 30_2]	#N/A	#N/A	#N/A	#N/A	#N/A	#N/A	#N/A	#N/A	#N/A	#N/A	#N/A	#N/A	#N/A	#N/A	#N/A	#N/A	#N/A	#N/A	#N/A	#N/A	#N/A	#N/A	#N/A	#N/A	#N/A	#N/A	#N/A	#N/A	#N/A	#N/A						#N/A	#N/A	#N/A	#N/A	#N/A	#N/A	#N/A	#N/A	#N/A	#N/A	#N/A	#N/A	#N/A
HMPREF0485_04719	hypothetical protein [Klebsiella sp. 1_1_55]	#N/A	#N/A	#N/A	#N/A	#N/A	#N/A	#N/A	#N/A	#N/A	#N/A	#N/A	#N/A	#N/A	#N/A	#N/A	#N/A	#N/A	#N/A	#N/A	#N/A	#N/A	#N/A	#N/A	#N/A	#N/A	#N/A	#N/A	#N/A	#N/A	#N/A	3.8		3.1			#N/A	#N/A	#N/A	#N/A	#N/A	#N/A	#N/A	#N/A	#N/A	#N/A	#N/A	#N/A	#N/A
HMPREF0485_01911	putative arabinogalactan endo-1,4-beta-galactosidase [Klebsiella sp. 1_1_55]	#N/A	#N/A	#N/A	#N/A	#N/A	#N/A	#N/A	#N/A	#N/A	#N/A	#N/A	#N/A	#N/A	#N/A	#N/A	#N/A	#N/A	#N/A	#N/A	#N/A	#N/A	#N/A	#N/A	#N/A	#N/A	#N/A	#N/A	#N/A	#N/A	#N/A		4	2.2			3.3	4.3	4			#N/A	#N/A	#N/A	#N/A	#N/A	#N/A	#N/A	#N/A
Q61207	Prosaposin [OS=Mus musculus]	#N/A	#N/A	#N/A	#N/A	#N/A	#N/A	#N/A	#N/A	#N/A	#N/A	#N/A	#N/A	#N/A	#N/A	#N/A	#N/A	#N/A	#N/A	#N/A	#N/A	#N/A	#N/A	#N/A	#N/A	#N/A	#N/A	#N/A	#N/A	#N/A	#N/A						#N/A	#N/A	#N/A	#N/A	#N/A	#N/A	#N/A	#N/A	#N/A	#N/A	#N/A	#N/A	#N/A
EDWATA_03655	ribosomal protein L22 [Edwardsiella tarda ATCC 23685]	#N/A	#N/A	#N/A	#N/A	#N/A	#N/A	#N/A	#N/A	#N/A	#N/A	#N/A	#N/A	#N/A	#N/A	#N/A	#N/A	#N/A	#N/A	#N/A	#N/A	#N/A	#N/A	#N/A	#N/A	#N/A	#N/A	#N/A	#N/A	#N/A	#N/A						#N/A	#N/A	#N/A	#N/A	#N/A	#N/A	#N/A	#N/A	#N/A	#N/A	#N/A	#N/A	#N/A
DORFOR_00373	UDP-glucose 4-epimerase [Dorea formicigenerans ATCC 27755]	#N/A	#N/A	#N/A	#N/A	#N/A	#N/A	#N/A	#N/A	#N/A	#N/A	#N/A	#N/A	#N/A	#N/A	#N/A	#N/A	#N/A	#N/A	#N/A	#N/A	#N/A	#N/A	#N/A	#N/A	#N/A	#N/A	#N/A	#N/A	#N/A	#N/A		1.7	19.5	23	5.1						#N/A	#N/A	#N/A	#N/A	#N/A	#N/A	#N/A	#N/A
HMPREF9444_02120	catabolite protein activator [Succinatimonas hippei YIT 12066]	#N/A	#N/A	#N/A	#N/A	#N/A	#N/A	#N/A	#N/A	#N/A	#N/A	#N/A	#N/A	#N/A	#N/A	#N/A	#N/A	#N/A	#N/A	#N/A	#N/A	#N/A	#N/A	#N/A	#N/A	#N/A	#N/A	#N/A	#N/A	#N/A	#N/A						#N/A	#N/A	#N/A	#N/A	#N/A	#N/A	#N/A	#N/A	#N/A	#N/A	#N/A	#N/A	#N/A
Q9R111	guanine deaminase [OS=Mus musculus]	#N/A	#N/A	#N/A	#N/A	#N/A	#N/A	#N/A	#N/A	#N/A	#N/A	#N/A	#N/A	#N/A	#N/A	#N/A	#N/A	#N/A	#N/A	#N/A	#N/A	#N/A	#N/A	#N/A	#N/A	#N/A	#N/A	#N/A	#N/A	#N/A	#N/A						#N/A	#N/A	#N/A	#N/A	#N/A	#N/A	#N/A	#N/A	#N/A	#N/A	#N/A	#N/A	#N/A
ESAG_02104	universal stress family protein [Escherichia sp. 3_2_53FAA]	#N/A	#N/A	#N/A	#N/A	#N/A	#N/A	#N/A	#N/A	#N/A	#N/A	#N/A	#N/A	#N/A	#N/A	#N/A	#N/A	#N/A	#N/A	#N/A	#N/A	#N/A	#N/A	#N/A	#N/A	#N/A	#N/A	#N/A	#N/A	#N/A	#N/A	4.2	5.2	15	6.7	5.6	#N/A	#N/A	#N/A	#N/A	#N/A	#N/A	#N/A	#N/A	#N/A	#N/A	#N/A	#N/A	#N/A
HMPREF0201_03330	phosphoribosylaminoimidazolesuccinocarboxamide synthase [Cedecea davisae DSM 4568]	#N/A	#N/A	#N/A	#N/A	#N/A	#N/A	#N/A	#N/A	#N/A	#N/A	#N/A	#N/A	#N/A	#N/A	#N/A	#N/A	#N/A	#N/A	#N/A	#N/A	#N/A	#N/A	#N/A	#N/A	#N/A	#N/A	#N/A	#N/A	#N/A	#N/A		4	4.5			#N/A	#N/A	#N/A	#N/A	#N/A	#N/A	#N/A	#N/A	#N/A	#N/A	#N/A	#N/A	#N/A
CIT292_09090	sugar-binding domain protein [Citrobacter youngae ATCC 29220]	#N/A	#N/A	#N/A	#N/A	#N/A	#N/A	#N/A	#N/A	#N/A	#N/A	#N/A	#N/A	#N/A	#N/A	#N/A	#N/A	#N/A	#N/A	#N/A	#N/A	#N/A	#N/A	#N/A	#N/A	#N/A	#N/A	#N/A	#N/A	#N/A	#N/A						#N/A	#N/A	#N/A	#N/A	#N/A	#N/A	#N/A	#N/A	#N/A	#N/A	#N/A	#N/A	#N/A
ESAG_00940	phosphoheptose isomerase [Escherichia sp. 3_2_53FAA]	#N/A	#N/A	#N/A	#N/A	#N/A	#N/A	#N/A	#N/A	#N/A	#N/A	#N/A	#N/A	#N/A	#N/A	#N/A	#N/A	#N/A	#N/A	#N/A	#N/A	#N/A	#N/A	#N/A	#N/A	#N/A	#N/A	#N/A	#N/A	#N/A	#N/A						#N/A	#N/A	#N/A	#N/A	#N/A	#N/A	#N/A	#N/A	#N/A	#N/A	#N/A	#N/A	#N/A
HMPREF9534_04048	cytosol aminopeptidase family, catalytic domain protein [Escherichia coli MS 69-1]	#N/A	#N/A	#N/A	#N/A	#N/A	#N/A	#N/A	#N/A	#N/A	#N/A	#N/A	#N/A	#N/A	#N/A	#N/A	#N/A	#N/A	#N/A	#N/A	#N/A	#N/A	#N/A	#N/A	#N/A	#N/A	#N/A	#N/A	#N/A	#N/A	#N/A						#N/A	#N/A	#N/A	#N/A	#N/A	#N/A	#N/A	#N/A	#N/A	#N/A	#N/A	#N/A	#N/A
ENTCAN_09371	50S ribosomal protein L4 [Enterobacter cancerogenus ATCC 35316]	#N/A	#N/A	#N/A	#N/A	#N/A	#N/A	#N/A	#N/A	#N/A	#N/A	#N/A	#N/A	#N/A	#N/A	#N/A	#N/A	#N/A	#N/A	#N/A	#N/A	#N/A	#N/A	#N/A	#N/A	#N/A	#N/A	#N/A	#N/A	#N/A	#N/A				4.4		#N/A	#N/A	#N/A	#N/A	#N/A	#N/A	#N/A	#N/A	#N/A	#N/A	#N/A	#N/A	#N/A
CIT292_10719	transcription elongation factor GreA [Citrobacter youngae ATCC 29220]	#N/A	#N/A	#N/A	#N/A	#N/A	#N/A	#N/A	#N/A	#N/A	#N/A	#N/A	#N/A	#N/A	#N/A	#N/A	#N/A	#N/A	#N/A	#N/A	#N/A	#N/A	#N/A	#N/A	#N/A	#N/A	#N/A	#N/A	#N/A	#N/A	#N/A											#N/A	#N/A	#N/A	#N/A	#N/A	#N/A	#N/A	#N/A
HMPREF1307_00722	50S ribosomal protein L21 [Klebsiella pneumoniae subsp. pneumoniae WGLW3]	#N/A	#N/A	#N/A	#N/A	#N/A	#N/A	#N/A	#N/A	#N/A	#N/A	#N/A	#N/A	#N/A	#N/A	#N/A	#N/A	#N/A	#N/A	#N/A	#N/A	#N/A	#N/A	#N/A	#N/A	#N/A	#N/A	#N/A	#N/A	#N/A	#N/A	3.8		3.8	3.6	4.3	#N/A	#N/A	#N/A	#N/A	#N/A	#N/A	#N/A	#N/A	#N/A	#N/A	#N/A	#N/A	#N/A
ESAG_04855	6-phosphofructokinase [Escherichia sp. 3_2_53FAA]	#N/A	#N/A	#N/A	#N/A	#N/A	#N/A	#N/A	#N/A	#N/A	#N/A	#N/A	#N/A	#N/A	#N/A	#N/A	#N/A	#N/A	#N/A	#N/A	#N/A	#N/A	#N/A	#N/A	#N/A	#N/A	#N/A	#N/A	#N/A	#N/A	#N/A						#N/A	#N/A	#N/A	#N/A	#N/A	#N/A	#N/A	#N/A	#N/A	#N/A	#N/A	#N/A	#N/A
CIT292_10832	glycerol dehydrogenase [Citrobacter youngae ATCC 29220]	#N/A	#N/A	#N/A	#N/A	#N/A	#N/A	#N/A	#N/A	#N/A	#N/A	#N/A	#N/A	#N/A	#N/A	#N/A	#N/A	#N/A	#N/A	#N/A	#N/A	#N/A	#N/A	#N/A	#N/A	#N/A	#N/A	#N/A	#N/A	#N/A	#N/A						#N/A	#N/A	#N/A	#N/A	#N/A	#N/A	#N/A	#N/A	#N/A	#N/A	#N/A	#N/A	#N/A
HMPREF1206_01822	cell division protein ftsZ [Corynebacterium sp. HFH0082]	#N/A	#N/A	#N/A	#N/A	#N/A	#N/A	#N/A	#N/A	#N/A	#N/A	#N/A	#N/A	#N/A	#N/A	#N/A	#N/A	#N/A	#N/A	#N/A	#N/A	#N/A	#N/A	#N/A	#N/A	#N/A	#N/A	#N/A	#N/A	#N/A	#N/A	1.8			5.9		#N/A	#N/A	#N/A	#N/A	#N/A	#N/A	#N/A	#N/A	#N/A	#N/A	#N/A	#N/A	#N/A
HMPREF0485_02201	phosphoglucomutase, alpha-D-glucose phosphate-specific [Klebsiella sp. 1_1_55]	#N/A	#N/A	#N/A	#N/A	#N/A	#N/A	#N/A	#N/A	#N/A	#N/A	#N/A	#N/A	#N/A	#N/A	#N/A	#N/A	#N/A	#N/A	#N/A	#N/A	#N/A	#N/A	#N/A	#N/A	#N/A	#N/A	#N/A	#N/A	#N/A	#N/A	1.7		1.7		1.7	#N/A	#N/A	#N/A	#N/A	#N/A	#N/A	#N/A	#N/A	#N/A	#N/A	#N/A	#N/A	#N/A
ESAG_01417	methionine adenosyltransferase [Escherichia sp. 3_2_53FAA]	#N/A	#N/A	#N/A	#N/A	#N/A	#N/A	#N/A	#N/A	#N/A	#N/A	#N/A	#N/A	#N/A	#N/A	#N/A	#N/A	#N/A	#N/A	#N/A	#N/A	#N/A	#N/A	#N/A	#N/A	#N/A	#N/A	#N/A	#N/A	#N/A	#N/A						#N/A	#N/A	#N/A	#N/A	#N/A	#N/A	#N/A	#N/A	#N/A	#N/A	#N/A	#N/A	#N/A
EDWATA_03651	30S ribosomal protein S17 [Edwardsiella tarda ATCC 23685]	#N/A	#N/A	#N/A	#N/A	#N/A	#N/A	#N/A	#N/A	#N/A	#N/A	#N/A	#N/A	#N/A	#N/A	#N/A	#N/A	#N/A	#N/A	#N/A	#N/A	#N/A	#N/A	#N/A	#N/A	#N/A	#N/A	#N/A	#N/A	#N/A	#N/A						#N/A	#N/A	#N/A	#N/A	#N/A	#N/A	#N/A	#N/A	#N/A	#N/A	#N/A	#N/A	#N/A
HMPREF0485_02377	arginine ABC transporter, periplasmic arginine-binding protein ArtJ [Klebsiella sp. 1_1_55]	#N/A	#N/A	#N/A	#N/A	#N/A	#N/A	#N/A	#N/A	#N/A	#N/A	#N/A	#N/A	#N/A	#N/A	#N/A	#N/A	#N/A	#N/A	#N/A	#N/A	#N/A	#N/A	#N/A	#N/A	#N/A	#N/A	#N/A	#N/A	#N/A	#N/A						#N/A	#N/A	#N/A	#N/A	#N/A	#N/A	#N/A	#N/A	#N/A	#N/A	#N/A	#N/A	#N/A
CIT292_06873	periplasmic oligopeptide-binding protein [Citrobacter youngae ATCC 29220]	#N/A	#N/A	#N/A	#N/A	#N/A	#N/A	#N/A	#N/A	#N/A	#N/A	#N/A	#N/A	#N/A	#N/A	#N/A	#N/A	#N/A	#N/A	#N/A	#N/A	#N/A	#N/A	#N/A	#N/A	#N/A	#N/A	#N/A	#N/A	#N/A	#N/A						#N/A	#N/A	#N/A	#N/A	#N/A	#N/A	#N/A	#N/A	#N/A	#N/A	#N/A	#N/A	#N/A
HMPREF1024_02732	hypothetical protein [Klebsiella sp. 4_1_44FAA]	#N/A	#N/A	#N/A	#N/A	#N/A	#N/A	#N/A	#N/A	#N/A	#N/A	#N/A	#N/A	#N/A	#N/A	#N/A	#N/A	#N/A	#N/A	#N/A	#N/A	#N/A	#N/A	#N/A	#N/A	#N/A	#N/A	#N/A	#N/A	#N/A	#N/A	1.5	8.6	6.1	6.4		#N/A	#N/A	#N/A	#N/A	#N/A	#N/A	#N/A	#N/A	#N/A	#N/A	#N/A	#N/A	#N/A
HMPREF9400_1077	cysteine--tRNA ligase [Campylobacter upsaliensis JV21]	#N/A	#N/A	#N/A	#N/A	#N/A	#N/A	#N/A	#N/A	#N/A	#N/A	#N/A	#N/A	#N/A	#N/A	#N/A	#N/A	#N/A	#N/A	#N/A	#N/A	#N/A	#N/A	#N/A	#N/A	#N/A	#N/A	#N/A	#N/A	#N/A	#N/A						#N/A	#N/A	#N/A	#N/A	#N/A	#N/A	#N/A	#N/A	#N/A	#N/A	#N/A	#N/A	#N/A
ESAG_03463	glucose-6-phosphate isomerase [Escherichia sp. 3_2_53FAA]	#N/A	#N/A	#N/A	#N/A	#N/A	#N/A	#N/A	#N/A	#N/A	#N/A	#N/A	#N/A	#N/A	#N/A	#N/A	#N/A	#N/A	#N/A	#N/A	#N/A	#N/A	#N/A	#N/A	#N/A	#N/A	#N/A	#N/A	#N/A	#N/A	#N/A						1.5	5.8	7.3		4.3	#N/A	#N/A	#N/A	#N/A	#N/A	#N/A	#N/A	#N/A
HMPREF0454_01149	phosphoglycerate kinase [Hafnia alvei ATCC 51873]	#N/A	#N/A	#N/A	#N/A	#N/A	#N/A	#N/A	#N/A	#N/A	#N/A	#N/A	#N/A	#N/A	#N/A	#N/A	#N/A	#N/A	#N/A	#N/A	#N/A	#N/A	#N/A	#N/A	#N/A	#N/A	#N/A	#N/A	#N/A	#N/A	#N/A						#N/A	#N/A	#N/A	#N/A	#N/A	#N/A	#N/A	#N/A	#N/A	#N/A	#N/A	#N/A	#N/A
P17182	alpha-enolase [OS=Mus musculus]	#N/A	#N/A	#N/A	#N/A	#N/A	#N/A	#N/A	#N/A	#N/A	#N/A	#N/A	#N/A	#N/A	#N/A	#N/A	#N/A	#N/A	#N/A	#N/A	#N/A	#N/A	#N/A	#N/A	#N/A	#N/A	#N/A	#N/A	#N/A	#N/A	#N/A	6	7.9	4.9	8	12.5	#N/A	#N/A	#N/A	#N/A	#N/A	#N/A	#N/A	#N/A	#N/A	#N/A	#N/A	#N/A	#N/A
PROSTU_04332	ribosomal protein L6 [Providencia stuartii ATCC 25827]	#N/A	#N/A	#N/A	#N/A	#N/A	#N/A	#N/A	#N/A	#N/A	#N/A	#N/A	#N/A	#N/A	#N/A	#N/A	#N/A	#N/A	#N/A	#N/A	#N/A	#N/A	#N/A	#N/A	#N/A	#N/A	#N/A	#N/A	#N/A	#N/A	#N/A						#N/A	#N/A	#N/A	#N/A	#N/A	#N/A	#N/A	#N/A	#N/A	#N/A	#N/A	#N/A	#N/A
HMPREF0485_02996	ABC transporter, solute-binding protein [Klebsiella sp. 1_1_55]	#N/A	#N/A	#N/A	#N/A	#N/A	#N/A	#N/A	#N/A	#N/A	#N/A	#N/A	#N/A	#N/A	#N/A	#N/A	#N/A	#N/A	#N/A	#N/A	#N/A	#N/A	#N/A	#N/A	#N/A	#N/A	#N/A	#N/A	#N/A	#N/A	#N/A						#N/A	#N/A	#N/A	#N/A	#N/A	#N/A	#N/A	#N/A	#N/A	#N/A	#N/A	#N/A	#N/A
HMPREF9516_02639	hypothetical protein [Enterococcus faecalis TX1302]	#N/A	#N/A	#N/A	#N/A	#N/A	#N/A	#N/A	#N/A	#N/A	#N/A	#N/A	#N/A	#N/A	#N/A	#N/A	#N/A	#N/A	#N/A	#N/A	#N/A	#N/A	#N/A	#N/A	#N/A	#N/A	#N/A	#N/A	#N/A	#N/A	#N/A						#N/A	#N/A	#N/A	#N/A	#N/A	#N/A	#N/A	#N/A	#N/A	#N/A	#N/A	#N/A	#N/A
Q8BWT1	3-ketoacyl-CoA thiolase, mitochondrial [OS=Mus musculus]	#N/A	#N/A	#N/A	#N/A	#N/A	#N/A	#N/A	#N/A	#N/A	#N/A	#N/A	#N/A	#N/A	#N/A	#N/A	#N/A	#N/A	#N/A	#N/A	#N/A	#N/A	#N/A	#N/A	#N/A	#N/A	#N/A	#N/A	#N/A	#N/A	#N/A						#N/A	#N/A	#N/A	#N/A	#N/A	#N/A	#N/A	#N/A	#N/A	#N/A	#N/A	#N/A	#N/A
Q99PT1	rho GDP-dissociation inhibitor 1 [OS=Mus musculus]	#N/A	#N/A	#N/A	#N/A	#N/A	#N/A	#N/A	#N/A	#N/A	#N/A	#N/A	#N/A	#N/A	#N/A	#N/A	#N/A	#N/A	#N/A	#N/A	#N/A	#N/A	#N/A	#N/A	#N/A	#N/A	#N/A	#N/A	#N/A	#N/A	#N/A						#N/A	#N/A	#N/A	#N/A	#N/A	#N/A	#N/A	#N/A	#N/A	#N/A	#N/A	#N/A	#N/A
HMPREF0201_04722	ribosomal protein L28 [Cedecea davisae DSM 4568]	#N/A	#N/A	#N/A	#N/A	#N/A	#N/A	#N/A	#N/A	#N/A	#N/A	#N/A	#N/A	#N/A	#N/A	#N/A	#N/A	#N/A	#N/A	#N/A	#N/A	#N/A	#N/A	#N/A	#N/A	#N/A	#N/A	#N/A	#N/A	#N/A	#N/A					2	#N/A	#N/A	#N/A	#N/A	#N/A	#N/A	#N/A	#N/A	#N/A	#N/A	#N/A	#N/A	#N/A
HMPREF9444_01970	NAD+ synthase [Succinatimonas hippei YIT 12066]	#N/A	#N/A	#N/A	#N/A	#N/A	#N/A	#N/A	#N/A	#N/A	#N/A	#N/A	#N/A	#N/A	#N/A	#N/A	#N/A	#N/A	#N/A	#N/A	#N/A	#N/A	#N/A	#N/A	#N/A	#N/A	#N/A	#N/A	#N/A	#N/A	#N/A						#N/A	#N/A	#N/A	#N/A	#N/A	#N/A	#N/A	#N/A	#N/A	#N/A	#N/A	#N/A	#N/A
CIT292_09534	2,3,4,5-tetrahydropyridine-2,6-dicarboxylate N-succinyltransferase [Citrobacter youngae ATCC 29220]	#N/A	#N/A	#N/A	#N/A	#N/A	#N/A	#N/A	#N/A	#N/A	#N/A	#N/A	#N/A	#N/A	#N/A	#N/A	#N/A	#N/A	#N/A	#N/A	#N/A	#N/A	#N/A	#N/A	#N/A	#N/A	#N/A	#N/A	#N/A	#N/A	#N/A						#N/A	#N/A	#N/A	#N/A	#N/A	#N/A	#N/A	#N/A	#N/A	#N/A	#N/A	#N/A	#N/A
P56677	Suppressor of tumorigenicity 14 protein homolog [OS=Mus musculus]	#N/A	#N/A	#N/A	#N/A	#N/A	#N/A	#N/A	#N/A	#N/A	#N/A	#N/A	#N/A	#N/A	#N/A	#N/A	#N/A	#N/A	#N/A	#N/A	#N/A	#N/A	#N/A	#N/A	#N/A	#N/A	#N/A	#N/A	#N/A	#N/A	#N/A						#N/A	#N/A	#N/A	#N/A	#N/A	#N/A	#N/A	#N/A	#N/A	#N/A	#N/A	#N/A	#N/A
HMPREF0189_02139	putative diaminopropionate ammonia-lyase [Burkholderiales bacterium 1_1_47]	#N/A	#N/A	#N/A	#N/A	#N/A	#N/A	#N/A	#N/A	#N/A	#N/A	#N/A	#N/A	#N/A	#N/A	#N/A	#N/A	#N/A	#N/A	#N/A	#N/A	#N/A	#N/A	#N/A	#N/A	#N/A	#N/A	#N/A	#N/A	#N/A	#N/A	19.7	40.2	14.8	21.5	48.8	#N/A	#N/A	#N/A	#N/A	#N/A	#N/A	#N/A	#N/A	#N/A	#N/A	#N/A	#N/A	#N/A
CBFG_03463	hypothetical protein [Clostridiales bacterium 1_7_47FAA]	#N/A	#N/A	#N/A	#N/A	#N/A	#N/A	#N/A	#N/A	#N/A	#N/A	#N/A	#N/A	#N/A	#N/A	#N/A	#N/A	#N/A	#N/A	#N/A	#N/A	#N/A	#N/A	#N/A	#N/A	#N/A	#N/A	#N/A	#N/A	#N/A	#N/A						#N/A	#N/A	#N/A	#N/A	#N/A	#N/A	#N/A	#N/A	#N/A	#N/A	#N/A	#N/A	#N/A
HMPREF9399_0535	phosphoenolpyruvate carboxykinase (ATP) [Campylobacter coli JV20]	#N/A	#N/A	#N/A	#N/A	#N/A	#N/A	#N/A	#N/A	#N/A	#N/A	#N/A	#N/A	#N/A	#N/A	#N/A	#N/A	#N/A	#N/A	#N/A	#N/A	#N/A	#N/A	#N/A	#N/A	#N/A	#N/A	#N/A	#N/A	#N/A	#N/A	8.3		1.4	4.8	10.9	#N/A	#N/A	#N/A	#N/A	#N/A	#N/A	#N/A	#N/A	#N/A	#N/A	#N/A	#N/A	#N/A
Q9DB77	Cytochrome b-c1 complex subunit 2, mitochondrial [OS=Mus musculus]	#N/A	#N/A	#N/A	#N/A	#N/A	#N/A	#N/A	#N/A	#N/A	#N/A	#N/A	#N/A	#N/A	#N/A	#N/A	#N/A	#N/A	#N/A	#N/A	#N/A	#N/A	#N/A	#N/A	#N/A	#N/A	#N/A	#N/A	#N/A	#N/A	#N/A				1.8		5.8		6.6	4.5	2.9	#N/A	#N/A	#N/A	#N/A	#N/A	#N/A	#N/A	#N/A
BACSTE_03223	glucose-6-phosphate isomerase [Bacteroides stercoris ATCC 43183]	#N/A	#N/A	#N/A	#N/A	#N/A	#N/A	#N/A	#N/A	#N/A	#N/A	#N/A	#N/A	#N/A	#N/A	#N/A	#N/A	#N/A	#N/A	#N/A	#N/A	#N/A	#N/A	#N/A	#N/A	#N/A	#N/A	#N/A	#N/A	#N/A	#N/A						#N/A	#N/A	#N/A	#N/A	#N/A	#N/A	#N/A	#N/A	#N/A	#N/A	#N/A	#N/A	#N/A
HMPREF9530_01249	2-deoxy-D-gluconate 3-dehydrogenase [Escherichia coli MS 21-1]	#N/A	#N/A	#N/A	#N/A	#N/A	#N/A	#N/A	#N/A	#N/A	#N/A	#N/A	#N/A	#N/A	#N/A	#N/A	#N/A	#N/A	#N/A	#N/A	#N/A	#N/A	#N/A	#N/A	#N/A	#N/A	#N/A	#N/A	#N/A	#N/A	#N/A						#N/A	#N/A	#N/A	#N/A	#N/A	#N/A	#N/A	#N/A	#N/A	#N/A	#N/A	#N/A	#N/A
HMPREF9011_00254	hypothetical protein [Bacteroides sp. 3_1_40A]	#N/A	#N/A	#N/A	#N/A	#N/A	#N/A	#N/A	#N/A	#N/A	#N/A	#N/A	#N/A	#N/A	#N/A	#N/A	#N/A	#N/A	#N/A	#N/A	#N/A	#N/A	#N/A	#N/A	#N/A	#N/A	#N/A	#N/A	#N/A	#N/A	#N/A						#N/A	#N/A	#N/A	#N/A	#N/A	#N/A	#N/A	#N/A	#N/A	#N/A	#N/A	#N/A	#N/A
HCMG_01213	hydrolase, carbon-nitrogen family [Helicobacter canadensis MIT 98-5491]	#N/A	#N/A	#N/A	#N/A	#N/A	#N/A	#N/A	#N/A	#N/A	#N/A	#N/A	#N/A	#N/A	#N/A	#N/A	#N/A	#N/A	#N/A	#N/A	#N/A	#N/A	#N/A	#N/A	#N/A	#N/A	#N/A	#N/A	#N/A	#N/A	#N/A	6.8	7.3	4.2	4.8	7.1	#N/A	#N/A	#N/A	#N/A	#N/A	#N/A	#N/A	#N/A	#N/A	#N/A	#N/A	#N/A	#N/A
Q80T03	Mucin-6 [OS=Mus musculus]	#N/A	#N/A	#N/A	#N/A	#N/A	#N/A	#N/A	#N/A	#N/A	#N/A	#N/A	#N/A	#N/A	#N/A	#N/A	#N/A	#N/A	#N/A	#N/A	#N/A	#N/A	#N/A	#N/A	#N/A	#N/A	#N/A	#N/A	#N/A	#N/A	#N/A						#N/A	#N/A	#N/A	#N/A	#N/A	#N/A	#N/A	#N/A	#N/A	#N/A	#N/A	#N/A	#N/A
HMPREF0485_03812	peptidyl-prolyl cis-trans isomerase Cyp18 [Klebsiella sp. 1_1_55]	#N/A	#N/A	#N/A	#N/A	#N/A	#N/A	#N/A	#N/A	#N/A	#N/A	#N/A	#N/A	#N/A	#N/A	#N/A	#N/A	#N/A	#N/A	#N/A	#N/A	#N/A	#N/A	#N/A	#N/A	#N/A	#N/A	#N/A	#N/A	#N/A	#N/A						#N/A	#N/A	#N/A	#N/A	#N/A	#N/A	#N/A	#N/A	#N/A	#N/A	#N/A	#N/A	#N/A
P70158	acid sphingomyelinase-like phosphodiesterase 3a [OS=Mus musculus]	#N/A	#N/A	#N/A	#N/A	#N/A	#N/A	#N/A	#N/A	#N/A	#N/A	#N/A	#N/A	#N/A	#N/A	#N/A	#N/A	#N/A	#N/A	#N/A	#N/A	#N/A	#N/A	#N/A	#N/A	#N/A	#N/A	#N/A	#N/A	#N/A	#N/A	2.3			3.7	2	#N/A	#N/A	#N/A	#N/A	#N/A	#N/A	#N/A	#N/A	#N/A	#N/A	#N/A	#N/A	#N/A
Q8K385	Ferric-chelate reductase 1 [OS=Mus musculus]	#N/A	#N/A	#N/A	#N/A	#N/A	#N/A	#N/A	#N/A	#N/A	#N/A	#N/A	#N/A	#N/A	#N/A	#N/A	#N/A	#N/A	#N/A	#N/A	#N/A	#N/A	#N/A	#N/A	#N/A	#N/A	#N/A	#N/A	#N/A	#N/A	#N/A						#N/A	#N/A	#N/A	#N/A	#N/A	#N/A	#N/A	#N/A	#N/A	#N/A	#N/A	#N/A	#N/A
P05064	fructose-bisphosphate aldolase A [OS=Mus musculus]	#N/A	#N/A	#N/A	#N/A	#N/A	#N/A	#N/A	#N/A	#N/A	#N/A	#N/A	#N/A	#N/A	#N/A	#N/A	#N/A	#N/A	#N/A	#N/A	#N/A	#N/A	#N/A	#N/A	#N/A	#N/A	#N/A	#N/A	#N/A	#N/A	#N/A	19.8	13.3	6.6	14.5	13.3						#N/A	#N/A	#N/A	#N/A	#N/A	#N/A	#N/A	#N/A
BACDOR_01907	hypothetical protein [Bacteroides dorei DSM 17855]	#N/A	#N/A	#N/A	#N/A	#N/A	#N/A	#N/A	#N/A	#N/A	#N/A	#N/A	#N/A	#N/A	#N/A	#N/A	#N/A	#N/A	#N/A	#N/A	#N/A	#N/A	#N/A	#N/A	#N/A	#N/A	#N/A	#N/A	#N/A	#N/A	#N/A	5.2		1.4		6.3	#N/A	#N/A	#N/A	#N/A	#N/A	#N/A	#N/A	#N/A	#N/A	#N/A	#N/A	#N/A	#N/A
BACEGG_02869	alpha-glucan phosphorylase [Bacteroides eggerthii DSM 20697]	#N/A	#N/A	#N/A	#N/A	#N/A	#N/A	#N/A	#N/A	#N/A	#N/A	#N/A	#N/A	#N/A	#N/A	#N/A	#N/A	#N/A	#N/A	#N/A	#N/A	#N/A	#N/A	#N/A	#N/A	#N/A	#N/A	#N/A	#N/A	#N/A	#N/A	3.9		4.2	3.9	9.1	#N/A	#N/A	#N/A	#N/A	#N/A	#N/A	#N/A	#N/A	#N/A	#N/A	#N/A	#N/A	#N/A
HMPREF0485_04363	L-arabinose isomerase [Klebsiella sp. 1_1_55]	#N/A	#N/A	#N/A	#N/A	#N/A	#N/A	#N/A	#N/A	#N/A	#N/A	#N/A	#N/A	#N/A	#N/A	#N/A	#N/A	#N/A	#N/A	#N/A	#N/A	#N/A	#N/A	#N/A	#N/A	#N/A	#N/A	#N/A	#N/A	#N/A	#N/A	1.7	5.7	4.7	3.3	4	#N/A	#N/A	#N/A	#N/A	#N/A	#N/A	#N/A	#N/A	#N/A	#N/A	#N/A	#N/A	#N/A
HMPREF9446_02719	hypothetical protein [Bacteroides fluxus YIT 12057]	#N/A	#N/A	#N/A	#N/A	#N/A	#N/A	#N/A	#N/A	#N/A	#N/A	#N/A	#N/A	#N/A	#N/A	#N/A	#N/A	#N/A	#N/A	#N/A	#N/A	#N/A	#N/A	#N/A	#N/A	#N/A	#N/A	#N/A	#N/A	#N/A	#N/A	17	29.9	14.5	22.4	19	#N/A	#N/A	#N/A	#N/A	#N/A	#N/A	#N/A	#N/A	#N/A	#N/A	#N/A	#N/A	#N/A
HMPREF0542_12100	glutamate N-acetyltransferase/amino-acid acetyltransferase [Lactobacillus ruminis ATCC 25644]	#N/A	#N/A	#N/A	#N/A	#N/A	#N/A	#N/A	#N/A	#N/A	#N/A	#N/A	#N/A	#N/A	#N/A	#N/A	#N/A	#N/A	#N/A	#N/A	#N/A	#N/A	#N/A	#N/A	#N/A	#N/A	#N/A	#N/A	#N/A	#N/A	#N/A	33.5	12.5	18.3	16.3	14.5	#N/A	#N/A	#N/A	#N/A	#N/A	#N/A	#N/A	#N/A	#N/A	#N/A	#N/A	#N/A	#N/A
CLONEX_02941	Biotin-requiring enzyme [Tyzzerella nexilis DSM 1787]	#N/A	#N/A	#N/A	#N/A	#N/A	#N/A	#N/A	#N/A	#N/A	#N/A	#N/A	#N/A	#N/A	#N/A	#N/A	#N/A	#N/A	#N/A	#N/A	#N/A	#N/A	#N/A	#N/A	#N/A	#N/A	#N/A	#N/A	#N/A	#N/A	#N/A	34.9	87.1	27.3	24.5	3.8	#N/A	#N/A	#N/A	#N/A	#N/A	#N/A	#N/A	#N/A	#N/A	#N/A	#N/A	#N/A	#N/A
P20060	Beta-hexosaminidase subunit beta [OS=Mus musculus]	#N/A	#N/A	#N/A	#N/A	#N/A	#N/A	#N/A	#N/A	#N/A	#N/A	#N/A	#N/A	#N/A	#N/A	#N/A	#N/A	#N/A	#N/A	#N/A	#N/A	#N/A	#N/A	#N/A	#N/A	#N/A	#N/A	#N/A	#N/A	#N/A	#N/A	6.1	12.1	3.8	4.9	10.6	#N/A	#N/A	#N/A	#N/A	#N/A	#N/A	#N/A	#N/A	#N/A	#N/A	#N/A	#N/A	#N/A
HMPREF9473_00799	hypothetical protein [Lachnospiraceae [Clostridium] hathewayi WAL-18680]	#N/A	#N/A	#N/A	#N/A	#N/A	#N/A	#N/A	#N/A	#N/A	#N/A	#N/A	#N/A	#N/A	#N/A	#N/A	#N/A	#N/A	#N/A	#N/A	#N/A	#N/A	#N/A	#N/A	#N/A	#N/A	#N/A	#N/A	#N/A	#N/A	#N/A					3.6	#N/A	#N/A	#N/A	#N/A	#N/A	#N/A	#N/A	#N/A	#N/A	#N/A	#N/A	#N/A	#N/A
HMPREF0485_01912	beta-galactosidase GanA [Klebsiella sp. 1_1_55]	#N/A	#N/A	#N/A	#N/A	#N/A	#N/A	#N/A	#N/A	#N/A	#N/A	#N/A	#N/A	#N/A	#N/A	#N/A	#N/A	#N/A	#N/A	#N/A	#N/A	#N/A	#N/A	#N/A	#N/A	#N/A	#N/A	#N/A	#N/A	#N/A	#N/A						#N/A	#N/A	#N/A	#N/A	#N/A	#N/A	#N/A	#N/A	#N/A	#N/A	#N/A	#N/A	#N/A
HMPREF1311_02105	hypothetical protein [Proteus mirabilis WGLW6]	#N/A	#N/A	#N/A	#N/A	#N/A	#N/A	#N/A	#N/A	#N/A	#N/A	#N/A	#N/A	#N/A	#N/A	#N/A	#N/A	#N/A	#N/A	#N/A	#N/A	#N/A	#N/A	#N/A	#N/A	#N/A	#N/A	#N/A	#N/A	#N/A	#N/A						#N/A	#N/A	#N/A	#N/A	#N/A	#N/A	#N/A	#N/A	#N/A	#N/A	#N/A	#N/A	#N/A
HMPREF0531_11189	cold-shock DNA-binding domain protein [Lactobacillus plantarum subsp. plantarum ATCC 14917 = JCM 1149 =]	#N/A	#N/A	#N/A	#N/A	#N/A	#N/A	#N/A	#N/A	#N/A	#N/A	#N/A	#N/A	#N/A	#N/A	#N/A	#N/A	#N/A	#N/A	#N/A	#N/A	#N/A	#N/A	#N/A	#N/A	#N/A	#N/A	#N/A	#N/A	#N/A	#N/A	3.7	4.4	10.1	51.1	10.2	#N/A	#N/A	#N/A	#N/A	#N/A	#N/A	#N/A	#N/A	#N/A	#N/A	#N/A	#N/A	#N/A
HMPREF1014_04418	hypothetical protein [Bacillus sp. 7_6_55CFAA_CT2]	#N/A	#N/A	#N/A	#N/A	#N/A	#N/A	#N/A	#N/A	#N/A	#N/A	#N/A	#N/A	#N/A	#N/A	#N/A	#N/A	#N/A	#N/A	#N/A	#N/A	#N/A	#N/A	#N/A	#N/A	#N/A	#N/A	#N/A	#N/A	#N/A	#N/A	2.7	13.6	8.6	10.2	13	#N/A	#N/A	#N/A	#N/A	#N/A	#N/A	#N/A	#N/A	#N/A	#N/A	#N/A	#N/A	#N/A
EUBDOL_01316	ribosomal protein L21 [Erysipelotrichaceae [Eubacterium] dolichum DSM 3991]	#N/A	#N/A	#N/A	#N/A	#N/A	#N/A	#N/A	#N/A	#N/A	#N/A	#N/A	#N/A	#N/A	#N/A	#N/A	#N/A	#N/A	#N/A	#N/A	#N/A	#N/A	#N/A	#N/A	#N/A	#N/A	#N/A	#N/A	#N/A	#N/A	#N/A	15.8	17.4	17.2	18.8	33.7	#N/A	#N/A	#N/A	#N/A	#N/A	#N/A	#N/A	#N/A	#N/A	#N/A	#N/A	#N/A	#N/A
PROSTU_00887	hypothetical protein [Providencia stuartii ATCC 25827]	#N/A	#N/A	#N/A	#N/A	#N/A	#N/A	#N/A	#N/A	#N/A	#N/A	#N/A	#N/A	#N/A	#N/A	#N/A	#N/A	#N/A	#N/A	#N/A	#N/A	#N/A	#N/A	#N/A	#N/A	#N/A	#N/A	#N/A	#N/A	#N/A	#N/A		5				#N/A	#N/A	#N/A	#N/A	#N/A	#N/A	#N/A	#N/A	#N/A	#N/A	#N/A	#N/A	#N/A
HMPREF1033_01593	elongation factor Tu [Tannerella sp. 6_1_58FAA_CT1]	#N/A	#N/A	#N/A	#N/A	#N/A	#N/A	#N/A	#N/A	#N/A	#N/A	#N/A	#N/A	#N/A	#N/A	#N/A	#N/A	#N/A	#N/A	#N/A	#N/A	#N/A	#N/A	#N/A	#N/A	#N/A	#N/A	#N/A	#N/A	#N/A	#N/A	#N/A	#N/A	#N/A	#N/A	#N/A	34.5	108	48.8	36.9	23.2	#N/A	#N/A	#N/A	#N/A	#N/A	#N/A	#N/A	#N/A
BACCOPRO_01099	glyceraldehyde-3-phosphate dehydrogenase, type I [Bacteroides coprophilus DSM 18228 = JCM 13818]	#N/A	#N/A	#N/A	#N/A	#N/A	#N/A	#N/A	#N/A	#N/A	#N/A	#N/A	#N/A	#N/A	#N/A	#N/A	#N/A	#N/A	#N/A	#N/A	#N/A	#N/A	#N/A	#N/A	#N/A	#N/A	#N/A	#N/A	#N/A	#N/A	#N/A	#N/A	#N/A	#N/A	#N/A	#N/A	418.3	696.9	356.5	277	253.4	#N/A	#N/A	#N/A	#N/A	#N/A	#N/A	#N/A	#N/A
HMPREF0880_03112	glyceraldehyde-3-phosphate dehydrogenase, type I [Yokenella regensburgei ATCC 43003]	#N/A	#N/A	#N/A	#N/A	#N/A	#N/A	#N/A	#N/A	#N/A	#N/A	#N/A	#N/A	#N/A	#N/A	#N/A	#N/A	#N/A	#N/A	#N/A	#N/A	#N/A	#N/A	#N/A	#N/A	#N/A	#N/A	#N/A	#N/A	#N/A	#N/A	#N/A	#N/A	#N/A	#N/A	#N/A	27.9	31.7	17.1	11.7	18.6	#N/A	#N/A	#N/A	#N/A	#N/A	#N/A	#N/A	#N/A
DORLON_02869	Glu/Leu/Phe/Val dehydrogenase, dimerization domain protein [Dorea longicatena DSM 13814]	#N/A	#N/A	#N/A	#N/A	#N/A	#N/A	#N/A	#N/A	#N/A	#N/A	#N/A	#N/A	#N/A	#N/A	#N/A	#N/A	#N/A	#N/A	#N/A	#N/A	#N/A	#N/A	#N/A	#N/A	#N/A	#N/A	#N/A	#N/A	#N/A	#N/A	#N/A	#N/A	#N/A	#N/A	#N/A						#N/A	#N/A	#N/A	#N/A	#N/A	#N/A	#N/A	#N/A
PROPEN_02814	phosphopyruvate hydratase [Proteus penneri ATCC 35198]	#N/A	#N/A	#N/A	#N/A	#N/A	#N/A	#N/A	#N/A	#N/A	#N/A	#N/A	#N/A	#N/A	#N/A	#N/A	#N/A	#N/A	#N/A	#N/A	#N/A	#N/A	#N/A	#N/A	#N/A	#N/A	#N/A	#N/A	#N/A	#N/A	#N/A	#N/A	#N/A	#N/A	#N/A	#N/A	2.4			6.8	1.5	#N/A	#N/A	#N/A	#N/A	#N/A	#N/A	#N/A	#N/A
CIY_17000	ketol-acid reductoisomerase [Butyrivibrio fibrisolvens 16/4]	#N/A	#N/A	#N/A	#N/A	#N/A	#N/A	#N/A	#N/A	#N/A	#N/A	#N/A	#N/A	#N/A	#N/A	#N/A	#N/A	#N/A	#N/A	#N/A	#N/A	#N/A	#N/A	#N/A	#N/A	#N/A	#N/A	#N/A	#N/A	#N/A	#N/A	#N/A	#N/A	#N/A	#N/A	#N/A	10.5	17.1	28.1	11.3	78.2	#N/A	#N/A	#N/A	#N/A	#N/A	#N/A	#N/A	#N/A
HMPREF9553_00595	chaperonin GroL [Escherichia coli MS 200-1]	#N/A	#N/A	#N/A	#N/A	#N/A	#N/A	#N/A	#N/A	#N/A	#N/A	#N/A	#N/A	#N/A	#N/A	#N/A	#N/A	#N/A	#N/A	#N/A	#N/A	#N/A	#N/A	#N/A	#N/A	#N/A	#N/A	#N/A	#N/A	#N/A	#N/A	#N/A	#N/A	#N/A	#N/A	#N/A						#N/A	#N/A	#N/A	#N/A	#N/A	#N/A	#N/A	#N/A
CLOSTMETH_00657	chaperonin GroL [Ruminiclostridium [Clostridium] methylpentosum DSM 5476]	#N/A	#N/A	#N/A	#N/A	#N/A	#N/A	#N/A	#N/A	#N/A	#N/A	#N/A	#N/A	#N/A	#N/A	#N/A	#N/A	#N/A	#N/A	#N/A	#N/A	#N/A	#N/A	#N/A	#N/A	#N/A	#N/A	#N/A	#N/A	#N/A	#N/A	#N/A	#N/A	#N/A	#N/A	#N/A						#N/A	#N/A	#N/A	#N/A	#N/A	#N/A	#N/A	#N/A
ROI_24390	ketol-acid reductoisomerase [Roseburia intestinalis M50/1]	#N/A	#N/A	#N/A	#N/A	#N/A	#N/A	#N/A	#N/A	#N/A	#N/A	#N/A	#N/A	#N/A	#N/A	#N/A	#N/A	#N/A	#N/A	#N/A	#N/A	#N/A	#N/A	#N/A	#N/A	#N/A	#N/A	#N/A	#N/A	#N/A	#N/A	#N/A	#N/A	#N/A	#N/A	#N/A					3	#N/A	#N/A	#N/A	#N/A	#N/A	#N/A	#N/A	#N/A
CLS_34880	SSU ribosomal protein S3P [Lachnospiraceae [Clostridium] cf. saccharolyticum K10]	#N/A	#N/A	#N/A	#N/A	#N/A	#N/A	#N/A	#N/A	#N/A	#N/A	#N/A	#N/A	#N/A	#N/A	#N/A	#N/A	#N/A	#N/A	#N/A	#N/A	#N/A	#N/A	#N/A	#N/A	#N/A	#N/A	#N/A	#N/A	#N/A	#N/A	#N/A	#N/A	#N/A	#N/A	#N/A		1.7			11.6	#N/A	#N/A	#N/A	#N/A	#N/A	#N/A	#N/A	#N/A
LAF_0618	elongation factor Tu [Lactobacillus fermentum IFO 3956]	#N/A	#N/A	#N/A	#N/A	#N/A	#N/A	#N/A	#N/A	#N/A	#N/A	#N/A	#N/A	#N/A	#N/A	#N/A	#N/A	#N/A	#N/A	#N/A	#N/A	#N/A	#N/A	#N/A	#N/A	#N/A	#N/A	#N/A	#N/A	#N/A	#N/A	#N/A	#N/A	#N/A	#N/A	#N/A					5	#N/A	#N/A	#N/A	#N/A	#N/A	#N/A	#N/A	#N/A
CCU_24090	Rubrerythrin [Coprococcus sp. ART55/1]	#N/A	#N/A	#N/A	#N/A	#N/A	#N/A	#N/A	#N/A	#N/A	#N/A	#N/A	#N/A	#N/A	#N/A	#N/A	#N/A	#N/A	#N/A	#N/A	#N/A	#N/A	#N/A	#N/A	#N/A	#N/A	#N/A	#N/A	#N/A	#N/A	#N/A	#N/A	#N/A	#N/A	#N/A	#N/A		3.6	12.6	21.9	10.9	#N/A	#N/A	#N/A	#N/A	#N/A	#N/A	#N/A	#N/A
AL1_24060	glyceraldehyde-3-phosphate dehydrogenase [Alistipes shahii WAL 8301]	#N/A	#N/A	#N/A	#N/A	#N/A	#N/A	#N/A	#N/A	#N/A	#N/A	#N/A	#N/A	#N/A	#N/A	#N/A	#N/A	#N/A	#N/A	#N/A	#N/A	#N/A	#N/A	#N/A	#N/A	#N/A	#N/A	#N/A	#N/A	#N/A	#N/A	#N/A	#N/A	#N/A	#N/A	#N/A						#N/A	#N/A	#N/A	#N/A	#N/A	#N/A	#N/A	#N/A
HMPREF0994_02530	hypothetical protein [Lachnospiraceae bacterium 3_1_57FAA_CT1]	#N/A	#N/A	#N/A	#N/A	#N/A	#N/A	#N/A	#N/A	#N/A	#N/A	#N/A	#N/A	#N/A	#N/A	#N/A	#N/A	#N/A	#N/A	#N/A	#N/A	#N/A	#N/A	#N/A	#N/A	#N/A	#N/A	#N/A	#N/A	#N/A	#N/A	#N/A	#N/A	#N/A	#N/A	#N/A	1.8	4.2	3.9	4.8	26.1	#N/A	#N/A	#N/A	#N/A	#N/A	#N/A	#N/A	#N/A
HMPREF9474_00828	hypothetical protein [Lachnospiraceae [Clostridium] symbiosum WAL-14163]	#N/A	#N/A	#N/A	#N/A	#N/A	#N/A	#N/A	#N/A	#N/A	#N/A	#N/A	#N/A	#N/A	#N/A	#N/A	#N/A	#N/A	#N/A	#N/A	#N/A	#N/A	#N/A	#N/A	#N/A	#N/A	#N/A	#N/A	#N/A	#N/A	#N/A	#N/A	#N/A	#N/A	#N/A	#N/A	6.5	3.5	2.8		13.1	#N/A	#N/A	#N/A	#N/A	#N/A	#N/A	#N/A	#N/A
ERE_22870	fructose-1,6-bisphosphate aldolase, class II, various bacterial and amitochondriate protist [Eubacterium rectale M104/1]	#N/A	#N/A	#N/A	#N/A	#N/A	#N/A	#N/A	#N/A	#N/A	#N/A	#N/A	#N/A	#N/A	#N/A	#N/A	#N/A	#N/A	#N/A	#N/A	#N/A	#N/A	#N/A	#N/A	#N/A	#N/A	#N/A	#N/A	#N/A	#N/A	#N/A	#N/A	#N/A	#N/A	#N/A	#N/A						#N/A	#N/A	#N/A	#N/A	#N/A	#N/A	#N/A	#N/A
HMPREF1206_00768	elongation factor Tu [Corynebacterium sp. HFH0082]	#N/A	#N/A	#N/A	#N/A	#N/A	#N/A	#N/A	#N/A	#N/A	#N/A	#N/A	#N/A	#N/A	#N/A	#N/A	#N/A	#N/A	#N/A	#N/A	#N/A	#N/A	#N/A	#N/A	#N/A	#N/A	#N/A	#N/A	#N/A	#N/A	#N/A	#N/A	#N/A	#N/A	#N/A	#N/A		2.2	1.4		41.8	#N/A	#N/A	#N/A	#N/A	#N/A	#N/A	#N/A	#N/A
CK5_21760	chaperone protein DnaK [Ruminococcus obeum A2-162]	#N/A	#N/A	#N/A	#N/A	#N/A	#N/A	#N/A	#N/A	#N/A	#N/A	#N/A	#N/A	#N/A	#N/A	#N/A	#N/A	#N/A	#N/A	#N/A	#N/A	#N/A	#N/A	#N/A	#N/A	#N/A	#N/A	#N/A	#N/A	#N/A	#N/A	#N/A	#N/A	#N/A	#N/A	#N/A	5.3	4.2		4.7	12.9	#N/A	#N/A	#N/A	#N/A	#N/A	#N/A	#N/A	#N/A
HMPREF1307_00321	triosephosphate isomerase [Klebsiella pneumoniae subsp. pneumoniae WGLW3]	#N/A	#N/A	#N/A	#N/A	#N/A	#N/A	#N/A	#N/A	#N/A	#N/A	#N/A	#N/A	#N/A	#N/A	#N/A	#N/A	#N/A	#N/A	#N/A	#N/A	#N/A	#N/A	#N/A	#N/A	#N/A	#N/A	#N/A	#N/A	#N/A	#N/A	#N/A	#N/A	#N/A	#N/A	#N/A	6.8	5.1	4.6	6.4	6.2	#N/A	#N/A	#N/A	#N/A	#N/A	#N/A	#N/A	#N/A
HMPREF0988_02058	hypothetical protein [Lachnospiraceae bacterium 1_4_56FAA]	#N/A	#N/A	#N/A	#N/A	#N/A	#N/A	#N/A	#N/A	#N/A	#N/A	#N/A	#N/A	#N/A	#N/A	#N/A	#N/A	#N/A	#N/A	#N/A	#N/A	#N/A	#N/A	#N/A	#N/A	#N/A	#N/A	#N/A	#N/A	#N/A	#N/A	#N/A	#N/A	#N/A	#N/A	#N/A	18.5	14.2	16.5	15.6	41.2	#N/A	#N/A	#N/A	#N/A	#N/A	#N/A	#N/A	#N/A
HMPREF1032_00770	glucose-1-phosphate adenylyltransferase [Subdoligranulum sp. 4_3_54A2FAA]	#N/A	#N/A	#N/A	#N/A	#N/A	#N/A	#N/A	#N/A	#N/A	#N/A	#N/A	#N/A	#N/A	#N/A	#N/A	#N/A	#N/A	#N/A	#N/A	#N/A	#N/A	#N/A	#N/A	#N/A	#N/A	#N/A	#N/A	#N/A	#N/A	#N/A	#N/A	#N/A	#N/A	#N/A	#N/A					6.6	#N/A	#N/A	#N/A	#N/A	#N/A	#N/A	#N/A	#N/A
HMPREF9455_03773	glyceraldehyde-3-phosphate dehydrogenase [Dysgonomonas gadei ATCC BAA-286]	#N/A	#N/A	#N/A	#N/A	#N/A	#N/A	#N/A	#N/A	#N/A	#N/A	#N/A	#N/A	#N/A	#N/A	#N/A	#N/A	#N/A	#N/A	#N/A	#N/A	#N/A	#N/A	#N/A	#N/A	#N/A	#N/A	#N/A	#N/A	#N/A	#N/A	#N/A	#N/A	#N/A	#N/A	#N/A						#N/A	#N/A	#N/A	#N/A	#N/A	#N/A	#N/A	#N/A
CC1_13940	Ribosomal protein L5 [Coprococcus catus GD/7]	#N/A	#N/A	#N/A	#N/A	#N/A	#N/A	#N/A	#N/A	#N/A	#N/A	#N/A	#N/A	#N/A	#N/A	#N/A	#N/A	#N/A	#N/A	#N/A	#N/A	#N/A	#N/A	#N/A	#N/A	#N/A	#N/A	#N/A	#N/A	#N/A	#N/A	#N/A	#N/A	#N/A	#N/A	#N/A						#N/A	#N/A	#N/A	#N/A	#N/A	#N/A	#N/A	#N/A
HMPREF9455_02973	hypothetical protein [Dysgonomonas gadei ATCC BAA-286]	#N/A	#N/A	#N/A	#N/A	#N/A	#N/A	#N/A	#N/A	#N/A	#N/A	#N/A	#N/A	#N/A	#N/A	#N/A	#N/A	#N/A	#N/A	#N/A	#N/A	#N/A	#N/A	#N/A	#N/A	#N/A	#N/A	#N/A	#N/A	#N/A	#N/A	#N/A	#N/A	#N/A	#N/A	#N/A	25.3	28.4	20.4	17.2	9.2	#N/A	#N/A	#N/A	#N/A	#N/A	#N/A	#N/A	#N/A
HMPREF9448_02342	fructose-bisphosphate aldolase [Barnesiella intestinihominis YIT 11860]	#N/A	#N/A	#N/A	#N/A	#N/A	#N/A	#N/A	#N/A	#N/A	#N/A	#N/A	#N/A	#N/A	#N/A	#N/A	#N/A	#N/A	#N/A	#N/A	#N/A	#N/A	#N/A	#N/A	#N/A	#N/A	#N/A	#N/A	#N/A	#N/A	#N/A	#N/A	#N/A	#N/A	#N/A	#N/A	18.1	10.7		4		#N/A	#N/A	#N/A	#N/A	#N/A	#N/A	#N/A	#N/A
ROSEINA2194_00986	translation elongation factor Ts [Roseburia inulinivorans DSM 16841]	#N/A	#N/A	#N/A	#N/A	#N/A	#N/A	#N/A	#N/A	#N/A	#N/A	#N/A	#N/A	#N/A	#N/A	#N/A	#N/A	#N/A	#N/A	#N/A	#N/A	#N/A	#N/A	#N/A	#N/A	#N/A	#N/A	#N/A	#N/A	#N/A	#N/A	#N/A	#N/A	#N/A	#N/A	#N/A	7.3	4.6	5.9		52.8	#N/A	#N/A	#N/A	#N/A	#N/A	#N/A	#N/A	#N/A
RSAG_01729	hypothetical protein [Ruminococcus sp. 5_1_39BFAA]	#N/A	#N/A	#N/A	#N/A	#N/A	#N/A	#N/A	#N/A	#N/A	#N/A	#N/A	#N/A	#N/A	#N/A	#N/A	#N/A	#N/A	#N/A	#N/A	#N/A	#N/A	#N/A	#N/A	#N/A	#N/A	#N/A	#N/A	#N/A	#N/A	#N/A	#N/A	#N/A	#N/A	#N/A	#N/A					2.8	#N/A	#N/A	#N/A	#N/A	#N/A	#N/A	#N/A	#N/A
HMPREF1020_01520	hypothetical protein [Clostridium sp. 7_3_54FAA]	#N/A	#N/A	#N/A	#N/A	#N/A	#N/A	#N/A	#N/A	#N/A	#N/A	#N/A	#N/A	#N/A	#N/A	#N/A	#N/A	#N/A	#N/A	#N/A	#N/A	#N/A	#N/A	#N/A	#N/A	#N/A	#N/A	#N/A	#N/A	#N/A	#N/A	#N/A	#N/A	#N/A	#N/A	#N/A						#N/A	#N/A	#N/A	#N/A	#N/A	#N/A	#N/A	#N/A
HMPREF1011_02503	electron transfer flavoprotein FAD-binding domain-containing protein [Anaerostipes sp. 3_2_56FAA]	#N/A	#N/A	#N/A	#N/A	#N/A	#N/A	#N/A	#N/A	#N/A	#N/A	#N/A	#N/A	#N/A	#N/A	#N/A	#N/A	#N/A	#N/A	#N/A	#N/A	#N/A	#N/A	#N/A	#N/A	#N/A	#N/A	#N/A	#N/A	#N/A	#N/A	#N/A	#N/A	#N/A	#N/A	#N/A				2.1	62.7	#N/A	#N/A	#N/A	#N/A	#N/A	#N/A	#N/A	#N/A
CCU_15910	butyrate kinase [Coprococcus sp. ART55/1]	#N/A	#N/A	#N/A	#N/A	#N/A	#N/A	#N/A	#N/A	#N/A	#N/A	#N/A	#N/A	#N/A	#N/A	#N/A	#N/A	#N/A	#N/A	#N/A	#N/A	#N/A	#N/A	#N/A	#N/A	#N/A	#N/A	#N/A	#N/A	#N/A	#N/A	#N/A	#N/A	#N/A	#N/A	#N/A						#N/A	#N/A	#N/A	#N/A	#N/A	#N/A	#N/A	#N/A
HMPREF0994_01511	glutamine synthetase [Lachnospiraceae bacterium 3_1_57FAA_CT1]	#N/A	#N/A	#N/A	#N/A	#N/A	#N/A	#N/A	#N/A	#N/A	#N/A	#N/A	#N/A	#N/A	#N/A	#N/A	#N/A	#N/A	#N/A	#N/A	#N/A	#N/A	#N/A	#N/A	#N/A	#N/A	#N/A	#N/A	#N/A	#N/A	#N/A	#N/A	#N/A	#N/A	#N/A	#N/A						#N/A	#N/A	#N/A	#N/A	#N/A	#N/A	#N/A	#N/A
CK3_32140	Ribosomal protein S1 [Clostridiales butyrate-producing bacterium SS3/4]	#N/A	#N/A	#N/A	#N/A	#N/A	#N/A	#N/A	#N/A	#N/A	#N/A	#N/A	#N/A	#N/A	#N/A	#N/A	#N/A	#N/A	#N/A	#N/A	#N/A	#N/A	#N/A	#N/A	#N/A	#N/A	#N/A	#N/A	#N/A	#N/A	#N/A	#N/A	#N/A	#N/A	#N/A	#N/A	1.9	6.2	7	2	37.3	#N/A	#N/A	#N/A	#N/A	#N/A	#N/A	#N/A	#N/A
RUMHYD_03741	putative stage V sporulation protein G [Blautia hydrogenotrophica DSM 10507]	#N/A	#N/A	#N/A	#N/A	#N/A	#N/A	#N/A	#N/A	#N/A	#N/A	#N/A	#N/A	#N/A	#N/A	#N/A	#N/A	#N/A	#N/A	#N/A	#N/A	#N/A	#N/A	#N/A	#N/A	#N/A	#N/A	#N/A	#N/A	#N/A	#N/A	#N/A	#N/A	#N/A	#N/A	#N/A	12.1	7.5	14.1	14.2	104.3	#N/A	#N/A	#N/A	#N/A	#N/A	#N/A	#N/A	#N/A
HMPREF9436_03251	rubredoxin [Faecalibacterium cf. prausnitzii KLE1255]	#N/A	#N/A	#N/A	#N/A	#N/A	#N/A	#N/A	#N/A	#N/A	#N/A	#N/A	#N/A	#N/A	#N/A	#N/A	#N/A	#N/A	#N/A	#N/A	#N/A	#N/A	#N/A	#N/A	#N/A	#N/A	#N/A	#N/A	#N/A	#N/A	#N/A	#N/A	#N/A	#N/A	#N/A	#N/A						#N/A	#N/A	#N/A	#N/A	#N/A	#N/A	#N/A	#N/A
BACCAC_01252	ATPase/histidine kinase/DNA gyrase B/HSP90 domain protein [Bacteroides caccae ATCC 43185]	#N/A	#N/A	#N/A	#N/A	#N/A	#N/A	#N/A	#N/A	#N/A	#N/A	#N/A	#N/A	#N/A	#N/A	#N/A	#N/A	#N/A	#N/A	#N/A	#N/A	#N/A	#N/A	#N/A	#N/A	#N/A	#N/A	#N/A	#N/A	#N/A	#N/A	#N/A	#N/A	#N/A	#N/A	#N/A			2.2		3.5	#N/A	#N/A	#N/A	#N/A	#N/A	#N/A	#N/A	#N/A
CLONEX_00464	Rubrerythrin [Tyzzerella nexilis DSM 1787]	#N/A	#N/A	#N/A	#N/A	#N/A	#N/A	#N/A	#N/A	#N/A	#N/A	#N/A	#N/A	#N/A	#N/A	#N/A	#N/A	#N/A	#N/A	#N/A	#N/A	#N/A	#N/A	#N/A	#N/A	#N/A	#N/A	#N/A	#N/A	#N/A	#N/A	#N/A	#N/A	#N/A	#N/A	#N/A						#N/A	#N/A	#N/A	#N/A	#N/A	#N/A	#N/A	#N/A
BRYFOR_06143	ribosomal protein S2 [Marvinbryantia formatexigens DSM 14469]	#N/A	#N/A	#N/A	#N/A	#N/A	#N/A	#N/A	#N/A	#N/A	#N/A	#N/A	#N/A	#N/A	#N/A	#N/A	#N/A	#N/A	#N/A	#N/A	#N/A	#N/A	#N/A	#N/A	#N/A	#N/A	#N/A	#N/A	#N/A	#N/A	#N/A	#N/A	#N/A	#N/A	#N/A	#N/A						#N/A	#N/A	#N/A	#N/A	#N/A	#N/A	#N/A	#N/A
ESAG_01034	ribosomal protein L13 [Escherichia sp. 3_2_53FAA]	#N/A	#N/A	#N/A	#N/A	#N/A	#N/A	#N/A	#N/A	#N/A	#N/A	#N/A	#N/A	#N/A	#N/A	#N/A	#N/A	#N/A	#N/A	#N/A	#N/A	#N/A	#N/A	#N/A	#N/A	#N/A	#N/A	#N/A	#N/A	#N/A	#N/A	#N/A	#N/A	#N/A	#N/A	#N/A						#N/A	#N/A	#N/A	#N/A	#N/A	#N/A	#N/A	#N/A
CK3_18850	Electron transfer flavoprotein, alpha subunit [Clostridiales butyrate-producing bacterium SS3/4]	#N/A	#N/A	#N/A	#N/A	#N/A	#N/A	#N/A	#N/A	#N/A	#N/A	#N/A	#N/A	#N/A	#N/A	#N/A	#N/A	#N/A	#N/A	#N/A	#N/A	#N/A	#N/A	#N/A	#N/A	#N/A	#N/A	#N/A	#N/A	#N/A	#N/A	#N/A	#N/A	#N/A	#N/A	#N/A					19.4	#N/A	#N/A	#N/A	#N/A	#N/A	#N/A	#N/A	#N/A
RUMOBE_01126	Phosphofructokinase [Ruminococcus obeum ATCC 29174]	#N/A	#N/A	#N/A	#N/A	#N/A	#N/A	#N/A	#N/A	#N/A	#N/A	#N/A	#N/A	#N/A	#N/A	#N/A	#N/A	#N/A	#N/A	#N/A	#N/A	#N/A	#N/A	#N/A	#N/A	#N/A	#N/A	#N/A	#N/A	#N/A	#N/A	#N/A	#N/A	#N/A	#N/A	#N/A	11.2	10.2	3.9	7.7	18.6	#N/A	#N/A	#N/A	#N/A	#N/A	#N/A	#N/A	#N/A
CC1_04920	Predicted RNA-binding protein [Coprococcus catus GD/7]	#N/A	#N/A	#N/A	#N/A	#N/A	#N/A	#N/A	#N/A	#N/A	#N/A	#N/A	#N/A	#N/A	#N/A	#N/A	#N/A	#N/A	#N/A	#N/A	#N/A	#N/A	#N/A	#N/A	#N/A	#N/A	#N/A	#N/A	#N/A	#N/A	#N/A	#N/A	#N/A	#N/A	#N/A	#N/A					1.6	#N/A	#N/A	#N/A	#N/A	#N/A	#N/A	#N/A	#N/A
BUTYVIB_01867	flagellar motor switch protein FliN [Butyrivibrio crossotus DSM 2876]	#N/A	#N/A	#N/A	#N/A	#N/A	#N/A	#N/A	#N/A	#N/A	#N/A	#N/A	#N/A	#N/A	#N/A	#N/A	#N/A	#N/A	#N/A	#N/A	#N/A	#N/A	#N/A	#N/A	#N/A	#N/A	#N/A	#N/A	#N/A	#N/A	#N/A	#N/A	#N/A	#N/A	#N/A	#N/A						#N/A	#N/A	#N/A	#N/A	#N/A	#N/A	#N/A	#N/A
CLOSCI_03639	putative translation elongation factor G [Lachnospiraceae [Clostridium] scindens ATCC 35704]	#N/A	#N/A	#N/A	#N/A	#N/A	#N/A	#N/A	#N/A	#N/A	#N/A	#N/A	#N/A	#N/A	#N/A	#N/A	#N/A	#N/A	#N/A	#N/A	#N/A	#N/A	#N/A	#N/A	#N/A	#N/A	#N/A	#N/A	#N/A	#N/A	#N/A	#N/A	#N/A	#N/A	#N/A	#N/A						#N/A	#N/A	#N/A	#N/A	#N/A	#N/A	#N/A	#N/A
CIT292_10114	ribosomal protein L6 [Citrobacter youngae ATCC 29220]	#N/A	#N/A	#N/A	#N/A	#N/A	#N/A	#N/A	#N/A	#N/A	#N/A	#N/A	#N/A	#N/A	#N/A	#N/A	#N/A	#N/A	#N/A	#N/A	#N/A	#N/A	#N/A	#N/A	#N/A	#N/A	#N/A	#N/A	#N/A	#N/A	#N/A	#N/A	#N/A	#N/A	#N/A	#N/A						#N/A	#N/A	#N/A	#N/A	#N/A	#N/A	#N/A	#N/A
BUTYVIB_02328	hypothetical protein [Butyrivibrio crossotus DSM 2876]	#N/A	#N/A	#N/A	#N/A	#N/A	#N/A	#N/A	#N/A	#N/A	#N/A	#N/A	#N/A	#N/A	#N/A	#N/A	#N/A	#N/A	#N/A	#N/A	#N/A	#N/A	#N/A	#N/A	#N/A	#N/A	#N/A	#N/A	#N/A	#N/A	#N/A	#N/A	#N/A	#N/A	#N/A	#N/A						#N/A	#N/A	#N/A	#N/A	#N/A	#N/A	#N/A	#N/A
HMPREF1023_00125	arginine deiminase [Eggerthella sp. 1_3_56FAA]	#N/A	#N/A	#N/A	#N/A	#N/A	#N/A	#N/A	#N/A	#N/A	#N/A	#N/A	#N/A	#N/A	#N/A	#N/A	#N/A	#N/A	#N/A	#N/A	#N/A	#N/A	#N/A	#N/A	#N/A	#N/A	#N/A	#N/A	#N/A	#N/A	#N/A	#N/A	#N/A	#N/A	#N/A	#N/A	6	12.4	5.9	5.8	15.2	#N/A	#N/A	#N/A	#N/A	#N/A	#N/A	#N/A	#N/A
PROVRUST_08385	hypothetical protein [Providencia rustigianii DSM 4541]	#N/A	#N/A	#N/A	#N/A	#N/A	#N/A	#N/A	#N/A	#N/A	#N/A	#N/A	#N/A	#N/A	#N/A	#N/A	#N/A	#N/A	#N/A	#N/A	#N/A	#N/A	#N/A	#N/A	#N/A	#N/A	#N/A	#N/A	#N/A	#N/A	#N/A	#N/A	#N/A	#N/A	#N/A	#N/A	18.4	45.1	67	38.2	41.7	#N/A	#N/A	#N/A	#N/A	#N/A	#N/A	#N/A	#N/A
CLOSTASPAR_00754	glucose-6-phosphate isomerase [Lachnospiraceae [Clostridium asparagiforme] DSM 15981]	#N/A	#N/A	#N/A	#N/A	#N/A	#N/A	#N/A	#N/A	#N/A	#N/A	#N/A	#N/A	#N/A	#N/A	#N/A	#N/A	#N/A	#N/A	#N/A	#N/A	#N/A	#N/A	#N/A	#N/A	#N/A	#N/A	#N/A	#N/A	#N/A	#N/A	#N/A	#N/A	#N/A	#N/A	#N/A						#N/A	#N/A	#N/A	#N/A	#N/A	#N/A	#N/A	#N/A
CLONEX_00909	DNA-directed RNA polymerase, beta subunit [Tyzzerella nexilis DSM 1787]	#N/A	#N/A	#N/A	#N/A	#N/A	#N/A	#N/A	#N/A	#N/A	#N/A	#N/A	#N/A	#N/A	#N/A	#N/A	#N/A	#N/A	#N/A	#N/A	#N/A	#N/A	#N/A	#N/A	#N/A	#N/A	#N/A	#N/A	#N/A	#N/A	#N/A	#N/A	#N/A	#N/A	#N/A	#N/A						#N/A	#N/A	#N/A	#N/A	#N/A	#N/A	#N/A	#N/A
P01901	H-2 class I histocompatibility antigen, K-B alpha chain [OS=Mus musculus]	#N/A	#N/A	#N/A	#N/A	#N/A	#N/A	#N/A	#N/A	#N/A	#N/A	#N/A	#N/A	#N/A	#N/A	#N/A	#N/A	#N/A	#N/A	#N/A	#N/A	#N/A	#N/A	#N/A	#N/A	#N/A	#N/A	#N/A	#N/A	#N/A	#N/A	#N/A	#N/A	#N/A	#N/A	#N/A	7.1	6	6.2	4.8		#N/A	#N/A	#N/A	#N/A	#N/A	#N/A	#N/A	#N/A
HMPREF0994_02525	hypothetical protein [Lachnospiraceae bacterium 3_1_57FAA_CT1]	#N/A	#N/A	#N/A	#N/A	#N/A	#N/A	#N/A	#N/A	#N/A	#N/A	#N/A	#N/A	#N/A	#N/A	#N/A	#N/A	#N/A	#N/A	#N/A	#N/A	#N/A	#N/A	#N/A	#N/A	#N/A	#N/A	#N/A	#N/A	#N/A	#N/A	#N/A	#N/A	#N/A	#N/A	#N/A	3.9	3.6			5.5	#N/A	#N/A	#N/A	#N/A	#N/A	#N/A	#N/A	#N/A
CK3_34790	ATPases with chaperone activity, ATP-binding subunit [Clostridiales butyrate-producing bacterium SS3/4]	#N/A	#N/A	#N/A	#N/A	#N/A	#N/A	#N/A	#N/A	#N/A	#N/A	#N/A	#N/A	#N/A	#N/A	#N/A	#N/A	#N/A	#N/A	#N/A	#N/A	#N/A	#N/A	#N/A	#N/A	#N/A	#N/A	#N/A	#N/A	#N/A	#N/A	#N/A	#N/A	#N/A	#N/A	#N/A						#N/A	#N/A	#N/A	#N/A	#N/A	#N/A	#N/A	#N/A
BRYFOR_08750	Ribose/Galactose Isomerase [Marvinbryantia formatexigens DSM 14469]	#N/A	#N/A	#N/A	#N/A	#N/A	#N/A	#N/A	#N/A	#N/A	#N/A	#N/A	#N/A	#N/A	#N/A	#N/A	#N/A	#N/A	#N/A	#N/A	#N/A	#N/A	#N/A	#N/A	#N/A	#N/A	#N/A	#N/A	#N/A	#N/A	#N/A	#N/A	#N/A	#N/A	#N/A	#N/A						#N/A	#N/A	#N/A	#N/A	#N/A	#N/A	#N/A	#N/A
BRYFOR_07759	hypothetical protein [Marvinbryantia formatexigens DSM 14469]	#N/A	#N/A	#N/A	#N/A	#N/A	#N/A	#N/A	#N/A	#N/A	#N/A	#N/A	#N/A	#N/A	#N/A	#N/A	#N/A	#N/A	#N/A	#N/A	#N/A	#N/A	#N/A	#N/A	#N/A	#N/A	#N/A	#N/A	#N/A	#N/A	#N/A	#N/A	#N/A	#N/A	#N/A	#N/A						#N/A	#N/A	#N/A	#N/A	#N/A	#N/A	#N/A	#N/A
HMPREF9473_00265	hypothetical protein [Lachnospiraceae [Clostridium] hathewayi WAL-18680]	#N/A	#N/A	#N/A	#N/A	#N/A	#N/A	#N/A	#N/A	#N/A	#N/A	#N/A	#N/A	#N/A	#N/A	#N/A	#N/A	#N/A	#N/A	#N/A	#N/A	#N/A	#N/A	#N/A	#N/A	#N/A	#N/A	#N/A	#N/A	#N/A	#N/A	#N/A	#N/A	#N/A	#N/A	#N/A						#N/A	#N/A	#N/A	#N/A	#N/A	#N/A	#N/A	#N/A
BACINT_01907	LL-diaminopimelate aminotransferase [Bacteroides intestinalis DSM 17393]	#N/A	#N/A	#N/A	#N/A	#N/A	#N/A	#N/A	#N/A	#N/A	#N/A	#N/A	#N/A	#N/A	#N/A	#N/A	#N/A	#N/A	#N/A	#N/A	#N/A	#N/A	#N/A	#N/A	#N/A	#N/A	#N/A	#N/A	#N/A	#N/A	#N/A	#N/A	#N/A	#N/A	#N/A	#N/A						#N/A	#N/A	#N/A	#N/A	#N/A	#N/A	#N/A	#N/A
BACPLE_00155	polysaccharide biosynthesis protein [Bacteroides plebeius DSM 17135]	#N/A	#N/A	#N/A	#N/A	#N/A	#N/A	#N/A	#N/A	#N/A	#N/A	#N/A	#N/A	#N/A	#N/A	#N/A	#N/A	#N/A	#N/A	#N/A	#N/A	#N/A	#N/A	#N/A	#N/A	#N/A	#N/A	#N/A	#N/A	#N/A	#N/A	#N/A	#N/A	#N/A	#N/A	#N/A						#N/A	#N/A	#N/A	#N/A	#N/A	#N/A	#N/A	#N/A
CUW_1573	cytosol aminopeptidase family, catalytic domain protein [Turicibacter sanguinis PC909]	#N/A	#N/A	#N/A	#N/A	#N/A	#N/A	#N/A	#N/A	#N/A	#N/A	#N/A	#N/A	#N/A	#N/A	#N/A	#N/A	#N/A	#N/A	#N/A	#N/A	#N/A	#N/A	#N/A	#N/A	#N/A	#N/A	#N/A	#N/A	#N/A	#N/A	#N/A	#N/A	#N/A	#N/A	#N/A			2		1.5	#N/A	#N/A	#N/A	#N/A	#N/A	#N/A	#N/A	#N/A
HMPREF1019_00132	hypothetical protein [Campylobacter sp. 10_1_50]	#N/A	#N/A	#N/A	#N/A	#N/A	#N/A	#N/A	#N/A	#N/A	#N/A	#N/A	#N/A	#N/A	#N/A	#N/A	#N/A	#N/A	#N/A	#N/A	#N/A	#N/A	#N/A	#N/A	#N/A	#N/A	#N/A	#N/A	#N/A	#N/A	#N/A	#N/A	#N/A	#N/A	#N/A	#N/A						#N/A	#N/A	#N/A	#N/A	#N/A	#N/A	#N/A	#N/A
COPEUT_02184	ribosomal protein S4 [Coprococcus eutactus ATCC 27759]	#N/A	#N/A	#N/A	#N/A	#N/A	#N/A	#N/A	#N/A	#N/A	#N/A	#N/A	#N/A	#N/A	#N/A	#N/A	#N/A	#N/A	#N/A	#N/A	#N/A	#N/A	#N/A	#N/A	#N/A	#N/A	#N/A	#N/A	#N/A	#N/A	#N/A	#N/A	#N/A	#N/A	#N/A	#N/A	11.7	6.6			5.7	#N/A	#N/A	#N/A	#N/A	#N/A	#N/A	#N/A	#N/A
HMPREF9444_02222	ribosomal protein S10 [Succinatimonas hippei YIT 12066]	#N/A	#N/A	#N/A	#N/A	#N/A	#N/A	#N/A	#N/A	#N/A	#N/A	#N/A	#N/A	#N/A	#N/A	#N/A	#N/A	#N/A	#N/A	#N/A	#N/A	#N/A	#N/A	#N/A	#N/A	#N/A	#N/A	#N/A	#N/A	#N/A	#N/A	#N/A	#N/A	#N/A	#N/A	#N/A	0.6					#N/A	#N/A	#N/A	#N/A	#N/A	#N/A	#N/A	#N/A
RO1_27440	3-phosphoglycerate kinase [Roseburia intestinalis XB6B4]	#N/A	#N/A	#N/A	#N/A	#N/A	#N/A	#N/A	#N/A	#N/A	#N/A	#N/A	#N/A	#N/A	#N/A	#N/A	#N/A	#N/A	#N/A	#N/A	#N/A	#N/A	#N/A	#N/A	#N/A	#N/A	#N/A	#N/A	#N/A	#N/A	#N/A	#N/A	#N/A	#N/A	#N/A	#N/A						#N/A	#N/A	#N/A	#N/A	#N/A	#N/A	#N/A	#N/A
ANASTE_01994	pseudouridine synthase, RluA family [Anaerofustis stercorihominis DSM 17244]	#N/A	#N/A	#N/A	#N/A	#N/A	#N/A	#N/A	#N/A	#N/A	#N/A	#N/A	#N/A	#N/A	#N/A	#N/A	#N/A	#N/A	#N/A	#N/A	#N/A	#N/A	#N/A	#N/A	#N/A	#N/A	#N/A	#N/A	#N/A	#N/A	#N/A	#N/A	#N/A	#N/A	#N/A	#N/A	9	12.6	19.8	22.7	18.3	#N/A	#N/A	#N/A	#N/A	#N/A	#N/A	#N/A	#N/A
CLOSTHATH_04339	threonine--tRNA ligase [Lachnospiraceae [Clostridium] hathewayi DSM 13479]	#N/A	#N/A	#N/A	#N/A	#N/A	#N/A	#N/A	#N/A	#N/A	#N/A	#N/A	#N/A	#N/A	#N/A	#N/A	#N/A	#N/A	#N/A	#N/A	#N/A	#N/A	#N/A	#N/A	#N/A	#N/A	#N/A	#N/A	#N/A	#N/A	#N/A	#N/A	#N/A	#N/A	#N/A	#N/A	8.2	6	6.5	5.1	3.9	#N/A	#N/A	#N/A	#N/A	#N/A	#N/A	#N/A	#N/A
HMPREF9473_01137	hypothetical protein [Lachnospiraceae [Clostridium] hathewayi WAL-18680]	#N/A	#N/A	#N/A	#N/A	#N/A	#N/A	#N/A	#N/A	#N/A	#N/A	#N/A	#N/A	#N/A	#N/A	#N/A	#N/A	#N/A	#N/A	#N/A	#N/A	#N/A	#N/A	#N/A	#N/A	#N/A	#N/A	#N/A	#N/A	#N/A	#N/A	#N/A	#N/A	#N/A	#N/A	#N/A						#N/A	#N/A	#N/A	#N/A	#N/A	#N/A	#N/A	#N/A
HMPREF1007_01947	hypothetical protein [Bacteroides sp. 4_1_36]	#N/A	#N/A	#N/A	#N/A	#N/A	#N/A	#N/A	#N/A	#N/A	#N/A	#N/A	#N/A	#N/A	#N/A	#N/A	#N/A	#N/A	#N/A	#N/A	#N/A	#N/A	#N/A	#N/A	#N/A	#N/A	#N/A	#N/A	#N/A	#N/A	#N/A	#N/A	#N/A	#N/A	#N/A	#N/A	9.1	9.2	13.8	10.5	6.9	#N/A	#N/A	#N/A	#N/A	#N/A	#N/A	#N/A	#N/A
HMPREF9428_04073	30S ribosomal protein S13 [Citrobacter freundii 4_7_47CFAA]	#N/A	#N/A	#N/A	#N/A	#N/A	#N/A	#N/A	#N/A	#N/A	#N/A	#N/A	#N/A	#N/A	#N/A	#N/A	#N/A	#N/A	#N/A	#N/A	#N/A	#N/A	#N/A	#N/A	#N/A	#N/A	#N/A	#N/A	#N/A	#N/A	#N/A	#N/A	#N/A	#N/A	#N/A	#N/A						#N/A	#N/A	#N/A	#N/A	#N/A	#N/A	#N/A	#N/A
CBFG_05313	adenylosuccinate synthase [Clostridiales bacterium 1_7_47FAA]	#N/A	#N/A	#N/A	#N/A	#N/A	#N/A	#N/A	#N/A	#N/A	#N/A	#N/A	#N/A	#N/A	#N/A	#N/A	#N/A	#N/A	#N/A	#N/A	#N/A	#N/A	#N/A	#N/A	#N/A	#N/A	#N/A	#N/A	#N/A	#N/A	#N/A	#N/A	#N/A	#N/A	#N/A	#N/A	5.3	3.9			5.8	#N/A	#N/A	#N/A	#N/A	#N/A	#N/A	#N/A	#N/A
LAF_1824	ABC transporter ATP-binding component [Lactobacillus fermentum IFO 3956]	#N/A	#N/A	#N/A	#N/A	#N/A	#N/A	#N/A	#N/A	#N/A	#N/A	#N/A	#N/A	#N/A	#N/A	#N/A	#N/A	#N/A	#N/A	#N/A	#N/A	#N/A	#N/A	#N/A	#N/A	#N/A	#N/A	#N/A	#N/A	#N/A	#N/A	#N/A	#N/A	#N/A	#N/A	#N/A						#N/A	#N/A	#N/A	#N/A	#N/A	#N/A	#N/A	#N/A
COLINT_03382	ATP synthase F1, alpha subunit [Collinsella intestinalis DSM 13280]	#N/A	#N/A	#N/A	#N/A	#N/A	#N/A	#N/A	#N/A	#N/A	#N/A	#N/A	#N/A	#N/A	#N/A	#N/A	#N/A	#N/A	#N/A	#N/A	#N/A	#N/A	#N/A	#N/A	#N/A	#N/A	#N/A	#N/A	#N/A	#N/A	#N/A	#N/A	#N/A	#N/A	#N/A	#N/A						#N/A	#N/A	#N/A	#N/A	#N/A	#N/A	#N/A	#N/A
CLOSTHATH_01329	ribosomal protein S8 [Lachnospiraceae [Clostridium] hathewayi DSM 13479]	#N/A	#N/A	#N/A	#N/A	#N/A	#N/A	#N/A	#N/A	#N/A	#N/A	#N/A	#N/A	#N/A	#N/A	#N/A	#N/A	#N/A	#N/A	#N/A	#N/A	#N/A	#N/A	#N/A	#N/A	#N/A	#N/A	#N/A	#N/A	#N/A	#N/A	#N/A	#N/A	#N/A	#N/A	#N/A	5.7	3.9			13.6	#N/A	#N/A	#N/A	#N/A	#N/A	#N/A	#N/A	#N/A
MHY_07880	hypothetical protein [Megamonas hypermegale ART12/1]	#N/A	#N/A	#N/A	#N/A	#N/A	#N/A	#N/A	#N/A	#N/A	#N/A	#N/A	#N/A	#N/A	#N/A	#N/A	#N/A	#N/A	#N/A	#N/A	#N/A	#N/A	#N/A	#N/A	#N/A	#N/A	#N/A	#N/A	#N/A	#N/A	#N/A	#N/A	#N/A	#N/A	#N/A	#N/A	1.6		3.9	4.3	8.3	#N/A	#N/A	#N/A	#N/A	#N/A	#N/A	#N/A	#N/A
HMPREF1033_00489	hypothetical protein [Tannerella sp. 6_1_58FAA_CT1]	#N/A	#N/A	#N/A	#N/A	#N/A	#N/A	#N/A	#N/A	#N/A	#N/A	#N/A	#N/A	#N/A	#N/A	#N/A	#N/A	#N/A	#N/A	#N/A	#N/A	#N/A	#N/A	#N/A	#N/A	#N/A	#N/A	#N/A	#N/A	#N/A	#N/A	#N/A	#N/A	#N/A	#N/A	#N/A						#N/A	#N/A	#N/A	#N/A	#N/A	#N/A	#N/A	#N/A
[truncated: 33 more columns]
