# Supplementary material for: Latent-period stool proteomic assay of multiple sclerosis model indicates protective capacity of host-expressed protease inhibitors
Source: Sci Rep. 2019 Aug 28;9:12460. doi: 10.1038/s41598-019-48495-5 (PMC6713765; doi:10.1038/s41598-019-48495-5)
Supplement: Supplementary file 5 — Supplementary table 5 [file 41598_2019_48495_MOESM5_ESM.xlsx]

## Sheet: Sheet1
PROTEASES
Accession	Description	Family		Family	Count
P97449	aminopeptidase N	M1		S1	7
P09470	Angiotensin-converting enzyme	M2		S9	1
Q8R0I0-1	angiotensin-converting enzyme 2	M2		C1	2
P07146	Anionic trypsin-2	S1		M1	1
Q6NSR8	Probable aminopeptidase NPEPL1	M17		M2	2
Q9Z2W0	Aspartyl aminopeptidase	M18		M12	2
Q7TPZ8	carboxypeptidase A1	M14		M14	2
Q504N0	Carboxypeptidase A2	M14		M17	2
Q9WVJ3	Carboxypeptidase Q	M28		M18	1
P10605	Cathepsin B	C1		M19	1
O70370	cathepsin S	C1		M20	1
Q91X79	Chymotrypsin-like elastase family member 1	S1		M28	2
P05208	Chymotrypsin-like elastase family member 2A	S1		UNK	5
Q9CQ52	Chymotrypsin-like elastase family member 3B	S1
Q9CR35	Chymotrypsinogen B	S1
Q9CPY7-1	cytosol aminopeptidase	M17
Q9D1A2	cytosolic non-specific dipeptidase	M20
P31428	dipeptidase 1	M19
P28843	Dipeptidyl peptidase 4	S9
P97435	enteropeptidase	S1
Q61847-2	Isoform 2 of Meprin A subunit beta	M12
P15947	Kallikrein-1	S1		0.827586
P28825	Meprin A subunit alpha	M12
Q7M758	N-acetylated-alpha-linked acidic dipeptidase-like protein	M28
HMPREF0880_00684	peptidase Do [Yokenella regensburgei ATCC 43003]	UNK
HMPREF1311_02499	peptidase Do [Proteus mirabilis WGLW6]	UNK
HMPREF9534_04048	cytosol aminopeptidase family, catalytic domain protein [Escherichia coli MS 69-1]	UNK
CUW_1573	cytosol aminopeptidase family, catalytic domain protein [Turicibacter sanguinis PC909]	UNK
HMPREF0485_04246	peptidase Do [Klebsiella sp. 1_1_55]	UNK
INHIBITORS
Accession	Description	Family
P07759	Serine protease inhibitor A3K	I4
Q03734	Serine protease inhibitor A3M	I4
Q91WP6	Serine protease inhibitor A3N	I4
Q9CQV3	Serpin B11	I4
Q9D7P9	Serpin B12	I4
Q60854	serpin B6	I4
P97290	Plasma protease C1 inhibitor	I4
Q61838	Pregnancy zone protein	I4
P32261	Antithrombin-III	I4
P07758	Alpha-1-antitrypsin 1-1	I4
P22599	Alpha-1-antitrypsin 1-2	I4
Q00897	Alpha-1-antitrypsin 1-4	I4
Q00898	Alpha-1-antitrypsin 1-5	I4
Q61247	Alpha-2-antiplasmin	I4
