# Supplementary material for: Latent-period stool proteomic assay of multiple sclerosis model indicates protective capacity of host-expressed protease inhibitors
Source: Sci Rep. 2019 Aug 28;9:12460. doi: 10.1038/s41598-019-48495-5 (PMC6713765; doi:10.1038/s41598-019-48495-5)
Supplement: Supplementary file 6 — Supplementary table 6 [file 41598_2019_48495_MOESM6_ESM.xlsx]

## Sheet: cumEAEScore_corr_prots
Protein	Uniprot	correlation	pval	FDR
Mucin-13 [OS=Mus musculus]	P19467	0.922172	0.00111082	0.132448
carbonic anhydrase 1 [OS=Mus musculus]	P13634	0.89822	0.0024388	0.194294
Serine protease inhibitor A3M [OS=Mus musculus]	Q03734	-0.874267	0.00451239	0.288371
glutamate dehydrogenase (NADP+) [Lachnospiraceae bacterium 3_1_57FAA_CT1]	HMPREF0994_02189	0.850315	0.00747142	0.36267
Protein-glutamine gamma-glutamyltransferase E [OS=Mus musculus]	Q08189	-0.838338	0.00932312	0.37351
cubilin [OS=Mus musculus]	Q9JLB4	0.826362	0.0114428	0.418297
galectin-4 [OS=Mus musculus]	Q8K419	0.826362	0.0114428	0.418297
Meprin A subunit alpha [OS=Mus musculus]	P28825	0.80241	0.0165407	0.477825
Intestinal-type alkaline phosphatase [OS=Mus musculus]	P24822	0.790433	0.0195445	0.480886
Regenerating islet-derived protein 3-beta [OS=Mus musculus]	P35230	0.790433	0.0195445	0.480886
Actin, cytoplasmic 1 [OS=Mus musculus]	P60710	0.790433	0.0195445	0.480886
Alpha-1-antitrypsin 1-5 [OS=Mus musculus]	Q00898	-0.790433	0.0195445	0.480886
Zymogen granule membrane protein 16 [OS=Mus musculus]	Q8K0C5	0.778457	0.0228673	0.504089
Colipase [OS=Mus musculus]	Q9CQC2	0.742528	0.034855	0.561762
histone H4 [OS=Mus musculus]	P62806	0.718576	0.0446226	0.594691
angiotensin-converting enzyme 2 [OS=Mus musculus]	Q8R0I0-1	0.706599	0.0500634	0.638039
Kallikrein-1 [OS=Mus musculus]	P15947	0.706599	0.0500634	0.638039
chaperonin [Lachnospiraceae bacterium 3_1_57FAA_CT1]	HMPREF0994_00122	0.706599	0.0500634	0.638039
Ubiquitin-40S ribosomal protein S27a [OS=Mus musculus]	P62983	0.706599	0.0500634	0.638039
Anionic trypsin-2 [OS=Mus musculus]	P07146	0.694623	0.0558847	0.642705
Ig heavy chain V region AC38 205.12 [OS=Mus musculus]	P06330	0.694623	0.0558847	0.642705
Phospholipase B1, membrane-associated [OS=Mus musculus]	Q3TTY0-1	0.694623	0.0558847	0.642705
Pregnancy zone protein [OS=Mus musculus]	Q61838	-0.682647	0.0620927	0.672264
Ig kappa chain V-V region L6 [OS=Mus musculus]	P01638	0.670671	0.0686928	0.672264
bleomycin hydrolase [OS=Mus musculus]	Q8R016	0.670671	0.0686928	0.672264
Ig alpha chain C region [OS=Mus musculus]	P01878	0.658694	0.0756897	0.713969
Creatine kinase U-type, mitochondrial [OS=Mus musculus]	P30275	0.658694	0.0756897	0.713969
Cadherin-related family member 2 [OS=Mus musculus]	E9Q7P9	0.634742	0.0908904	0.73144
translation elongation factor Tu [Clostridium celatum DSM 1785]	HMPREF0216_01968	0.634742	0.0908904	0.73144
hypothetical protein [Coprococcus catus GD/7]	CC1_33890	0.622766	0.0991008	0.73144
elongation factor Tu [Proteus mirabilis WGLW6]	HMPREF1311_03552	-0.622766	0.0991008	0.73144
Alpha-1-antitrypsin 1-4 [OS=Mus musculus]	Q00897	-0.610789	0.107721	0.760317
Ectonucleotide pyrophosphatase/phosphodiesterase family member 3 [OS=Mus musculus]	Q6DYE8	0.610789	0.107721	0.760317
Pancreatic triacylglycerol lipase [OS=Mus musculus]	Q6P8U6	0.610789	0.107721	0.760317
protein FAM151A [OS=Mus musculus]	Q8QZW3	0.610789	0.107721	0.760317
Hemoglobin subunit beta-1 [OS=Mus musculus]	P02088	-0.598813	0.116754	0.760317
Serine protease inhibitor A3K [OS=Mus musculus]	P07759	-0.574861	0.136058	0.787484
malate dehydrogenase, NAD-dependent [Bacteroides caccae ATCC 43185]	BACCAC_03436	0.574861	0.136058	0.787484
Neprilysin [OS=Mus musculus]	Q61391	0.574861	0.136058	0.787484
Mucin-2 [OS=Mus musculus]	Q80Z19	0.550908	0.157018	0.817428
cytosol aminopeptidase [OS=Mus musculus]	Q9CPY7-1	0.550908	0.157018	0.817428
Hemoglobin subunit alpha [OS=Mus musculus]	P01942	-0.550908	0.157018	0.817428
Haptoglobin [OS=Mus musculus]	Q61646	-0.550908	0.157018	0.817428
Murinoglobulin-1 [OS=Mus musculus]	P28665	-0.550908	0.157018	0.817428
Cadherin-17 [OS=Mus musculus]	Q9R100	0.538932	0.168118	0.827905
deleted in malignant brain tumors 1 protein [OS=Mus musculus]	Q60997	0.526956	0.179629	0.827905
Ig kappa chain V-V region HP R16.7 [OS=Mus musculus]	P01644	0.514979	0.191549	0.854184
Intelectin-1a [OS=Mus musculus]	O88310	0.514979	0.191549	0.854184
translation elongation factor G [Parabacteroides sp. D13]	HMPREF0619_02825	0.514979	0.191549	0.854184
Alpha-defensin 20 [OS=Mus musculus]	Q45VN2	0.503003	0.203877	0.854184
Pancreatic lipase-related protein 2 [OS=Mus musculus]	P17892	0.491027	0.216608	0.870678
Pancreatic secretory granule membrane major glycoprotein GP2 [OS=Mus musculus]	Q9D733	0.479051	0.229741	0.870678
rubredoxin [Phascolarctobacterium succinatutens YIT 12067]	HMPREF9443_00054	0.479051	0.229741	0.870678
dipeptidase 1 [OS=Mus musculus]	P31428	-0.467074	0.24327	0.895894
cytosolic non-specific dipeptidase [OS=Mus musculus]	Q9D1A2	0.467074	0.24327	0.895894
Pancreatic alpha-amylase [OS=Mus musculus]	P00688	0.443122	0.271502	0.895894
CUB and zona pellucida-like domain-containing protein 1 [OS=Mus musculus]	P70412	0.443122	0.271502	0.895894
bacterial flagellin [Flavonifractor plautii ATCC 29863]	HMPREF0372_04048	0.443122	0.271502	0.895894
adenosine deaminase [OS=Mus musculus]	P03958	0.443122	0.271502	0.895894
Tetraspanin-8 [OS=Mus musculus]	Q8R3G9	0.443122	0.271502	0.895894
reverse rubrerythrin-1 [Clostridium sp. 7_2_43FAA]	CSBG_03466	0.443122	0.271502	0.895894
Calcium-activated chloride channel regulator 1 [OS=Mus musculus]	Q9D7Z6	0.431145	0.286196	0.895894
carboxypeptidase A1 [OS=Mus musculus]	Q7TPZ8	0.431145	0.286196	0.895894
beta-glucuronidase [OS=Mus musculus]	P12265	0.431145	0.286196	0.895894
Lysosomal alpha-mannosidase [OS=Mus musculus]	O09159	0.419169	0.301267	0.915307
Sua5/YciO/YrdC/YwlC family protein [Anaerostipes caccae DSM 14662]	ANACAC_02135	0.419169	0.301267	0.915307
Acylcarnitine hydrolase [OS=Mus musculus]	Q91WG0	0.419169	0.301267	0.915307
Serum amyloid P-component [OS=Mus musculus]	P12246	-0.407193	0.316709	0.915307
Carbonic anhydrase 6 [OS=Mus musculus]	P18761	0.395217	0.332517	0.928446
rubredoxin [Anaerofustis stercorihominis DSM 17244]	ANASTE_00225	0.395217	0.332517	0.928446
Antithrombin-III [OS=Mus musculus]	P32261	-0.395217	0.332517	0.928446
Polymeric immunoglobulin receptor [OS=Mus musculus]	O70570	0.395217	0.332517	0.928446
Calcium-activated chloride channel regulator 4A [OS=Mus musculus]	Q6Q473-1	0.395217	0.332517	0.928446
Serpin B12 [OS=Mus musculus]	Q9D7P9	0.395217	0.332517	0.928446
Ig kappa chain C region [OS=Mus musculus]	P01837	0.38324	0.348684	0.928446
Regenerating islet-derived protein 3-alpha [OS=Mus musculus]	O09037	0.38324	0.348684	0.928446
Protein LEG1 homolog [OS=Mus musculus]	Q8C6C9	0.38324	0.348684	0.928446
Phospholipase A2 [OS=Mus musculus]	Q9Z0Y2	-0.38324	0.348684	0.928446
Cadherin-1 [OS=Mus musculus]	P09803	0.359288	0.382065	0.939684
transcriptional regulator, Fis family [Enterococcus faecium PC4.1]	CUO_1976	-0.359288	0.382065	0.939684
hypothetical protein [Acidaminococcus sp. D21]	ACDG_01161	-0.359288	0.382065	0.939684
Neutral ceramidase [OS=Mus musculus]	Q9JHE3	0.347312	0.399264	0.939684
Regenerating islet-derived protein 3-gamma [OS=Mus musculus]	O09049	0.323359	0.434639	0.948557
Serine protease inhibitor A3N [OS=Mus musculus]	Q91WP6	-0.323359	0.434639	0.948557
triosephosphate isomerase [Proteus mirabilis WGLW6]	HMPREF1311_03605	0.323359	0.434639	0.948557
glyceraldehyde-3-phosphate dehydrogenase, type I [Eubacterium [Eubacterium] hallii DSM 3353]	EUBHAL_02868	0.323359	0.434639	0.948557
bacterial flagellin domain protein [Lachnospiraceae [Clostridium] hylemonae DSM 15053]	CLOHYLEM_06098	0.323359	0.434639	0.948557
Ig kappa chain V-V region K2 [OS=Mus musculus]	P01635	-0.323359	0.434639	0.948557
bacterial flagellin domain protein [Roseburia inulinivorans DSM 16841]	ROSEINA2194_02155	0.323359	0.434639	0.948557
chaperonin GroS [Clostridium sp. M62/1]	CLOM621_05256	-0.299407	0.471261	0.951187
Prolactin-inducible protein homolog [OS=Mus musculus]	P02816	0.299407	0.471261	0.951187
glyceraldehyde-3-phosphate dehydrogenase, type I [Eubacterium rectale M104/1]	ERE_15630	0.299407	0.471261	0.951187
Superoxide dismutase [Cu-Zn] [OS=Mus musculus]	P08228	0.28743	0.490015	0.951187
Acidic mammalian chitinase [OS=Mus musculus]	Q91XA9	0.28743	0.490015	0.951187
chaperone protein DnaK [Tyzzerella nexilis DSM 1787]	CLONEX_00287	0.28743	0.490015	0.951187
hypothetical protein [Succinatimonas hippei YIT 12066]	HMPREF9444_02118	-0.28743	0.490015	0.951187
glyceraldehyde-3-phosphate dehydrogenase, type I [Bacteroides stercoris ATCC 43183]	BACSTE_03572	0.275454	0.509054	0.951474
translation elongation factor Tu [Bacteroides caccae ATCC 43185]	BACCAC_00187	0.275454	0.509054	0.951474
Chymotrypsin-like elastase family member 2A [OS=Mus musculus]	P05208	0.275454	0.509054	0.951474
ABC transporter, ATP-binding protein [Coprococcus comes ATCC 27758]	COPCOM_03651	0.275454	0.509054	0.951474
bacterial stress protein [Blautia hydrogenotrophica DSM 10507]	RUMHYD_00685	0.275454	0.509054	0.951474
chaperonin GroS [Lachnospiraceae [Clostridium] hylemonae DSM 15053]	CLOHYLEM_04791	0.263478	0.528366	0.951474
Epididymal secretory protein E1 [OS=Mus musculus]	Q9Z0J0	0.263478	0.528366	0.951474
chaperonin GroL [Anaerotruncus colihominis DSM 17241]	ANACOL_01647	-0.263478	0.528366	0.951474
chaperone dnaK [Lachnospiraceae bacterium 3_1_57FAA_CT1]	HMPREF0994_01530	-0.251502	0.547943	0.951474
formate acetyltransferase [Lachnospiraceae [Clostridium] hathewayi WAL-18680]	HMPREF9473_04739	-0.251502	0.547943	0.951474
elongation factor Tu [Barnesiella intestinihominis YIT 11860]	HMPREF9448_01968	0.239525	0.567772	0.951474
glyceraldehyde-3-phosphate dehydrogenase, type I [Bacteroides coprophilus DSM 18228 = JCM 13818]	BACCOPRO_01099	0.239525	0.567772	0.951474
hypothetical protein [Subdoligranulum sp. 4_3_54A2FAA]	HMPREF1032_01331	-0.239525	0.567772	0.951474
Dipeptidyl peptidase 4 [OS=Mus musculus]	P28843	-0.239525	0.567772	0.951474
glyceraldehyde-3-phosphate dehydrogenase, type I [Coprococcus comes ATCC 27758]	COPCOM_00376	0.239525	0.567772	0.951474
propanediol utilization protein PduL [Intestinibacter bartlettii DSM 16795]	CLOBAR_02841	0.239525	0.567772	0.951474
Chymotrypsinogen B [OS=Mus musculus]	Q9CR35	-0.227549	0.587845	0.956272
Alpha-1-antitrypsin 1-1 [OS=Mus musculus]	P07758	-0.227549	0.587845	0.956272
glyceraldehyde-3-phosphate dehydrogenase, type I [Turicibacter sp. HGF1]	HMPREF9402_0233	0.227549	0.587845	0.956272
annexin A4 [OS=Mus musculus]	P97429	0.227549	0.587845	0.956272
Carboxypeptidase A2 [OS=Mus musculus]	Q504N0	-0.227549	0.587845	0.956272
Cytochrome c, somatic [OS=Mus musculus]	P62897	0.227549	0.587845	0.956272
elongation factor Tu [Clostridium perfringens WAL-14572]	HMPREF9476_03182	0.227549	0.587845	0.956272
formate C-acetyltransferase [Lactobacillus ruminis ATCC 25644]	HMPREF0542_11816	-0.227549	0.587845	0.956272
acid sphingomyelinase-like phosphodiesterase 3B [OS=Mus musculus]	P58242	-0.215573	0.608149	0.956272
cathepsin S [OS=Mus musculus]	O70370	0.215573	0.608149	0.956272
gluconate 5-dehydrogenase [Paraprevotella xylaniphila YIT 11841]	HMPREF9442_02144	0.215573	0.608149	0.956272
phosphoenolpyruvate carboxykinase [ATP] [Barnesiella intestinihominis YIT 11860]	HMPREF9448_02558	-0.215573	0.608149	0.956272
glyceraldehyde-3-phosphate dehydrogenase, type I [Bacteroides uniformis ATCC 8492]	BACUNI_03412	-0.203596	0.628675	0.956272
translation elongation factor 1A (EF-1A/EF-Tu) [Ruminococcus bromii L2-63]	RBR_07840	0.203596	0.628675	0.956272
elongation factor Tu [Ruminococcaceae bacterium D16]	HMPREF0866_01305	0.203596	0.628675	0.956272
Glu/Leu/Phe/Val dehydrogenase, dimerization domain protein [Marvinbryantia formatexigens DSM 14469]	BRYFOR_09815	-0.203596	0.628675	0.956272
Ig heavy chain V-III region J606 [OS=Mus musculus]	P01801	-0.179644	0.670344	0.962137
Ferritin heavy chain [OS=Mus musculus]	P09528	-0.179644	0.670344	0.962137
translation elongation factor Tu [Escherichia coli MS 85-1]	HMPREF9350_02073	0.179644	0.670344	0.962137
ketol-acid reductoisomerase [Eubacterium ventriosum ATCC 27560]	EUBVEN_02775	0.179644	0.670344	0.962137
Major urinary protein 2 [OS=Mus musculus]	P11589	-0.179644	0.670344	0.962137
hypothetical protein [Clostridiales bacterium 1_7_47FAA]	CBFG_03464	0.179644	0.670344	0.962137
ketol-acid reductoisomerase [Butyrivibrio crossotus DSM 2876]	BUTYVIB_00392	0.179644	0.670344	0.962137
aminopeptidase N [OS=Mus musculus]	P97449	-0.167668	0.691465	0.962137
serpin B6 [OS=Mus musculus]	Q60854	0.167668	0.691465	0.962137
Alpha-1-antitrypsin 1-2 [OS=Mus musculus]	P22599	-0.167668	0.691465	0.962137
elongation factor Tu 2 [Citrobacter sp. 30_2]	CSAG_04724	0.167668	0.691465	0.962137
formate C-acetyltransferase [Tyzzerella nexilis DSM 1787]	CLONEX_01901	0.167668	0.691465	0.962137
hypothetical protein [Collinsella aerofaciens ATCC 25986]	COLAER_01629	0.167668	0.691465	0.962137
rubredoxin [Peptoclostridium difficile NAP07]	HMPREF0219_2663	0.167668	0.691465	0.962137
thioredoxin [OS=Mus musculus]	P10639	0.155691	0.712762	0.962137
Transthyretin [OS=Mus musculus]	P07309	-0.143715	0.734221	0.962137
Isoform 3 of Deleted in malignant brain tumors 1 protein [OS=Mus musculus]	Q60997-3	0.143715	0.734221	0.962137
Angiotensin-converting enzyme [OS=Mus musculus]	P09470	0.131739	0.755833	0.970725
Isoform 2 of Meprin A subunit beta [OS=Mus musculus]	Q61847-2	-0.131739	0.755833	0.970725
fructose-1,6-bisphosphate aldolase, class II [Blautia hydrogenotrophica DSM 10507]	RUMHYD_02002	0.131739	0.755833	0.970725
Ig heavy chain V region 6.96 [OS=Mus musculus]	P18528	0.131739	0.755833	0.970725
triose-phosphate isomerase [Clostridium sp. L2-50]	CLOL250_00068	0.119763	0.777583	0.970725
chaperonin GroL [Roseburia inulinivorans DSM 16841]	ROSEINA2194_01367	-0.119763	0.777583	0.970725
triose-phosphate isomerase [Clostridium sp. M62/1]	CLOM621_08593	0.119763	0.777583	0.970725
Elongation factor 1-alpha 1 [OS=Mus musculus]	P10126	-0.107786	0.79946	0.972485
fructose-1,6-bisphosphate aldolase, class II [Clostridiales bacterium 1_7_47FAA]	CBFG_02423	0.107786	0.79946	0.972485
Flagellin and related hook-associated proteins [Butyrivibrio fibrisolvens 16/4]	CIY_10450	-0.107786	0.79946	0.972485
Phosphofructokinase [Lachnospiraceae [Clostridium asparagiforme] DSM 15981]	CLOSTASPAR_01078	0.0958101	0.821452	0.972485
Ig lambda-1 chain C region [OS=Mus musculus]	P01843	0.0958101	0.821452	0.972485
Phospholipase B-like 1 [OS=Mus musculus]	Q8VCI0	0.0958101	0.821452	0.972485
Carcinoembryonic antigen-related cell adhesion molecule 1 [OS=Mus musculus]	P31809	0.0838338	0.843546	0.972485
glyceraldehyde-3-phosphate dehydrogenase, type I [Bacteroides clarus YIT 12056]	HMPREF9445_02470	0.0718576	0.86573	0.972485
chaperonin GroS [Dorea formicigenerans ATCC 27755]	DORFOR_00902	0.0718576	0.86573	0.972485
Chymotrypsin-like elastase family member 1 [OS=Mus musculus]	Q91X79	0.0718576	0.86573	0.972485
translation elongation factor Tu [Pseudoflavonifractor capillosus ATCC 29799]	BACCAP_03473	-0.0718576	0.86573	0.972485
N-acetylgalactosamine-6-sulfatase [OS=Mus musculus]	Q571E4	0.0718576	0.86573	0.972485
Glu/Leu/Phe/Val dehydrogenase, dimerization domain protein [Clostridiales [Bacteroides] pectinophilus ATCC 43243]	BACPEC_03038	-0.0718576	0.86573	0.972485
hypothetical protein [Lachnospiraceae bacterium 7_1_58FAA]	HMPREF0995_01217	0.0718576	0.86573	0.972485
Isoform 2 of Cadherin-related family member 5 [OS=Mus musculus]	Q8VHF2-2	0.0598813	0.887991	0.972485
bacterial flagellin domain protein [Butyrivibrio crossotus DSM 2876]	BUTYVIB_02573	0.0598813	0.887991	0.972485
N-acetylated-alpha-linked acidic dipeptidase-like protein [OS=Mus musculus]	Q7M758	-0.0479051	0.910315	0.972485
formate acetyltransferase [Lachnospiraceae bacterium 3_1_57FAA_CT1]	HMPREF0994_02033	-0.0479051	0.910315	0.972485
Galectin-3-binding protein [OS=Mus musculus]	Q07797	-0.0479051	0.910315	0.972485
glyceraldehyde-3-phosphate dehydrogenase A [Tannerella sp. 6_1_58FAA_CT1]	HMPREF1033_03118	-0.0479051	0.910315	0.972485
Flagellin and related hook-associated proteins [Eubacterium rectale M104/1]	ERE_14720	0.0479051	0.910315	0.972485
phosphoenolpyruvate carboxykinase (ATP) [Mitsuokella multacida DSM 20544]	MITSMUL_03508	-0.0479051	0.910315	0.972485
Glutamyl aminopeptidase [OS=Mus musculus]	P16406	0.0359288	0.932691	0.976311
xaa-Pro dipeptidase [OS=Mus musculus]	Q11136	-0.0359288	0.932691	0.976311
Leukocyte elastase inhibitor A [OS=Mus musculus]	Q9D154	-0.0359288	0.932691	0.976311
Chymotrypsin-like elastase family member 3B [OS=Mus musculus]	Q9CQ52	-0.0359288	0.932691	0.976311
Selenium-binding protein 1 [OS=Mus musculus]	P17563	0.0239525	0.955106	0.976311
rubredoxin [Tyzzerella nexilis DSM 1787]	CLONEX_02284	-0.0239525	0.955106	0.976311
chaperonin [Lachnospiraceae bacterium 3_1_57FAA_CT1]	HMPREF0994_00123	0.0239525	0.955106	0.976311
replicative DNA helicase [Megamonas funiformis YIT 11815]	HMPREF9454_00370	0.0239525	0.955106	0.976311
electron transfer flavoprotein alpha subunit [Lachnospiraceae bacterium 3_1_57FAA_CT1]	HMPREF0994_05386	0.0239525	0.955106	0.976311
glyceraldehyde-3-phosphate dehydrogenase, type I [Butyrivibrio fibrisolvens 16/4]	CIY_14530	0.0239525	0.955106	0.976311
chaperonin GroS [Butyrivibrio crossotus DSM 2876]	BUTYVIB_01930	0.0239525	0.955106	0.976311
CRISPR-associated protein cas7/csd2, subtype I-c/dvulg [Erysipelotrichaceae bacterium 21_3]	HMPREF0982_01917	0.0239525	0.955106	0.976311
hypothetical protein [Erysipelotrichaceae bacterium 6_1_45]	HMPREF0981_02461	0.0239525	0.955106	0.976311
triose-phosphate isomerase [Marvinbryantia formatexigens DSM 14469]	BRYFOR_08790	0.0119763	0.977547	0.998913
