# Supplementary material for: Latent-period stool proteomic assay of multiple sclerosis model indicates protective capacity of host-expressed protease inhibitors
Source: Sci Rep. 2019 Aug 28;9:12460. doi: 10.1038/s41598-019-48495-5 (PMC6713765; doi:10.1038/s41598-019-48495-5)
Supplement: Supplementary file 7 — Supplementary table 7 [file 41598_2019_48495_MOESM7_ESM.xlsx]

## Sheet: OTU_prot_corr_spearman
row	column	Correlation	p-value	FDR
Dipeptidyl.peptidase.4..OS.Mus.musculus.	dipeptidase.1..OS.Mus.musculus.	0.942857	0.00480466	0.0250425
carboxypeptidase.A1..OS.Mus.musculus.	dipeptidase.1..OS.Mus.musculus.	-0.942857	0.00480466	0.0250425
aminopeptidase.N..OS.Mus.musculus.	Aspartyl.aminopeptidase..OS.Mus.musculus.	-0.942857	0.00480466	0.0250425
Chymotrypsinogen.B..OS.Mus.musculus.	N.acetylated.alpha.linked.acidic.dipeptidase.like.protein..OS.Mus.musculus.	0.942857	0.00480466	0.0250425
carboxypeptidase.A1..OS.Mus.musculus.	serpin.B6..OS.Mus.musculus.	-0.942857	0.00480466	0.0250425
cytosolic.non.specific.dipeptidase..OS.Mus.musculus.	serpin.B6..OS.Mus.musculus.	0.942857	0.00480466	0.0250425
cathepsin.S..OS.Mus.musculus.	Unassigned.Other.Other.Other.Other.Other.Other	-0.942857	0.00480466	0.0250425
Carbonic.anhydrase.6..OS.Mus.musculus.	k__Bacteria.p__Actinobacteria.c__Coriobacteriia.o__Coriobacteriales.f__Coriobacteriaceae.g__.s__	0.942857	0.00480466	0.0250425
enteropeptidase..OS.Mus.musculus.	k__Bacteria.p__Firmicutes.c__Bacilli.Other.Other.Other.Other	-0.942857	0.00480466	0.0250425
cytosol.aminopeptidase.family..catalytic.domain.protein..Escherichia.coli.MS.69.1.	k__Bacteria.p__Firmicutes.c__Bacilli.Other.Other.Other.Other	-0.942857	0.00480466	0.0250425
k__Bacteria.p__Firmicutes.c__Bacilli.Other.Other.Other.Other	k__Bacteria.p__Firmicutes.c__Bacilli.o__Lactobacillales.f__Enterococcaceae.g__.s__	0.942857	0.00480466	0.0250425
Carboxypeptidase.A2..OS.Mus.musculus.	k__Bacteria.p__Firmicutes.c__Clostridia.o__Clostridiales.Other.Other.Other	0.942857	0.00480466	0.0250425
angiotensin.converting.enzyme.2..OS.Mus.musculus.	k__Bacteria.p__Firmicutes.c__Clostridia.o__Clostridiales.Other.Other.Other	-0.942857	0.00480466	0.0250425
k__Bacteria.p__Firmicutes.c__Bacilli.o__Turicibacterales.f__Turicibacteraceae.g__Turicibacter.s__	k__Bacteria.p__Firmicutes.c__Clostridia.o__Clostridiales.Other.Other.Other	0.942857	0.00480466	0.0250425
k__Bacteria.p__Bacteroidetes.c__Bacteroidia.o__Bacteroidales.f__S24.7.g__.s__	k__Bacteria.p__Firmicutes.c__Clostridia.o__Clostridiales.f__.g__.s__	-0.942857	0.00480466	0.0250425
Unassigned.Other.Other.Other.Other.Other.Other	k__Bacteria.p__Firmicutes.c__Clostridia.o__Clostridiales.f__Clostridiaceae.Other.Other	0.942857	0.00480466	0.0250425
Carboxypeptidase.A2..OS.Mus.musculus.	k__Bacteria.p__Firmicutes.c__Clostridia.o__Clostridiales.f__Clostridiaceae.g__.s__	0.942857	0.00480466	0.0250425
cathepsin.S..OS.Mus.musculus.	k__Bacteria.p__Firmicutes.c__Clostridia.o__Clostridiales.f__Clostridiaceae.g__.s__	-0.942857	0.00480466	0.0250425
angiotensin.converting.enzyme.2..OS.Mus.musculus.	k__Bacteria.p__Firmicutes.c__Clostridia.o__Clostridiales.f__Clostridiaceae.g__.s__	-0.942857	0.00480466	0.0250425
k__Bacteria.p__Firmicutes.c__Clostridia.o__Clostridiales.f__Clostridiaceae.Other.Other	k__Bacteria.p__Firmicutes.c__Clostridia.o__Clostridiales.f__Clostridiaceae.g__.s__	0.942857	0.00480466	0.0250425
k__Bacteria.p__Firmicutes.Other.Other.Other.Other.Other	k__Bacteria.p__Firmicutes.c__Clostridia.o__Clostridiales.f__Clostridiaceae.g__Clostridium.s__	0.942857	0.00480466	0.0250425
k__Bacteria.p__Firmicutes.c__Clostridia.o__Clostridiales.f__.g__.s__	k__Bacteria.p__Firmicutes.c__Clostridia.o__Clostridiales.f__Lachnospiraceae.g__Coprococcus.s__	0.942857	0.00480466	0.0250425
Angiotensin.converting.enzyme..OS.Mus.musculus.	k__Bacteria.p__Firmicutes.c__Clostridia.o__Clostridiales.f__Lachnospiraceae.g__.Ruminococcus..s__gnavus	-0.942857	0.00480466	0.0250425
k__Bacteria.p__Firmicutes.c__Bacilli.Other.Other.Other.Other	k__Bacteria.p__Firmicutes.c__Clostridia.o__Clostridiales.f__Lachnospiraceae.g__.Ruminococcus..s__gnavus	-0.942857	0.00480466	0.0250425
Probable.aminopeptidase.NPEPL1..OS.Mus.musculus.	k__Bacteria.p__Firmicutes.c__Clostridia.o__Clostridiales.f__Peptococcaceae.g__rc4.4.s__	-0.942857	0.00480466	0.0250425
Serpin.B12..OS.Mus.musculus.	k__Bacteria.p__Firmicutes.c__Clostridia.o__Clostridiales.f__Peptococcaceae.g__rc4.4.s__	0.942857	0.00480466	0.0250425
Serpin.B12..OS.Mus.musculus.	k__Bacteria.p__Firmicutes.c__Clostridia.o__Clostridiales.f__Peptostreptococcaceae.g__.s__	0.942857	0.00480466	0.0250425
k__Bacteria.p__Firmicutes.c__Clostridia.o__Clostridiales.f__Lachnospiraceae.g__.s__	k__Bacteria.p__Firmicutes.c__Clostridia.o__Clostridiales.f__Ruminococcaceae.g__Ruminococcus.s__	0.942857	0.00480466	0.0250425
enteropeptidase..OS.Mus.musculus.	k__Bacteria.p__Proteobacteria.c__Gammaproteobacteria.o__Enterobacteriales.f__Enterobacteriaceae.g__.s__	-0.942857	0.00480466	0.0250425
cytosol.aminopeptidase.family..catalytic.domain.protein..Escherichia.coli.MS.69.1.	k__Bacteria.p__Proteobacteria.c__Gammaproteobacteria.o__Enterobacteriales.f__Enterobacteriaceae.g__.s__	-0.942857	0.00480466	0.0250425
k__Bacteria.p__Firmicutes.c__Bacilli.o__Lactobacillales.f__Enterococcaceae.g__.s__	k__Bacteria.p__Proteobacteria.c__Gammaproteobacteria.o__Enterobacteriales.f__Enterobacteriaceae.g__.s__	0.942857	0.00480466	0.0250425
k__Bacteria.p__Firmicutes.c__Clostridia.o__Clostridiales.f__Lachnospiraceae.g__.Ruminococcus..s__gnavus	k__Bacteria.p__Proteobacteria.c__Gammaproteobacteria.o__Enterobacteriales.f__Enterobacteriaceae.g__.s__	-0.942857	0.00480466	0.0250425
Pancreatic.triacylglycerol.lipase..OS.Mus.musculus.	k__Bacteria.p__Tenericutes.c__Mollicutes.o__Anaeroplasmatales.f__Anaeroplasmataceae.g__Anaeroplasma.s__	-0.942857	0.00480466	0.0250425
Meprin.A.subunit.alpha..OS.Mus.musculus.	k__Bacteria.p__Tenericutes.c__Mollicutes.o__Anaeroplasmatales.f__Anaeroplasmataceae.g__Anaeroplasma.s__	-0.942857	0.00480466	0.0250425
k__Bacteria.p__Firmicutes.c__Clostridia.o__Clostridiales.f__Lachnospiraceae.g__Blautia.s__producta	k__Bacteria.p__Tenericutes.c__Mollicutes.o__Anaeroplasmatales.f__Anaeroplasmataceae.g__Anaeroplasma.s__	-0.942857	0.00480466	0.0250425
k__Bacteria.p__Firmicutes.c__Clostridia.o__Clostridiales.f__.Mogibacteriaceae..g__.s__	k__Bacteria.p__Tenericutes.c__Mollicutes.o__Anaeroplasmatales.f__Anaeroplasmataceae.g__Anaeroplasma.s__	-0.942857	0.00480466	0.0250425
Carboxypeptidase.A2..OS.Mus.musculus.	angiotensin.converting.enzyme.2..OS.Mus.musculus.	-0.885714	0.0188455	0.0950448
cathepsin.S..OS.Mus.musculus.	angiotensin.converting.enzyme.2..OS.Mus.musculus.	0.885714	0.0188455	0.0950448
Dipeptidyl.peptidase.4..OS.Mus.musculus.	carboxypeptidase.A1..OS.Mus.musculus.	-0.885714	0.0188455	0.0950448
Carbonic.anhydrase.6..OS.Mus.musculus.	Cathepsin.B..OS.Mus.musculus.	0.885714	0.0188455	0.0950448
carboxypeptidase.A1..OS.Mus.musculus.	cytosolic.non.specific.dipeptidase..OS.Mus.musculus.	-0.885714	0.0188455	0.0950448
aminopeptidase.N..OS.Mus.musculus.	Alpha.1.antitrypsin.1.5..OS.Mus.musculus.	0.885714	0.0188455	0.0950448
cytosolic.non.specific.dipeptidase..OS.Mus.musculus.	Alpha.1.antitrypsin.1.2..OS.Mus.musculus.	-0.885714	0.0188455	0.0950448
Chymotrypsin.like.elastase.family.member.3B..OS.Mus.musculus.	Alpha.1.antitrypsin.1.4..OS.Mus.musculus.	0.885714	0.0188455	0.0950448
Anionic.trypsin.2..OS.Mus.musculus.	Alpha.1.antitrypsin.1.4..OS.Mus.musculus.	-0.885714	0.0188455	0.0950448
Probable.aminopeptidase.NPEPL1..OS.Mus.musculus.	Serpin.B12..OS.Mus.musculus.	-0.885714	0.0188455	0.0950448
dipeptidase.1..OS.Mus.musculus.	serpin.B6..OS.Mus.musculus.	0.885714	0.0188455	0.0950448
Aspartyl.aminopeptidase..OS.Mus.musculus.	Serine.protease.inhibitor.A3K..OS.Mus.musculus.	-0.885714	0.0188455	0.0950448
Aspartyl.aminopeptidase..OS.Mus.musculus.	Pregnancy.zone.protein..OS.Mus.musculus.	-0.885714	0.0188455	0.0950448
Probable.aminopeptidase.NPEPL1..OS.Mus.musculus.	Isoform.2.of.Meprin.A.subunit.beta..OS.Mus.musculus.	0.885714	0.0188455	0.0950448
Pancreatic.triacylglycerol.lipase..OS.Mus.musculus.	Meprin.A.subunit.alpha..OS.Mus.musculus.	0.885714	0.0188455	0.0950448
Phospholipase.B1..membrane.associated..OS.Mus.musculus.	k__Bacteria.p__Actinobacteria.c__Coriobacteriia.o__Coriobacteriales.f__Coriobacteriaceae.g__Adlercreutzia.s__	0.885714	0.0188455	0.0950448
N.acetylated.alpha.linked.acidic.dipeptidase.like.protein..OS.Mus.musculus.	k__Bacteria.p__Firmicutes.Other.Other.Other.Other.Other	0.885714	0.0188455	0.0950448
Angiotensin.converting.enzyme..OS.Mus.musculus.	k__Bacteria.p__Firmicutes.c__Bacilli.Other.Other.Other.Other	0.885714	0.0188455	0.0950448
dipeptidase.1..OS.Mus.musculus.	k__Bacteria.p__Firmicutes.c__Bacilli.o__Bacillales.f__Staphylococcaceae.g__Staphylococcus.Other	-0.885714	0.0188455	0.0950448
Unassigned.Other.Other.Other.Other.Other.Other	k__Bacteria.p__Firmicutes.c__Bacilli.o__Bacillales.f__Staphylococcaceae.g__Staphylococcus.Other	0.885714	0.0188455	0.0950448
k__Bacteria.p__Actinobacteria.c__Coriobacteriia.o__Coriobacteriales.f__Coriobacteriaceae.g__.s__	k__Bacteria.p__Firmicutes.c__Bacilli.o__Bacillales.f__Staphylococcaceae.g__Staphylococcus.Other	-0.885714	0.0188455	0.0950448
Probable.aminopeptidase.NPEPL1..OS.Mus.musculus.	k__Bacteria.p__Firmicutes.c__Bacilli.o__Bacillales.f__Staphylococcaceae.g__Staphylococcus.s__sciuri	-0.885714	0.0188455	0.0950448
enteropeptidase..OS.Mus.musculus.	k__Bacteria.p__Firmicutes.c__Bacilli.o__Lactobacillales.f__Enterococcaceae.g__.s__	-0.885714	0.0188455	0.0950448
cytosol.aminopeptidase.family..catalytic.domain.protein..Escherichia.coli.MS.69.1.	k__Bacteria.p__Firmicutes.c__Bacilli.o__Lactobacillales.f__Enterococcaceae.g__.s__	-0.885714	0.0188455	0.0950448
carboxypeptidase.A1..OS.Mus.musculus.	k__Bacteria.p__Firmicutes.c__Bacilli.o__Lactobacillales.f__Lactobacillaceae.g__Lactobacillus.s__	0.885714	0.0188455	0.0950448
Alpha.1.antitrypsin.1.2..OS.Mus.musculus.	k__Bacteria.p__Firmicutes.c__Bacilli.o__Lactobacillales.f__Lactobacillaceae.g__Lactobacillus.s__	0.885714	0.0188455	0.0950448
angiotensin.converting.enzyme.2..OS.Mus.musculus.	k__Bacteria.p__Firmicutes.c__Bacilli.o__Turicibacterales.f__Turicibacteraceae.g__Turicibacter.s__	-0.885714	0.0188455	0.0950448
angiotensin.converting.enzyme.2..OS.Mus.musculus.	k__Bacteria.p__Firmicutes.c__Clostridia.o__Clostridiales.f__Clostridiaceae.Other.Other	-0.885714	0.0188455	0.0950448
Anionic.trypsin.2..OS.Mus.musculus.	k__Bacteria.p__Firmicutes.c__Clostridia.o__Clostridiales.f__Clostridiaceae.g__.s__	-0.885714	0.0188455	0.0950448
k__Bacteria.p__Firmicutes.c__Clostridia.o__Clostridiales.Other.Other.Other	k__Bacteria.p__Firmicutes.c__Clostridia.o__Clostridiales.f__Clostridiaceae.g__.s__	0.885714	0.0188455	0.0950448
Serine.protease.inhibitor.A3N..OS.Mus.musculus.	k__Bacteria.p__Firmicutes.c__Clostridia.o__Clostridiales.f__Clostridiaceae.g__Clostridium.s__	0.885714	0.0188455	0.0950448
Serine.protease.inhibitor.A3N..OS.Mus.musculus.	k__Bacteria.p__Firmicutes.c__Clostridia.o__Clostridiales.f__Dehalobacteriaceae.g__Dehalobacterium.s__	-0.885714	0.0188455	0.0950448
k__Bacteria.p__Firmicutes.c__Clostridia.o__Clostridiales.f__Dehalobacteriaceae.g__Dehalobacterium.s__	k__Bacteria.p__Firmicutes.c__Clostridia.o__Clostridiales.f__Lachnospiraceae.g__.s__	-0.885714	0.0188455	0.0950448
Alpha.1.antitrypsin.1.5..OS.Mus.musculus.	k__Bacteria.p__Firmicutes.c__Clostridia.o__Clostridiales.f__Lachnospiraceae.g__Anaerostipes.s__	0.885714	0.0188455	0.0950448
Pancreatic.triacylglycerol.lipase..OS.Mus.musculus.	k__Bacteria.p__Firmicutes.c__Clostridia.o__Clostridiales.f__Lachnospiraceae.g__Blautia.s__producta	0.885714	0.0188455	0.0950448
Phospholipase.B1..membrane.associated..OS.Mus.musculus.	k__Bacteria.p__Firmicutes.c__Clostridia.o__Clostridiales.f__Lachnospiraceae.g__Blautia.s__producta	0.885714	0.0188455	0.0950448
Meprin.A.subunit.alpha..OS.Mus.musculus.	k__Bacteria.p__Firmicutes.c__Clostridia.o__Clostridiales.f__Lachnospiraceae.g__Blautia.s__producta	0.885714	0.0188455	0.0950448
Isoform.2.of.Meprin.A.subunit.beta..OS.Mus.musculus.	k__Bacteria.p__Firmicutes.c__Clostridia.o__Clostridiales.f__Lachnospiraceae.g__Dorea.s__	0.885714	0.0188455	0.0950448
k__Bacteria.p__Firmicutes.c__Bacilli.o__Bacillales.f__Staphylococcaceae.g__Staphylococcus.s__sciuri	k__Bacteria.p__Firmicutes.c__Clostridia.o__Clostridiales.f__Lachnospiraceae.g__Dorea.s__	-0.885714	0.0188455	0.0950448
Carboxypeptidase.A2..OS.Mus.musculus.	k__Bacteria.p__Firmicutes.c__Clostridia.o__Clostridiales.f__Peptococcaceae.g__rc4.4.s__	0.885714	0.0188455	0.0950448
k__Bacteria.p__Firmicutes.c__Clostridia.o__Clostridiales.f__Peptococcaceae.g__rc4.4.s__	k__Bacteria.p__Firmicutes.c__Clostridia.o__Clostridiales.f__Peptostreptococcaceae.g__.s__	0.885714	0.0188455	0.0950448
Serine.protease.inhibitor.A3N..OS.Mus.musculus.	k__Bacteria.p__Firmicutes.c__Clostridia.o__Clostridiales.f__Ruminococcaceae.Other.Other	-0.885714	0.0188455	0.0950448
k__Bacteria.p__Firmicutes.c__Clostridia.o__Clostridiales.f__Lachnospiraceae.g__.s__	k__Bacteria.p__Firmicutes.c__Clostridia.o__Clostridiales.f__Ruminococcaceae.Other.Other	-0.885714	0.0188455	0.0950448
Chymotrypsin.like.elastase.family.member.2A..OS.Mus.musculus.	k__Bacteria.p__Firmicutes.c__Clostridia.o__Clostridiales.f__Ruminococcaceae.g__.s__	-0.885714	0.0188455	0.0950448
Angiotensin.converting.enzyme..OS.Mus.musculus.	k__Bacteria.p__Firmicutes.c__Clostridia.o__Clostridiales.f__Ruminococcaceae.g__Oscillospira.s__	-0.885714	0.0188455	0.0950448
Angiotensin.converting.enzyme..OS.Mus.musculus.	k__Bacteria.p__Firmicutes.c__Clostridia.o__Clostridiales.f__Ruminococcaceae.g__Ruminococcus.s__	-0.885714	0.0188455	0.0950448
k__Bacteria.p__Firmicutes.c__Clostridia.o__Clostridiales.f__.g__.s__	k__Bacteria.p__Firmicutes.c__Clostridia.o__Clostridiales.f__Ruminococcaceae.g__Ruminococcus.s__	0.885714	0.0188455	0.0950448
Pancreatic.triacylglycerol.lipase..OS.Mus.musculus.	k__Bacteria.p__Firmicutes.c__Clostridia.o__Clostridiales.f__.Mogibacteriaceae..g__.s__	0.885714	0.0188455	0.0950448
Phospholipase.B1..membrane.associated..OS.Mus.musculus.	k__Bacteria.p__Firmicutes.c__Clostridia.o__Clostridiales.f__.Mogibacteriaceae..g__.s__	0.885714	0.0188455	0.0950448
Meprin.A.subunit.alpha..OS.Mus.musculus.	k__Bacteria.p__Firmicutes.c__Clostridia.o__Clostridiales.f__.Mogibacteriaceae..g__.s__	0.885714	0.0188455	0.0950448
Serine.protease.inhibitor.A3M..OS.Mus.musculus.	k__Bacteria.p__Firmicutes.c__Erysipelotrichi.o__Erysipelotrichales.f__Erysipelotrichaceae.g__.s__	0.885714	0.0188455	0.0950448
Angiotensin.converting.enzyme..OS.Mus.musculus.	k__Bacteria.p__Proteobacteria.c__Gammaproteobacteria.o__Enterobacteriales.f__Enterobacteriaceae.g__.s__	0.885714	0.0188455	0.0950448
Chymotrypsin.like.elastase.family.member.2A..OS.Mus.musculus.	k__Bacteria.p__Tenericutes.c__Mollicutes.o__RF39.f__.g__.s__	-0.885714	0.0188455	0.0950448
Carboxypeptidase.A2..OS.Mus.musculus.	cathepsin.S..OS.Mus.musculus.	-0.828571	0.0415627	0.183891
Chymotrypsin.like.elastase.family.member.2A..OS.Mus.musculus.	Pancreatic.triacylglycerol.lipase..OS.Mus.musculus.	0.828571	0.0415627	0.183891
Chymotrypsin.like.elastase.family.member.1..OS.Mus.musculus.	Carbonic.anhydrase.6..OS.Mus.musculus.	-0.828571	0.0415627	0.183891
Carboxypeptidase.A2..OS.Mus.musculus.	Anionic.trypsin.2..OS.Mus.musculus.	-0.828571	0.0415627	0.183891
Chymotrypsin.like.elastase.family.member.3B..OS.Mus.musculus.	Anionic.trypsin.2..OS.Mus.musculus.	-0.828571	0.0415627	0.183891
aminopeptidase.N..OS.Mus.musculus.	Kallikrein.1..OS.Mus.musculus.	-0.828571	0.0415627	0.183891
Carboxypeptidase.A2..OS.Mus.musculus.	Cathepsin.B..OS.Mus.musculus.	-0.828571	0.0415627	0.183891
Cathepsin.B..OS.Mus.musculus.	Aspartyl.aminopeptidase..OS.Mus.musculus.	0.828571	0.0415627	0.183891
dipeptidase.1..OS.Mus.musculus.	N.acetylated.alpha.linked.acidic.dipeptidase.like.protein..OS.Mus.musculus.	0.828571	0.0415627	0.183891
carboxypeptidase.A1..OS.Mus.musculus.	Alpha.1.antitrypsin.1.2..OS.Mus.musculus.	0.828571	0.0415627	0.183891
aminopeptidase.N..OS.Mus.musculus.	Alpha.1.antitrypsin.1.4..OS.Mus.musculus.	0.828571	0.0415627	0.183891
cathepsin.S..OS.Mus.musculus.	Alpha.1.antitrypsin.1.1..OS.Mus.musculus.	0.828571	0.0415627	0.183891
Serine.protease.inhibitor.A3N..OS.Mus.musculus.	Alpha.1.antitrypsin.1.1..OS.Mus.musculus.	0.828571	0.0415627	0.183891
Dipeptidyl.peptidase.4..OS.Mus.musculus.	serpin.B6..OS.Mus.musculus.	0.828571	0.0415627	0.183891
Cathepsin.B..OS.Mus.musculus.	Serine.protease.inhibitor.A3K..OS.Mus.musculus.	-0.828571	0.0415627	0.183891
Cathepsin.B..OS.Mus.musculus.	Pregnancy.zone.protein..OS.Mus.musculus.	-0.828571	0.0415627	0.183891
Serpin.B12..OS.Mus.musculus.	Isoform.2.of.Meprin.A.subunit.beta..OS.Mus.musculus.	-0.828571	0.0415627	0.183891
angiotensin.converting.enzyme.2..OS.Mus.musculus.	Meprin.A.subunit.alpha..OS.Mus.musculus.	0.828571	0.0415627	0.183891
Phospholipase.B1..membrane.associated..OS.Mus.musculus.	Meprin.A.subunit.alpha..OS.Mus.musculus.	0.828571	0.0415627	0.183891
Angiotensin.converting.enzyme..OS.Mus.musculus.	k__Bacteria.p__Actinobacteria.c__Actinobacteria.o__Actinomycetales.f__Microbacteriaceae.Other.Other	0.828571	0.0415627	0.183891
Angiotensin.converting.enzyme..OS.Mus.musculus.	k__Bacteria.p__Actinobacteria.c__Actinobacteria.o__Actinomycetales.f__Microbacteriaceae.g__Curtobacterium.s__	0.828571	0.0415627	0.183891
Angiotensin.converting.enzyme..OS.Mus.musculus.	k__Bacteria.p__Actinobacteria.c__Actinobacteria.o__Bifidobacteriales.f__Bifidobacteriaceae.g__Bifidobacterium.Other	0.828571	0.0415627	0.183891
Angiotensin.converting.enzyme..OS.Mus.musculus.	k__Bacteria.p__Actinobacteria.c__Actinobacteria.o__Bifidobacteriales.f__Bifidobacteriaceae.g__Bifidobacterium.s__longum	0.828571	0.0415627	0.183891
Angiotensin.converting.enzyme..OS.Mus.musculus.	k__Bacteria.p__Actinobacteria.c__Actinobacteria.o__Bifidobacteriales.f__Bifidobacteriaceae.g__Bifidobacterium.s__pseudolongum	0.828571	0.0415627	0.183891
Anionic.trypsin.2..OS.Mus.musculus.	k__Bacteria.p__Actinobacteria.c__Coriobacteriia.o__Coriobacteriales.f__Coriobacteriaceae.g__.s__	0.828571	0.0415627	0.183891
dipeptidase.1..OS.Mus.musculus.	k__Bacteria.p__Actinobacteria.c__Coriobacteriia.o__Coriobacteriales.f__Coriobacteriaceae.g__.s__	0.828571	0.0415627	0.183891
Isoform.2.of.Meprin.A.subunit.beta..OS.Mus.musculus.	k__Bacteria.p__Actinobacteria.c__Coriobacteriia.o__Coriobacteriales.f__Coriobacteriaceae.g__Adlercreutzia.s__	-0.828571	0.0415627	0.183891
Angiotensin.converting.enzyme..OS.Mus.musculus.	k__Bacteria.p__Bacteroidetes.c__Bacteroidia.o__Bacteroidales.f__Rikenellaceae.g__AF12.s__	0.828571	0.0415627	0.183891
Angiotensin.converting.enzyme..OS.Mus.musculus.	k__Bacteria.p__Bacteroidetes.c__Bacteroidia.o__Bacteroidales.f__Rikenellaceae.g__Rikenella.s__	0.828571	0.0415627	0.183891
Angiotensin.converting.enzyme..OS.Mus.musculus.	k__Bacteria.p__Bacteroidetes.c__Bacteroidia.o__Bacteroidales.f__.Paraprevotellaceae..g__.Prevotella..s__	0.828571	0.0415627	0.183891
Angiotensin.converting.enzyme..OS.Mus.musculus.	k__Bacteria.p__Cyanobacteria.c__4C0d.2.o__YS2.f__.g__.s__	0.828571	0.0415627	0.183891
Angiotensin.converting.enzyme..OS.Mus.musculus.	k__Bacteria.p__Cyanobacteria.c__Chloroplast.o__Streptophyta.f__.g__.s__	0.828571	0.0415627	0.183891
Serine.protease.inhibitor.A3N..OS.Mus.musculus.	k__Bacteria.p__Firmicutes.Other.Other.Other.Other.Other	0.828571	0.0415627	0.183891
k__Bacteria.p__Actinobacteria.c__Actinobacteria.o__Actinomycetales.f__Microbacteriaceae.Other.Other	k__Bacteria.p__Firmicutes.c__Bacilli.Other.Other.Other.Other	0.828571	0.0415627	0.183891
k__Bacteria.p__Actinobacteria.c__Actinobacteria.o__Actinomycetales.f__Microbacteriaceae.g__Curtobacterium.s__	k__Bacteria.p__Firmicutes.c__Bacilli.Other.Other.Other.Other	0.828571	0.0415627	0.183891
k__Bacteria.p__Actinobacteria.c__Actinobacteria.o__Bifidobacteriales.f__Bifidobacteriaceae.g__Bifidobacterium.Other	k__Bacteria.p__Firmicutes.c__Bacilli.Other.Other.Other.Other	0.828571	0.0415627	0.183891
k__Bacteria.p__Actinobacteria.c__Actinobacteria.o__Bifidobacteriales.f__Bifidobacteriaceae.g__Bifidobacterium.s__longum	k__Bacteria.p__Firmicutes.c__Bacilli.Other.Other.Other.Other	0.828571	0.0415627	0.183891
k__Bacteria.p__Actinobacteria.c__Actinobacteria.o__Bifidobacteriales.f__Bifidobacteriaceae.g__Bifidobacterium.s__pseudolongum	k__Bacteria.p__Firmicutes.c__Bacilli.Other.Other.Other.Other	0.828571	0.0415627	0.183891
k__Bacteria.p__Bacteroidetes.c__Bacteroidia.o__Bacteroidales.f__Rikenellaceae.g__AF12.s__	k__Bacteria.p__Firmicutes.c__Bacilli.Other.Other.Other.Other	0.828571	0.0415627	0.183891
k__Bacteria.p__Bacteroidetes.c__Bacteroidia.o__Bacteroidales.f__Rikenellaceae.g__Rikenella.s__	k__Bacteria.p__Firmicutes.c__Bacilli.Other.Other.Other.Other	0.828571	0.0415627	0.183891
k__Bacteria.p__Bacteroidetes.c__Bacteroidia.o__Bacteroidales.f__.Paraprevotellaceae..g__.Prevotella..s__	k__Bacteria.p__Firmicutes.c__Bacilli.Other.Other.Other.Other	0.828571	0.0415627	0.183891
k__Bacteria.p__Cyanobacteria.c__4C0d.2.o__YS2.f__.g__.s__	k__Bacteria.p__Firmicutes.c__Bacilli.Other.Other.Other.Other	0.828571	0.0415627	0.183891
k__Bacteria.p__Cyanobacteria.c__Chloroplast.o__Streptophyta.f__.g__.s__	k__Bacteria.p__Firmicutes.c__Bacilli.Other.Other.Other.Other	0.828571	0.0415627	0.183891
Angiotensin.converting.enzyme..OS.Mus.musculus.	k__Bacteria.p__Firmicutes.c__Bacilli.o__Bacillales.f__Bacillaceae.g__Bacillus.Other	0.828571	0.0415627	0.183891
k__Bacteria.p__Firmicutes.c__Bacilli.Other.Other.Other.Other	k__Bacteria.p__Firmicutes.c__Bacilli.o__Bacillales.f__Bacillaceae.g__Bacillus.Other	0.828571	0.0415627	0.183891
Angiotensin.converting.enzyme..OS.Mus.musculus.	k__Bacteria.p__Firmicutes.c__Bacilli.o__Bacillales.f__Paenibacillaceae.g__Paenibacillus.s__	0.828571	0.0415627	0.183891
k__Bacteria.p__Firmicutes.c__Bacilli.Other.Other.Other.Other	k__Bacteria.p__Firmicutes.c__Bacilli.o__Bacillales.f__Paenibacillaceae.g__Paenibacillus.s__	0.828571	0.0415627	0.183891
Angiotensin.converting.enzyme..OS.Mus.musculus.	k__Bacteria.p__Firmicutes.c__Bacilli.o__Bacillales.f__Planococcaceae.g__.s__	0.828571	0.0415627	0.183891
k__Bacteria.p__Firmicutes.c__Bacilli.Other.Other.Other.Other	k__Bacteria.p__Firmicutes.c__Bacilli.o__Bacillales.f__Planococcaceae.g__.s__	0.828571	0.0415627	0.183891
Anionic.trypsin.2..OS.Mus.musculus.	k__Bacteria.p__Firmicutes.c__Bacilli.o__Bacillales.f__Staphylococcaceae.g__Staphylococcus.Other	-0.828571	0.0415627	0.183891
serpin.B6..OS.Mus.musculus.	k__Bacteria.p__Firmicutes.c__Bacilli.o__Bacillales.f__Staphylococcaceae.g__Staphylococcus.Other	-0.828571	0.0415627	0.183891
Angiotensin.converting.enzyme..OS.Mus.musculus.	k__Bacteria.p__Firmicutes.c__Bacilli.o__Bacillales.f__Staphylococcaceae.g__Staphylococcus.s__	0.828571	0.0415627	0.183891
k__Bacteria.p__Firmicutes.c__Bacilli.Other.Other.Other.Other	k__Bacteria.p__Firmicutes.c__Bacilli.o__Bacillales.f__Staphylococcaceae.g__Staphylococcus.s__	0.828571	0.0415627	0.183891
Serpin.B12..OS.Mus.musculus.	k__Bacteria.p__Firmicutes.c__Bacilli.o__Bacillales.f__Staphylococcaceae.g__Staphylococcus.s__sciuri	0.828571	0.0415627	0.183891
k__Bacteria.p__Actinobacteria.c__Coriobacteriia.o__Coriobacteriales.f__Coriobacteriaceae.g__Adlercreutzia.s__	k__Bacteria.p__Firmicutes.c__Bacilli.o__Bacillales.f__Staphylococcaceae.g__Staphylococcus.s__sciuri	0.828571	0.0415627	0.183891
Angiotensin.converting.enzyme..OS.Mus.musculus.	k__Bacteria.p__Firmicutes.c__Bacilli.o__Lactobacillales.Other.Other.Other	0.828571	0.0415627	0.183891
k__Bacteria.p__Firmicutes.c__Bacilli.Other.Other.Other.Other	k__Bacteria.p__Firmicutes.c__Bacilli.o__Lactobacillales.Other.Other.Other	0.828571	0.0415627	0.183891
Angiotensin.converting.enzyme..OS.Mus.musculus.	k__Bacteria.p__Firmicutes.c__Bacilli.o__Lactobacillales.f__.g__.s__	0.828571	0.0415627	0.183891
k__Bacteria.p__Firmicutes.c__Bacilli.Other.Other.Other.Other	k__Bacteria.p__Firmicutes.c__Bacilli.o__Lactobacillales.f__.g__.s__	0.828571	0.0415627	0.183891
Angiotensin.converting.enzyme..OS.Mus.musculus.	k__Bacteria.p__Firmicutes.c__Bacilli.o__Lactobacillales.f__Carnobacteriaceae.g__Granulicatella.s__	0.828571	0.0415627	0.183891
k__Bacteria.p__Firmicutes.c__Bacilli.Other.Other.Other.Other	k__Bacteria.p__Firmicutes.c__Bacilli.o__Lactobacillales.f__Carnobacteriaceae.g__Granulicatella.s__	0.828571	0.0415627	0.183891
Angiotensin.converting.enzyme..OS.Mus.musculus.	k__Bacteria.p__Firmicutes.c__Bacilli.o__Lactobacillales.f__Enterococcaceae.Other.Other	0.828571	0.0415627	0.183891
k__Bacteria.p__Firmicutes.c__Bacilli.Other.Other.Other.Other	k__Bacteria.p__Firmicutes.c__Bacilli.o__Lactobacillales.f__Enterococcaceae.Other.Other	0.828571	0.0415627	0.183891
Angiotensin.converting.enzyme..OS.Mus.musculus.	k__Bacteria.p__Firmicutes.c__Bacilli.o__Lactobacillales.f__Enterococcaceae.g__Enterococcus.Other	0.828571	0.0415627	0.183891
k__Bacteria.p__Firmicutes.c__Bacilli.Other.Other.Other.Other	k__Bacteria.p__Firmicutes.c__Bacilli.o__Lactobacillales.f__Enterococcaceae.g__Enterococcus.Other	0.828571	0.0415627	0.183891
Angiotensin.converting.enzyme..OS.Mus.musculus.	k__Bacteria.p__Firmicutes.c__Bacilli.o__Lactobacillales.f__Enterococcaceae.g__Enterococcus.s__	0.828571	0.0415627	0.183891
k__Bacteria.p__Firmicutes.c__Bacilli.Other.Other.Other.Other	k__Bacteria.p__Firmicutes.c__Bacilli.o__Lactobacillales.f__Enterococcaceae.g__Enterococcus.s__	0.828571	0.0415627	0.183891
Angiotensin.converting.enzyme..OS.Mus.musculus.	k__Bacteria.p__Firmicutes.c__Bacilli.o__Lactobacillales.f__Enterococcaceae.g__Enterococcus.s__casseliflavus	0.828571	0.0415627	0.183891
k__Bacteria.p__Firmicutes.c__Bacilli.Other.Other.Other.Other	k__Bacteria.p__Firmicutes.c__Bacilli.o__Lactobacillales.f__Enterococcaceae.g__Enterococcus.s__casseliflavus	0.828571	0.0415627	0.183891
Angiotensin.converting.enzyme..OS.Mus.musculus.	k__Bacteria.p__Firmicutes.c__Bacilli.o__Lactobacillales.f__Lactobacillaceae.g__Lactobacillus.Other	0.828571	0.0415627	0.183891
k__Bacteria.p__Firmicutes.c__Bacilli.Other.Other.Other.Other	k__Bacteria.p__Firmicutes.c__Bacilli.o__Lactobacillales.f__Lactobacillaceae.g__Lactobacillus.Other	0.828571	0.0415627	0.183891
Chymotrypsin.like.elastase.family.member.1..OS.Mus.musculus.	k__Bacteria.p__Firmicutes.c__Bacilli.o__Lactobacillales.f__Lactobacillaceae.g__Lactobacillus.s__	0.828571	0.0415627	0.183891
Chymotrypsin.like.elastase.family.member.2A..OS.Mus.musculus.	k__Bacteria.p__Firmicutes.c__Bacilli.o__Lactobacillales.f__Lactobacillaceae.g__Lactobacillus.s__	0.828571	0.0415627	0.183891
cytosolic.non.specific.dipeptidase..OS.Mus.musculus.	k__Bacteria.p__Firmicutes.c__Bacilli.o__Lactobacillales.f__Lactobacillaceae.g__Lactobacillus.s__	-0.828571	0.0415627	0.183891
Angiotensin.converting.enzyme..OS.Mus.musculus.	k__Bacteria.p__Firmicutes.c__Bacilli.o__Lactobacillales.f__Lactobacillaceae.g__Lactobacillus.s__reuteri	0.828571	0.0415627	0.183891
k__Bacteria.p__Firmicutes.c__Bacilli.Other.Other.Other.Other	k__Bacteria.p__Firmicutes.c__Bacilli.o__Lactobacillales.f__Lactobacillaceae.g__Lactobacillus.s__reuteri	0.828571	0.0415627	0.183891
Angiotensin.converting.enzyme..OS.Mus.musculus.	k__Bacteria.p__Firmicutes.c__Bacilli.o__Lactobacillales.f__Lactobacillaceae.g__Pediococcus.s__acidilactici	0.828571	0.0415627	0.183891
k__Bacteria.p__Firmicutes.c__Bacilli.Other.Other.Other.Other	k__Bacteria.p__Firmicutes.c__Bacilli.o__Lactobacillales.f__Lactobacillaceae.g__Pediococcus.s__acidilactici	0.828571	0.0415627	0.183891
Angiotensin.converting.enzyme..OS.Mus.musculus.	k__Bacteria.p__Firmicutes.c__Bacilli.o__Lactobacillales.f__Leuconostocaceae.g__.s__	0.828571	0.0415627	0.183891
k__Bacteria.p__Firmicutes.c__Bacilli.Other.Other.Other.Other	k__Bacteria.p__Firmicutes.c__Bacilli.o__Lactobacillales.f__Leuconostocaceae.g__.s__	0.828571	0.0415627	0.183891
Angiotensin.converting.enzyme..OS.Mus.musculus.	k__Bacteria.p__Firmicutes.c__Bacilli.o__Lactobacillales.f__Streptococcaceae.g__Lactococcus.s__	0.828571	0.0415627	0.183891
k__Bacteria.p__Firmicutes.c__Bacilli.Other.Other.Other.Other	k__Bacteria.p__Firmicutes.c__Bacilli.o__Lactobacillales.f__Streptococcaceae.g__Lactococcus.s__	0.828571	0.0415627	0.183891
Angiotensin.converting.enzyme..OS.Mus.musculus.	k__Bacteria.p__Firmicutes.c__Bacilli.o__Lactobacillales.f__Streptococcaceae.g__Streptococcus.s__	0.828571	0.0415627	0.183891
k__Bacteria.p__Firmicutes.c__Bacilli.Other.Other.Other.Other	k__Bacteria.p__Firmicutes.c__Bacilli.o__Lactobacillales.f__Streptococcaceae.g__Streptococcus.s__	0.828571	0.0415627	0.183891
Carboxypeptidase.A2..OS.Mus.musculus.	k__Bacteria.p__Firmicutes.c__Bacilli.o__Turicibacterales.f__Turicibacteraceae.g__Turicibacter.s__	0.828571	0.0415627	0.183891
Alpha.1.antitrypsin.1.5..OS.Mus.musculus.	k__Bacteria.p__Firmicutes.c__Clostridia.o__Clostridiales.Other.Other.Other	0.828571	0.0415627	0.183891
Angiotensin.converting.enzyme..OS.Mus.musculus.	k__Bacteria.p__Firmicutes.c__Clostridia.o__Clostridiales.f__.g__.s__	-0.828571	0.0415627	0.183891
Angiotensin.converting.enzyme..OS.Mus.musculus.	k__Bacteria.p__Firmicutes.c__Clostridia.o__Clostridiales.f__Christensenellaceae.g__.s__	0.828571	0.0415627	0.183891
k__Bacteria.p__Firmicutes.c__Bacilli.Other.Other.Other.Other	k__Bacteria.p__Firmicutes.c__Clostridia.o__Clostridiales.f__Christensenellaceae.g__.s__	0.828571	0.0415627	0.183891
Carboxypeptidase.A2..OS.Mus.musculus.	k__Bacteria.p__Firmicutes.c__Clostridia.o__Clostridiales.f__Clostridiaceae.Other.Other	0.828571	0.0415627	0.183891
Alpha.1.antitrypsin.1.1..OS.Mus.musculus.	k__Bacteria.p__Firmicutes.c__Clostridia.o__Clostridiales.f__Clostridiaceae.Other.Other	-0.828571	0.0415627	0.183891
Unassigned.Other.Other.Other.Other.Other.Other	k__Bacteria.p__Firmicutes.c__Clostridia.o__Clostridiales.f__Clostridiaceae.g__.s__	0.828571	0.0415627	0.183891
Angiotensin.converting.enzyme..OS.Mus.musculus.	k__Bacteria.p__Firmicutes.c__Clostridia.o__Clostridiales.f__Clostridiaceae.g__Candidatus.Arthromitus.s__	0.828571	0.0415627	0.183891
k__Bacteria.p__Firmicutes.c__Bacilli.Other.Other.Other.Other	k__Bacteria.p__Firmicutes.c__Clostridia.o__Clostridiales.f__Clostridiaceae.g__Candidatus.Arthromitus.s__	0.828571	0.0415627	0.183891
Angiotensin.converting.enzyme..OS.Mus.musculus.	k__Bacteria.p__Firmicutes.c__Clostridia.o__Clostridiales.f__Clostridiaceae.g__Clostridium.Other	0.828571	0.0415627	0.183891
k__Bacteria.p__Firmicutes.c__Bacilli.Other.Other.Other.Other	k__Bacteria.p__Firmicutes.c__Clostridia.o__Clostridiales.f__Clostridiaceae.g__Clostridium.Other	0.828571	0.0415627	0.183891
Antithrombin.III..OS.Mus.musculus.	k__Bacteria.p__Firmicutes.c__Clostridia.o__Clostridiales.f__Clostridiaceae.g__Clostridium.s__	0.828571	0.0415627	0.183891
Angiotensin.converting.enzyme..OS.Mus.musculus.	k__Bacteria.p__Firmicutes.c__Clostridia.o__Clostridiales.f__Clostridiaceae.g__SMB53.s__	0.828571	0.0415627	0.183891
k__Bacteria.p__Firmicutes.c__Bacilli.Other.Other.Other.Other	k__Bacteria.p__Firmicutes.c__Clostridia.o__Clostridiales.f__Clostridiaceae.g__SMB53.s__	0.828571	0.0415627	0.183891
Alpha.1.antitrypsin.1.1..OS.Mus.musculus.	k__Bacteria.p__Firmicutes.c__Clostridia.o__Clostridiales.f__Dehalobacteriaceae.g__Dehalobacterium.s__	-0.828571	0.0415627	0.183891
Angiotensin.converting.enzyme..OS.Mus.musculus.	k__Bacteria.p__Firmicutes.c__Clostridia.o__Clostridiales.f__Eubacteriaceae.g__Anaerofustis.s__	0.828571	0.0415627	0.183891
k__Bacteria.p__Firmicutes.c__Bacilli.Other.Other.Other.Other	k__Bacteria.p__Firmicutes.c__Clostridia.o__Clostridiales.f__Eubacteriaceae.g__Anaerofustis.s__	0.828571	0.0415627	0.183891
aminopeptidase.N..OS.Mus.musculus.	k__Bacteria.p__Firmicutes.c__Clostridia.o__Clostridiales.f__Lachnospiraceae.g__Anaerostipes.s__	0.828571	0.0415627	0.183891
k__Bacteria.p__Firmicutes.c__Clostridia.o__Clostridiales.f__Clostridiaceae.g__Clostridium.s__	k__Bacteria.p__Firmicutes.c__Clostridia.o__Clostridiales.f__Lachnospiraceae.g__Anaerostipes.s__	0.828571	0.0415627	0.183891
Angiotensin.converting.enzyme..OS.Mus.musculus.	k__Bacteria.p__Firmicutes.c__Clostridia.o__Clostridiales.f__Lachnospiraceae.g__Blautia.Other	0.828571	0.0415627	0.183891
k__Bacteria.p__Firmicutes.c__Bacilli.Other.Other.Other.Other	k__Bacteria.p__Firmicutes.c__Clostridia.o__Clostridiales.f__Lachnospiraceae.g__Blautia.Other	0.828571	0.0415627	0.183891
Angiotensin.converting.enzyme..OS.Mus.musculus.	k__Bacteria.p__Firmicutes.c__Clostridia.o__Clostridiales.f__Lachnospiraceae.g__Blautia.s__	0.828571	0.0415627	0.183891
k__Bacteria.p__Firmicutes.c__Bacilli.Other.Other.Other.Other	k__Bacteria.p__Firmicutes.c__Clostridia.o__Clostridiales.f__Lachnospiraceae.g__Blautia.s__	0.828571	0.0415627	0.183891
k__Bacteria.p__Actinobacteria.c__Coriobacteriia.o__Coriobacteriales.f__Coriobacteriaceae.g__Adlercreutzia.s__	k__Bacteria.p__Firmicutes.c__Clostridia.o__Clostridiales.f__Lachnospiraceae.g__Blautia.s__producta	0.828571	0.0415627	0.183891
Probable.aminopeptidase.NPEPL1..OS.Mus.musculus.	k__Bacteria.p__Firmicutes.c__Clostridia.o__Clostridiales.f__Lachnospiraceae.g__Dorea.s__	0.828571	0.0415627	0.183891
Angiotensin.converting.enzyme..OS.Mus.musculus.	k__Bacteria.p__Firmicutes.c__Clostridia.o__Clostridiales.f__Lachnospiraceae.g__.Ruminococcus..Other	0.828571	0.0415627	0.183891
k__Bacteria.p__Firmicutes.c__Bacilli.Other.Other.Other.Other	k__Bacteria.p__Firmicutes.c__Clostridia.o__Clostridiales.f__Lachnospiraceae.g__.Ruminococcus..Other	0.828571	0.0415627	0.183891
enteropeptidase..OS.Mus.musculus.	k__Bacteria.p__Firmicutes.c__Clostridia.o__Clostridiales.f__Lachnospiraceae.g__.Ruminococcus..s__gnavus	0.828571	0.0415627	0.183891
cytosol.aminopeptidase.family..catalytic.domain.protein..Escherichia.coli.MS.69.1.	k__Bacteria.p__Firmicutes.c__Clostridia.o__Clostridiales.f__Lachnospiraceae.g__.Ruminococcus..s__gnavus	0.828571	0.0415627	0.183891
k__Bacteria.p__Firmicutes.c__Bacilli.o__Lactobacillales.f__Enterococcaceae.g__.s__	k__Bacteria.p__Firmicutes.c__Clostridia.o__Clostridiales.f__Lachnospiraceae.g__.Ruminococcus..s__gnavus	-0.828571	0.0415627	0.183891
k__Bacteria.p__Firmicutes.c__Bacilli.o__Lactobacillales.f__Enterococcaceae.g__.s__	k__Bacteria.p__Firmicutes.c__Clostridia.o__Clostridiales.f__Peptococcaceae.g__rc4.4.s__	0.828571	0.0415627	0.183891
Carboxypeptidase.A2..OS.Mus.musculus.	k__Bacteria.p__Firmicutes.c__Clostridia.o__Clostridiales.f__Peptostreptococcaceae.g__.s__	0.828571	0.0415627	0.183891
cathepsin.S..OS.Mus.musculus.	k__Bacteria.p__Firmicutes.c__Clostridia.o__Clostridiales.f__Peptostreptococcaceae.g__.s__	-0.828571	0.0415627	0.183891
Probable.aminopeptidase.NPEPL1..OS.Mus.musculus.	k__Bacteria.p__Firmicutes.c__Clostridia.o__Clostridiales.f__Peptostreptococcaceae.g__.s__	-0.828571	0.0415627	0.183891
k__Bacteria.p__Firmicutes.c__Clostridia.o__Clostridiales.f__Clostridiaceae.Other.Other	k__Bacteria.p__Firmicutes.c__Clostridia.o__Clostridiales.f__Peptostreptococcaceae.g__.s__	0.828571	0.0415627	0.183891
Alpha.1.antitrypsin.1.1..OS.Mus.musculus.	k__Bacteria.p__Firmicutes.c__Clostridia.o__Clostridiales.f__Ruminococcaceae.Other.Other	-0.828571	0.0415627	0.183891
Antithrombin.III..OS.Mus.musculus.	k__Bacteria.p__Firmicutes.c__Clostridia.o__Clostridiales.f__Ruminococcaceae.g__.s__	-0.828571	0.0415627	0.183891
Chymotrypsin.like.elastase.family.member.3B..OS.Mus.musculus.	k__Bacteria.p__Firmicutes.c__Clostridia.o__Clostridiales.f__Ruminococcaceae.g__Oscillospira.s__	-0.828571	0.0415627	0.183891
k__Bacteria.p__Firmicutes.c__Clostridia.o__Clostridiales.f__Dehalobacteriaceae.g__Dehalobacterium.s__	k__Bacteria.p__Firmicutes.c__Clostridia.o__Clostridiales.f__Ruminococcaceae.g__Ruminococcus.s__	-0.828571	0.0415627	0.183891
k__Bacteria.p__Firmicutes.c__Clostridia.o__Clostridiales.f__Ruminococcaceae.Other.Other	k__Bacteria.p__Firmicutes.c__Clostridia.o__Clostridiales.f__Ruminococcaceae.g__Ruminococcus.s__	-0.828571	0.0415627	0.183891
k__Bacteria.p__Firmicutes.c__Clostridia.o__Clostridiales.f__Ruminococcaceae.g__Oscillospira.s__	k__Bacteria.p__Firmicutes.c__Clostridia.o__Clostridiales.f__Ruminococcaceae.g__Ruminococcus.s__	0.828571	0.0415627	0.183891
k__Bacteria.p__Actinobacteria.c__Coriobacteriia.o__Coriobacteriales.f__Coriobacteriaceae.g__Adlercreutzia.s__	k__Bacteria.p__Firmicutes.c__Clostridia.o__Clostridiales.f__.Mogibacteriaceae..g__.s__	0.828571	0.0415627	0.183891
Phospholipase.B1..membrane.associated..OS.Mus.musculus.	k__Bacteria.p__Firmicutes.c__Erysipelotrichi.o__Erysipelotrichales.f__Erysipelotrichaceae.g__.s__	-0.828571	0.0415627	0.183891
k__Bacteria.p__Firmicutes.c__Bacilli.o__Turicibacterales.f__Turicibacteraceae.g__Turicibacter.s__	k__Bacteria.p__Firmicutes.c__Erysipelotrichi.o__Erysipelotrichales.f__Erysipelotrichaceae.g__.s__	0.828571	0.0415627	0.183891
Angiotensin.converting.enzyme..OS.Mus.musculus.	k__Bacteria.p__Firmicutes.c__Erysipelotrichi.o__Erysipelotrichales.f__Erysipelotrichaceae.g__Allobaculum.s__	0.828571	0.0415627	0.183891
k__Bacteria.p__Firmicutes.c__Bacilli.Other.Other.Other.Other	k__Bacteria.p__Firmicutes.c__Erysipelotrichi.o__Erysipelotrichales.f__Erysipelotrichaceae.g__Allobaculum.s__	0.828571	0.0415627	0.183891
Angiotensin.converting.enzyme..OS.Mus.musculus.	k__Bacteria.p__Firmicutes.c__Erysipelotrichi.o__Erysipelotrichales.f__Erysipelotrichaceae.g__Clostridium.Other	0.828571	0.0415627	0.183891
k__Bacteria.p__Firmicutes.c__Bacilli.Other.Other.Other.Other	k__Bacteria.p__Firmicutes.c__Erysipelotrichi.o__Erysipelotrichales.f__Erysipelotrichaceae.g__Clostridium.Other	0.828571	0.0415627	0.183891
Angiotensin.converting.enzyme..OS.Mus.musculus.	k__Bacteria.p__Firmicutes.c__Erysipelotrichi.o__Erysipelotrichales.f__Erysipelotrichaceae.g__Coprobacillus.s__	0.828571	0.0415627	0.183891
k__Bacteria.p__Firmicutes.c__Bacilli.Other.Other.Other.Other	k__Bacteria.p__Firmicutes.c__Erysipelotrichi.o__Erysipelotrichales.f__Erysipelotrichaceae.g__Coprobacillus.s__	0.828571	0.0415627	0.183891
Angiotensin.converting.enzyme..OS.Mus.musculus.	k__Bacteria.p__Proteobacteria.c__Alphaproteobacteria.o__Rhizobiales.f__Rhizobiaceae.g__Agrobacterium.s__	0.828571	0.0415627	0.183891
k__Bacteria.p__Firmicutes.c__Bacilli.Other.Other.Other.Other	k__Bacteria.p__Proteobacteria.c__Alphaproteobacteria.o__Rhizobiales.f__Rhizobiaceae.g__Agrobacterium.s__	0.828571	0.0415627	0.183891
Angiotensin.converting.enzyme..OS.Mus.musculus.	k__Bacteria.p__Proteobacteria.c__Alphaproteobacteria.o__Rickettsiales.f__mitochondria.Other.Other	0.828571	0.0415627	0.183891
k__Bacteria.p__Firmicutes.c__Bacilli.Other.Other.Other.Other	k__Bacteria.p__Proteobacteria.c__Alphaproteobacteria.o__Rickettsiales.f__mitochondria.Other.Other	0.828571	0.0415627	0.183891
Angiotensin.converting.enzyme..OS.Mus.musculus.	k__Bacteria.p__Proteobacteria.c__Betaproteobacteria.o__Burkholderiales.f__Alcaligenaceae.g__.s__	0.828571	0.0415627	0.183891
k__Bacteria.p__Firmicutes.c__Bacilli.Other.Other.Other.Other	k__Bacteria.p__Proteobacteria.c__Betaproteobacteria.o__Burkholderiales.f__Alcaligenaceae.g__.s__	0.828571	0.0415627	0.183891
Angiotensin.converting.enzyme..OS.Mus.musculus.	k__Bacteria.p__Proteobacteria.c__Betaproteobacteria.o__Burkholderiales.f__Comamonadaceae.g__Delftia.s__	0.828571	0.0415627	0.183891
k__Bacteria.p__Firmicutes.c__Bacilli.Other.Other.Other.Other	k__Bacteria.p__Proteobacteria.c__Betaproteobacteria.o__Burkholderiales.f__Comamonadaceae.g__Delftia.s__	0.828571	0.0415627	0.183891
Angiotensin.converting.enzyme..OS.Mus.musculus.	k__Bacteria.p__Proteobacteria.c__Betaproteobacteria.o__Burkholderiales.f__Oxalobacteraceae.Other.Other	0.828571	0.0415627	0.183891
k__Bacteria.p__Firmicutes.c__Bacilli.Other.Other.Other.Other	k__Bacteria.p__Proteobacteria.c__Betaproteobacteria.o__Burkholderiales.f__Oxalobacteraceae.Other.Other	0.828571	0.0415627	0.183891
Angiotensin.converting.enzyme..OS.Mus.musculus.	k__Bacteria.p__Proteobacteria.c__Betaproteobacteria.o__Burkholderiales.f__Oxalobacteraceae.g__.s__	0.828571	0.0415627	0.183891
k__Bacteria.p__Firmicutes.c__Bacilli.Other.Other.Other.Other	k__Bacteria.p__Proteobacteria.c__Betaproteobacteria.o__Burkholderiales.f__Oxalobacteraceae.g__.s__	0.828571	0.0415627	0.183891
Angiotensin.converting.enzyme..OS.Mus.musculus.	k__Bacteria.p__Proteobacteria.c__Betaproteobacteria.o__Burkholderiales.f__Oxalobacteraceae.g__Ralstonia.s__	0.828571	0.0415627	0.183891
k__Bacteria.p__Firmicutes.c__Bacilli.Other.Other.Other.Other	k__Bacteria.p__Proteobacteria.c__Betaproteobacteria.o__Burkholderiales.f__Oxalobacteraceae.g__Ralstonia.s__	0.828571	0.0415627	0.183891
Angiotensin.converting.enzyme..OS.Mus.musculus.	k__Bacteria.p__Proteobacteria.c__Gammaproteobacteria.o__Alteromonadales.f__Shewanellaceae.g__Shewanella.s__algae	0.828571	0.0415627	0.183891
k__Bacteria.p__Firmicutes.c__Bacilli.Other.Other.Other.Other	k__Bacteria.p__Proteobacteria.c__Gammaproteobacteria.o__Alteromonadales.f__Shewanellaceae.g__Shewanella.s__algae	0.828571	0.0415627	0.183891
Angiotensin.converting.enzyme..OS.Mus.musculus.	k__Bacteria.p__Proteobacteria.c__Gammaproteobacteria.o__Enterobacteriales.f__Enterobacteriaceae.Other.Other	0.828571	0.0415627	0.183891
k__Bacteria.p__Firmicutes.c__Bacilli.Other.Other.Other.Other	k__Bacteria.p__Proteobacteria.c__Gammaproteobacteria.o__Enterobacteriales.f__Enterobacteriaceae.Other.Other	0.828571	0.0415627	0.183891
k__Bacteria.p__Actinobacteria.c__Actinobacteria.o__Actinomycetales.f__Microbacteriaceae.Other.Other	k__Bacteria.p__Proteobacteria.c__Gammaproteobacteria.o__Enterobacteriales.f__Enterobacteriaceae.g__.s__	0.828571	0.0415627	0.183891
k__Bacteria.p__Actinobacteria.c__Actinobacteria.o__Actinomycetales.f__Microbacteriaceae.g__Curtobacterium.s__	k__Bacteria.p__Proteobacteria.c__Gammaproteobacteria.o__Enterobacteriales.f__Enterobacteriaceae.g__.s__	0.828571	0.0415627	0.183891
k__Bacteria.p__Actinobacteria.c__Actinobacteria.o__Bifidobacteriales.f__Bifidobacteriaceae.g__Bifidobacterium.Other	k__Bacteria.p__Proteobacteria.c__Gammaproteobacteria.o__Enterobacteriales.f__Enterobacteriaceae.g__.s__	0.828571	0.0415627	0.183891
k__Bacteria.p__Actinobacteria.c__Actinobacteria.o__Bifidobacteriales.f__Bifidobacteriaceae.g__Bifidobacterium.s__longum	k__Bacteria.p__Proteobacteria.c__Gammaproteobacteria.o__Enterobacteriales.f__Enterobacteriaceae.g__.s__	0.828571	0.0415627	0.183891
k__Bacteria.p__Actinobacteria.c__Actinobacteria.o__Bifidobacteriales.f__Bifidobacteriaceae.g__Bifidobacterium.s__pseudolongum	k__Bacteria.p__Proteobacteria.c__Gammaproteobacteria.o__Enterobacteriales.f__Enterobacteriaceae.g__.s__	0.828571	0.0415627	0.183891
k__Bacteria.p__Bacteroidetes.c__Bacteroidia.o__Bacteroidales.f__Rikenellaceae.g__AF12.s__	k__Bacteria.p__Proteobacteria.c__Gammaproteobacteria.o__Enterobacteriales.f__Enterobacteriaceae.g__.s__	0.828571	0.0415627	0.183891
k__Bacteria.p__Bacteroidetes.c__Bacteroidia.o__Bacteroidales.f__Rikenellaceae.g__Rikenella.s__	k__Bacteria.p__Proteobacteria.c__Gammaproteobacteria.o__Enterobacteriales.f__Enterobacteriaceae.g__.s__	0.828571	0.0415627	0.183891
k__Bacteria.p__Bacteroidetes.c__Bacteroidia.o__Bacteroidales.f__.Paraprevotellaceae..g__.Prevotella..s__	k__Bacteria.p__Proteobacteria.c__Gammaproteobacteria.o__Enterobacteriales.f__Enterobacteriaceae.g__.s__	0.828571	0.0415627	0.183891
k__Bacteria.p__Cyanobacteria.c__4C0d.2.o__YS2.f__.g__.s__	k__Bacteria.p__Proteobacteria.c__Gammaproteobacteria.o__Enterobacteriales.f__Enterobacteriaceae.g__.s__	0.828571	0.0415627	0.183891
k__Bacteria.p__Cyanobacteria.c__Chloroplast.o__Streptophyta.f__.g__.s__	k__Bacteria.p__Proteobacteria.c__Gammaproteobacteria.o__Enterobacteriales.f__Enterobacteriaceae.g__.s__	0.828571	0.0415627	0.183891
k__Bacteria.p__Firmicutes.c__Bacilli.o__Bacillales.f__Bacillaceae.g__Bacillus.Other	k__Bacteria.p__Proteobacteria.c__Gammaproteobacteria.o__Enterobacteriales.f__Enterobacteriaceae.g__.s__	0.828571	0.0415627	0.183891
k__Bacteria.p__Firmicutes.c__Bacilli.o__Bacillales.f__Paenibacillaceae.g__Paenibacillus.s__	k__Bacteria.p__Proteobacteria.c__Gammaproteobacteria.o__Enterobacteriales.f__Enterobacteriaceae.g__.s__	0.828571	0.0415627	0.183891
k__Bacteria.p__Firmicutes.c__Bacilli.o__Bacillales.f__Planococcaceae.g__.s__	k__Bacteria.p__Proteobacteria.c__Gammaproteobacteria.o__Enterobacteriales.f__Enterobacteriaceae.g__.s__	0.828571	0.0415627	0.183891
k__Bacteria.p__Firmicutes.c__Bacilli.o__Bacillales.f__Staphylococcaceae.g__Staphylococcus.s__	k__Bacteria.p__Proteobacteria.c__Gammaproteobacteria.o__Enterobacteriales.f__Enterobacteriaceae.g__.s__	0.828571	0.0415627	0.183891
k__Bacteria.p__Firmicutes.c__Bacilli.o__Lactobacillales.Other.Other.Other	k__Bacteria.p__Proteobacteria.c__Gammaproteobacteria.o__Enterobacteriales.f__Enterobacteriaceae.g__.s__	0.828571	0.0415627	0.183891
k__Bacteria.p__Firmicutes.c__Bacilli.o__Lactobacillales.f__.g__.s__	k__Bacteria.p__Proteobacteria.c__Gammaproteobacteria.o__Enterobacteriales.f__Enterobacteriaceae.g__.s__	0.828571	0.0415627	0.183891
k__Bacteria.p__Firmicutes.c__Bacilli.o__Lactobacillales.f__Carnobacteriaceae.g__Granulicatella.s__	k__Bacteria.p__Proteobacteria.c__Gammaproteobacteria.o__Enterobacteriales.f__Enterobacteriaceae.g__.s__	0.828571	0.0415627	0.183891
k__Bacteria.p__Firmicutes.c__Bacilli.o__Lactobacillales.f__Enterococcaceae.Other.Other	k__Bacteria.p__Proteobacteria.c__Gammaproteobacteria.o__Enterobacteriales.f__Enterobacteriaceae.g__.s__	0.828571	0.0415627	0.183891
k__Bacteria.p__Firmicutes.c__Bacilli.o__Lactobacillales.f__Enterococcaceae.g__Enterococcus.Other	k__Bacteria.p__Proteobacteria.c__Gammaproteobacteria.o__Enterobacteriales.f__Enterobacteriaceae.g__.s__	0.828571	0.0415627	0.183891
k__Bacteria.p__Firmicutes.c__Bacilli.o__Lactobacillales.f__Enterococcaceae.g__Enterococcus.s__	k__Bacteria.p__Proteobacteria.c__Gammaproteobacteria.o__Enterobacteriales.f__Enterobacteriaceae.g__.s__	0.828571	0.0415627	0.183891
k__Bacteria.p__Firmicutes.c__Bacilli.o__Lactobacillales.f__Enterococcaceae.g__Enterococcus.s__casseliflavus	k__Bacteria.p__Proteobacteria.c__Gammaproteobacteria.o__Enterobacteriales.f__Enterobacteriaceae.g__.s__	0.828571	0.0415627	0.183891
k__Bacteria.p__Firmicutes.c__Bacilli.o__Lactobacillales.f__Lactobacillaceae.g__Lactobacillus.Other	k__Bacteria.p__Proteobacteria.c__Gammaproteobacteria.o__Enterobacteriales.f__Enterobacteriaceae.g__.s__	0.828571	0.0415627	0.183891
k__Bacteria.p__Firmicutes.c__Bacilli.o__Lactobacillales.f__Lactobacillaceae.g__Lactobacillus.s__reuteri	k__Bacteria.p__Proteobacteria.c__Gammaproteobacteria.o__Enterobacteriales.f__Enterobacteriaceae.g__.s__	0.828571	0.0415627	0.183891
k__Bacteria.p__Firmicutes.c__Bacilli.o__Lactobacillales.f__Lactobacillaceae.g__Pediococcus.s__acidilactici	k__Bacteria.p__Proteobacteria.c__Gammaproteobacteria.o__Enterobacteriales.f__Enterobacteriaceae.g__.s__	0.828571	0.0415627	0.183891
k__Bacteria.p__Firmicutes.c__Bacilli.o__Lactobacillales.f__Leuconostocaceae.g__.s__	k__Bacteria.p__Proteobacteria.c__Gammaproteobacteria.o__Enterobacteriales.f__Enterobacteriaceae.g__.s__	0.828571	0.0415627	0.183891
k__Bacteria.p__Firmicutes.c__Bacilli.o__Lactobacillales.f__Streptococcaceae.g__Lactococcus.s__	k__Bacteria.p__Proteobacteria.c__Gammaproteobacteria.o__Enterobacteriales.f__Enterobacteriaceae.g__.s__	0.828571	0.0415627	0.183891
k__Bacteria.p__Firmicutes.c__Bacilli.o__Lactobacillales.f__Streptococcaceae.g__Streptococcus.s__	k__Bacteria.p__Proteobacteria.c__Gammaproteobacteria.o__Enterobacteriales.f__Enterobacteriaceae.g__.s__	0.828571	0.0415627	0.183891
k__Bacteria.p__Firmicutes.c__Clostridia.o__Clostridiales.f__Christensenellaceae.g__.s__	k__Bacteria.p__Proteobacteria.c__Gammaproteobacteria.o__Enterobacteriales.f__Enterobacteriaceae.g__.s__	0.828571	0.0415627	0.183891
k__Bacteria.p__Firmicutes.c__Clostridia.o__Clostridiales.f__Clostridiaceae.g__Candidatus.Arthromitus.s__	k__Bacteria.p__Proteobacteria.c__Gammaproteobacteria.o__Enterobacteriales.f__Enterobacteriaceae.g__.s__	0.828571	0.0415627	0.183891
k__Bacteria.p__Firmicutes.c__Clostridia.o__Clostridiales.f__Clostridiaceae.g__Clostridium.Other	k__Bacteria.p__Proteobacteria.c__Gammaproteobacteria.o__Enterobacteriales.f__Enterobacteriaceae.g__.s__	0.828571	0.0415627	0.183891
k__Bacteria.p__Firmicutes.c__Clostridia.o__Clostridiales.f__Clostridiaceae.g__SMB53.s__	k__Bacteria.p__Proteobacteria.c__Gammaproteobacteria.o__Enterobacteriales.f__Enterobacteriaceae.g__.s__	0.828571	0.0415627	0.183891
k__Bacteria.p__Firmicutes.c__Clostridia.o__Clostridiales.f__Eubacteriaceae.g__Anaerofustis.s__	k__Bacteria.p__Proteobacteria.c__Gammaproteobacteria.o__Enterobacteriales.f__Enterobacteriaceae.g__.s__	0.828571	0.0415627	0.183891
k__Bacteria.p__Firmicutes.c__Clostridia.o__Clostridiales.f__Lachnospiraceae.g__Blautia.Other	k__Bacteria.p__Proteobacteria.c__Gammaproteobacteria.o__Enterobacteriales.f__Enterobacteriaceae.g__.s__	0.828571	0.0415627	0.183891
k__Bacteria.p__Firmicutes.c__Clostridia.o__Clostridiales.f__Lachnospiraceae.g__Blautia.s__	k__Bacteria.p__Proteobacteria.c__Gammaproteobacteria.o__Enterobacteriales.f__Enterobacteriaceae.g__.s__	0.828571	0.0415627	0.183891
k__Bacteria.p__Firmicutes.c__Clostridia.o__Clostridiales.f__Lachnospiraceae.g__.Ruminococcus..Other	k__Bacteria.p__Proteobacteria.c__Gammaproteobacteria.o__Enterobacteriales.f__Enterobacteriaceae.g__.s__	0.828571	0.0415627	0.183891
k__Bacteria.p__Firmicutes.c__Erysipelotrichi.o__Erysipelotrichales.f__Erysipelotrichaceae.g__Allobaculum.s__	k__Bacteria.p__Proteobacteria.c__Gammaproteobacteria.o__Enterobacteriales.f__Enterobacteriaceae.g__.s__	0.828571	0.0415627	0.183891
k__Bacteria.p__Firmicutes.c__Erysipelotrichi.o__Erysipelotrichales.f__Erysipelotrichaceae.g__Clostridium.Other	k__Bacteria.p__Proteobacteria.c__Gammaproteobacteria.o__Enterobacteriales.f__Enterobacteriaceae.g__.s__	0.828571	0.0415627	0.183891
k__Bacteria.p__Firmicutes.c__Erysipelotrichi.o__Erysipelotrichales.f__Erysipelotrichaceae.g__Coprobacillus.s__	k__Bacteria.p__Proteobacteria.c__Gammaproteobacteria.o__Enterobacteriales.f__Enterobacteriaceae.g__.s__	0.828571	0.0415627	0.183891
k__Bacteria.p__Proteobacteria.c__Alphaproteobacteria.o__Rhizobiales.f__Rhizobiaceae.g__Agrobacterium.s__	k__Bacteria.p__Proteobacteria.c__Gammaproteobacteria.o__Enterobacteriales.f__Enterobacteriaceae.g__.s__	0.828571	0.0415627	0.183891
k__Bacteria.p__Proteobacteria.c__Alphaproteobacteria.o__Rickettsiales.f__mitochondria.Other.Other	k__Bacteria.p__Proteobacteria.c__Gammaproteobacteria.o__Enterobacteriales.f__Enterobacteriaceae.g__.s__	0.828571	0.0415627	0.183891
k__Bacteria.p__Proteobacteria.c__Betaproteobacteria.o__Burkholderiales.f__Alcaligenaceae.g__.s__	k__Bacteria.p__Proteobacteria.c__Gammaproteobacteria.o__Enterobacteriales.f__Enterobacteriaceae.g__.s__	0.828571	0.0415627	0.183891
k__Bacteria.p__Proteobacteria.c__Betaproteobacteria.o__Burkholderiales.f__Comamonadaceae.g__Delftia.s__	k__Bacteria.p__Proteobacteria.c__Gammaproteobacteria.o__Enterobacteriales.f__Enterobacteriaceae.g__.s__	0.828571	0.0415627	0.183891
k__Bacteria.p__Proteobacteria.c__Betaproteobacteria.o__Burkholderiales.f__Oxalobacteraceae.Other.Other	k__Bacteria.p__Proteobacteria.c__Gammaproteobacteria.o__Enterobacteriales.f__Enterobacteriaceae.g__.s__	0.828571	0.0415627	0.183891
k__Bacteria.p__Proteobacteria.c__Betaproteobacteria.o__Burkholderiales.f__Oxalobacteraceae.g__.s__	k__Bacteria.p__Proteobacteria.c__Gammaproteobacteria.o__Enterobacteriales.f__Enterobacteriaceae.g__.s__	0.828571	0.0415627	0.183891
k__Bacteria.p__Proteobacteria.c__Betaproteobacteria.o__Burkholderiales.f__Oxalobacteraceae.g__Ralstonia.s__	k__Bacteria.p__Proteobacteria.c__Gammaproteobacteria.o__Enterobacteriales.f__Enterobacteriaceae.g__.s__	0.828571	0.0415627	0.183891
k__Bacteria.p__Proteobacteria.c__Gammaproteobacteria.o__Alteromonadales.f__Shewanellaceae.g__Shewanella.s__algae	k__Bacteria.p__Proteobacteria.c__Gammaproteobacteria.o__Enterobacteriales.f__Enterobacteriaceae.g__.s__	0.828571	0.0415627	0.183891
k__Bacteria.p__Proteobacteria.c__Gammaproteobacteria.o__Enterobacteriales.f__Enterobacteriaceae.Other.Other	k__Bacteria.p__Proteobacteria.c__Gammaproteobacteria.o__Enterobacteriales.f__Enterobacteriaceae.g__.s__	0.828571	0.0415627	0.183891
Angiotensin.converting.enzyme..OS.Mus.musculus.	k__Bacteria.p__Proteobacteria.c__Gammaproteobacteria.o__Enterobacteriales.f__Enterobacteriaceae.g__Citrobacter.s__	0.828571	0.0415627	0.183891
k__Bacteria.p__Firmicutes.c__Bacilli.Other.Other.Other.Other	k__Bacteria.p__Proteobacteria.c__Gammaproteobacteria.o__Enterobacteriales.f__Enterobacteriaceae.g__Citrobacter.s__	0.828571	0.0415627	0.183891
k__Bacteria.p__Proteobacteria.c__Gammaproteobacteria.o__Enterobacteriales.f__Enterobacteriaceae.g__.s__	k__Bacteria.p__Proteobacteria.c__Gammaproteobacteria.o__Enterobacteriales.f__Enterobacteriaceae.g__Citrobacter.s__	0.828571	0.0415627	0.183891
Angiotensin.converting.enzyme..OS.Mus.musculus.	k__Bacteria.p__Proteobacteria.c__Gammaproteobacteria.o__Enterobacteriales.f__Enterobacteriaceae.g__Klebsiella.Other	0.828571	0.0415627	0.183891
k__Bacteria.p__Firmicutes.c__Bacilli.Other.Other.Other.Other	k__Bacteria.p__Proteobacteria.c__Gammaproteobacteria.o__Enterobacteriales.f__Enterobacteriaceae.g__Klebsiella.Other	0.828571	0.0415627	0.183891
k__Bacteria.p__Proteobacteria.c__Gammaproteobacteria.o__Enterobacteriales.f__Enterobacteriaceae.g__.s__	k__Bacteria.p__Proteobacteria.c__Gammaproteobacteria.o__Enterobacteriales.f__Enterobacteriaceae.g__Klebsiella.Other	0.828571	0.0415627	0.183891
Angiotensin.converting.enzyme..OS.Mus.musculus.	k__Bacteria.p__Proteobacteria.c__Gammaproteobacteria.o__Enterobacteriales.f__Enterobacteriaceae.g__Proteus.s__	0.828571	0.0415627	0.183891
k__Bacteria.p__Firmicutes.c__Bacilli.Other.Other.Other.Other	k__Bacteria.p__Proteobacteria.c__Gammaproteobacteria.o__Enterobacteriales.f__Enterobacteriaceae.g__Proteus.s__	0.828571	0.0415627	0.183891
k__Bacteria.p__Proteobacteria.c__Gammaproteobacteria.o__Enterobacteriales.f__Enterobacteriaceae.g__.s__	k__Bacteria.p__Proteobacteria.c__Gammaproteobacteria.o__Enterobacteriales.f__Enterobacteriaceae.g__Proteus.s__	0.828571	0.0415627	0.183891
Angiotensin.converting.enzyme..OS.Mus.musculus.	k__Bacteria.p__Proteobacteria.c__Gammaproteobacteria.o__Enterobacteriales.f__Enterobacteriaceae.g__Serratia.s__	0.828571	0.0415627	0.183891
k__Bacteria.p__Firmicutes.c__Bacilli.Other.Other.Other.Other	k__Bacteria.p__Proteobacteria.c__Gammaproteobacteria.o__Enterobacteriales.f__Enterobacteriaceae.g__Serratia.s__	0.828571	0.0415627	0.183891
k__Bacteria.p__Proteobacteria.c__Gammaproteobacteria.o__Enterobacteriales.f__Enterobacteriaceae.g__.s__	k__Bacteria.p__Proteobacteria.c__Gammaproteobacteria.o__Enterobacteriales.f__Enterobacteriaceae.g__Serratia.s__	0.828571	0.0415627	0.183891
Angiotensin.converting.enzyme..OS.Mus.musculus.	k__Bacteria.p__Proteobacteria.c__Gammaproteobacteria.o__Oceanospirillales.f__Halomonadaceae.g__.s__	0.828571	0.0415627	0.183891
k__Bacteria.p__Firmicutes.c__Bacilli.Other.Other.Other.Other	k__Bacteria.p__Proteobacteria.c__Gammaproteobacteria.o__Oceanospirillales.f__Halomonadaceae.g__.s__	0.828571	0.0415627	0.183891
k__Bacteria.p__Proteobacteria.c__Gammaproteobacteria.o__Enterobacteriales.f__Enterobacteriaceae.g__.s__	k__Bacteria.p__Proteobacteria.c__Gammaproteobacteria.o__Oceanospirillales.f__Halomonadaceae.g__.s__	0.828571	0.0415627	0.183891
Angiotensin.converting.enzyme..OS.Mus.musculus.	k__Bacteria.p__Proteobacteria.c__Gammaproteobacteria.o__Oceanospirillales.f__Halomonadaceae.g__Halomonas.s__	0.828571	0.0415627	0.183891
k__Bacteria.p__Firmicutes.c__Bacilli.Other.Other.Other.Other	k__Bacteria.p__Proteobacteria.c__Gammaproteobacteria.o__Oceanospirillales.f__Halomonadaceae.g__Halomonas.s__	0.828571	0.0415627	0.183891
k__Bacteria.p__Proteobacteria.c__Gammaproteobacteria.o__Enterobacteriales.f__Enterobacteriaceae.g__.s__	k__Bacteria.p__Proteobacteria.c__Gammaproteobacteria.o__Oceanospirillales.f__Halomonadaceae.g__Halomonas.s__	0.828571	0.0415627	0.183891
Angiotensin.converting.enzyme..OS.Mus.musculus.	k__Bacteria.p__Proteobacteria.c__Gammaproteobacteria.o__Pseudomonadales.f__Pseudomonadaceae.g__Pseudomonas.s__	0.828571	0.0415627	0.183891
k__Bacteria.p__Firmicutes.c__Bacilli.Other.Other.Other.Other	k__Bacteria.p__Proteobacteria.c__Gammaproteobacteria.o__Pseudomonadales.f__Pseudomonadaceae.g__Pseudomonas.s__	0.828571	0.0415627	0.183891
k__Bacteria.p__Proteobacteria.c__Gammaproteobacteria.o__Enterobacteriales.f__Enterobacteriaceae.g__.s__	k__Bacteria.p__Proteobacteria.c__Gammaproteobacteria.o__Pseudomonadales.f__Pseudomonadaceae.g__Pseudomonas.s__	0.828571	0.0415627	0.183891
Angiotensin.converting.enzyme..OS.Mus.musculus.	k__Bacteria.p__Proteobacteria.c__Gammaproteobacteria.o__Xanthomonadales.f__Xanthomonadaceae.g__Stenotrophomonas.s__	0.828571	0.0415627	0.183891
k__Bacteria.p__Firmicutes.c__Bacilli.Other.Other.Other.Other	k__Bacteria.p__Proteobacteria.c__Gammaproteobacteria.o__Xanthomonadales.f__Xanthomonadaceae.g__Stenotrophomonas.s__	0.828571	0.0415627	0.183891
k__Bacteria.p__Proteobacteria.c__Gammaproteobacteria.o__Enterobacteriales.f__Enterobacteriaceae.g__.s__	k__Bacteria.p__Proteobacteria.c__Gammaproteobacteria.o__Xanthomonadales.f__Xanthomonadaceae.g__Stenotrophomonas.s__	0.828571	0.0415627	0.183891
Antithrombin.III..OS.Mus.musculus.	k__Bacteria.p__Tenericutes.c__Mollicutes.o__RF39.f__.g__.s__	-0.828571	0.0415627	0.183891
k__Bacteria.p__Firmicutes.c__Clostridia.o__Clostridiales.f__Ruminococcaceae.g__.s__	k__Bacteria.p__Tenericutes.c__Mollicutes.o__RF39.f__.g__.s__	0.828571	0.0415627	0.183891
Angiotensin.converting.enzyme..OS.Mus.musculus.	k__Bacteria.p__Verrucomicrobia.c__Verrucomicrobiae.o__Verrucomicrobiales.f__Verrucomicrobiaceae.g__Akkermansia.s__muciniphila	0.828571	0.0415627	0.183891
k__Bacteria.p__Firmicutes.c__Bacilli.Other.Other.Other.Other	k__Bacteria.p__Verrucomicrobia.c__Verrucomicrobiae.o__Verrucomicrobiales.f__Verrucomicrobiaceae.g__Akkermansia.s__muciniphila	0.828571	0.0415627	0.183891
k__Bacteria.p__Proteobacteria.c__Gammaproteobacteria.o__Enterobacteriales.f__Enterobacteriaceae.g__.s__	k__Bacteria.p__Verrucomicrobia.c__Verrucomicrobiae.o__Verrucomicrobiales.f__Verrucomicrobiaceae.g__Akkermansia.s__muciniphila	0.828571	0.0415627	0.183891
Chymotrypsin.like.elastase.family.member.1..OS.Mus.musculus.	Chymotrypsin.like.elastase.family.member.2A..OS.Mus.musculus.	0.771429	0.0723965	0.272179
Chymotrypsin.like.elastase.family.member.1..OS.Mus.musculus.	Pancreatic.triacylglycerol.lipase..OS.Mus.musculus.	0.771429	0.0723965	0.272179
cathepsin.S..OS.Mus.musculus.	Anionic.trypsin.2..OS.Mus.musculus.	0.771429	0.0723965	0.272179
Carbonic.anhydrase.6..OS.Mus.musculus.	Anionic.trypsin.2..OS.Mus.musculus.	0.771429	0.0723965	0.272179
Chymotrypsinogen.B..OS.Mus.musculus.	dipeptidase.1..OS.Mus.musculus.	0.771429	0.0723965	0.272179
Carboxypeptidase.A2..OS.Mus.musculus.	Probable.aminopeptidase.NPEPL1..OS.Mus.musculus.	-0.771429	0.0723965	0.272179
aminopeptidase.N..OS.Mus.musculus.	Cathepsin.B..OS.Mus.musculus.	-0.771429	0.0723965	0.272179
Anionic.trypsin.2..OS.Mus.musculus.	Cathepsin.B..OS.Mus.musculus.	0.771429	0.0723965	0.272179
Probable.aminopeptidase.NPEPL1..OS.Mus.musculus.	Cathepsin.B..OS.Mus.musculus.	0.771429	0.0723965	0.272179
Chymotrypsin.like.elastase.family.member.3B..OS.Mus.musculus.	cytosolic.non.specific.dipeptidase..OS.Mus.musculus.	-0.771429	0.0723965	0.272179
dipeptidase.1..OS.Mus.musculus.	cytosolic.non.specific.dipeptidase..OS.Mus.musculus.	0.771429	0.0723965	0.272179
Kallikrein.1..OS.Mus.musculus.	Aspartyl.aminopeptidase..OS.Mus.musculus.	0.771429	0.0723965	0.272179
Dipeptidyl.peptidase.4..OS.Mus.musculus.	N.acetylated.alpha.linked.acidic.dipeptidase.like.protein..OS.Mus.musculus.	0.771429	0.0723965	0.272179
carboxypeptidase.A1..OS.Mus.musculus.	Carboxypeptidase.Q..OS.Mus.musculus.	-0.771429	0.0723965	0.272179
enteropeptidase..OS.Mus.musculus.	Angiotensin.converting.enzyme..OS.Mus.musculus.	-0.771429	0.0723965	0.272179
cytosol.aminopeptidase.family..catalytic.domain.protein..Escherichia.coli.MS.69.1.	Angiotensin.converting.enzyme..OS.Mus.musculus.	-0.771429	0.0723965	0.272179
Chymotrypsin.like.elastase.family.member.3B..OS.Mus.musculus.	Serine.protease.inhibitor.A3M..OS.Mus.musculus.	0.771429	0.0723965	0.272179
aminopeptidase.N..OS.Mus.musculus.	Serine.protease.inhibitor.A3M..OS.Mus.musculus.	0.771429	0.0723965	0.272179
Carboxypeptidase.A2..OS.Mus.musculus.	Alpha.1.antitrypsin.1.5..OS.Mus.musculus.	0.771429	0.0723965	0.272179
angiotensin.converting.enzyme.2..OS.Mus.musculus.	Alpha.1.antitrypsin.1.5..OS.Mus.musculus.	-0.771429	0.0723965	0.272179
Aspartyl.aminopeptidase..OS.Mus.musculus.	Alpha.1.antitrypsin.1.5..OS.Mus.musculus.	-0.771429	0.0723965	0.272179
Chymotrypsin.like.elastase.family.member.1..OS.Mus.musculus.	Antithrombin.III..OS.Mus.musculus.	0.771429	0.0723965	0.272179
Aspartyl.aminopeptidase..OS.Mus.musculus.	Antithrombin.III..OS.Mus.musculus.	-0.771429	0.0723965	0.272179
Kallikrein.1..OS.Mus.musculus.	Alpha.1.antitrypsin.1.2..OS.Mus.musculus.	-0.771429	0.0723965	0.272179
Carbonic.anhydrase.6..OS.Mus.musculus.	Alpha.1.antitrypsin.1.4..OS.Mus.musculus.	-0.771429	0.0723965	0.272179
Cathepsin.B..OS.Mus.musculus.	Alpha.1.antitrypsin.1.4..OS.Mus.musculus.	-0.771429	0.0723965	0.272179
Aspartyl.aminopeptidase..OS.Mus.musculus.	Alpha.1.antitrypsin.1.4..OS.Mus.musculus.	-0.771429	0.0723965	0.272179
Carboxypeptidase.A2..OS.Mus.musculus.	Serpin.B12..OS.Mus.musculus.	0.771429	0.0723965	0.272179
cathepsin.S..OS.Mus.musculus.	Serpin.B12..OS.Mus.musculus.	-0.771429	0.0723965	0.272179
Chymotrypsinogen.B..OS.Mus.musculus.	Serpin.B12..OS.Mus.musculus.	-0.771429	0.0723965	0.272179
Serpin.B12..OS.Mus.musculus.	Alpha.1.antitrypsin.1.1..OS.Mus.musculus.	-0.771429	0.0723965	0.272179
Serine.protease.inhibitor.A3N..OS.Mus.musculus.	serpin.B6..OS.Mus.musculus.	0.771429	0.0723965	0.272179
Alpha.1.antitrypsin.1.2..OS.Mus.musculus.	serpin.B6..OS.Mus.musculus.	-0.771429	0.0723965	0.272179
aminopeptidase.N..OS.Mus.musculus.	Serine.protease.inhibitor.A3K..OS.Mus.musculus.	0.771429	0.0723965	0.272179
Alpha.1.antitrypsin.1.5..OS.Mus.musculus.	Serine.protease.inhibitor.A3K..OS.Mus.musculus.	0.771429	0.0723965	0.272179
aminopeptidase.N..OS.Mus.musculus.	Pregnancy.zone.protein..OS.Mus.musculus.	0.771429	0.0723965	0.272179
Alpha.1.antitrypsin.1.5..OS.Mus.musculus.	Pregnancy.zone.protein..OS.Mus.musculus.	0.771429	0.0723965	0.272179
Alpha.1.antitrypsin.1.5..OS.Mus.musculus.	Meprin.A.subunit.alpha..OS.Mus.musculus.	-0.771429	0.0723965	0.272179
Chymotrypsinogen.B..OS.Mus.musculus.	Unassigned.Other.Other.Other.Other.Other.Other	-0.771429	0.0723965	0.272179
enteropeptidase..OS.Mus.musculus.	k__Bacteria.p__Actinobacteria.c__Actinobacteria.o__Actinomycetales.f__Microbacteriaceae.Other.Other	-0.771429	0.0723965	0.272179
cytosol.aminopeptidase.family..catalytic.domain.protein..Escherichia.coli.MS.69.1.	k__Bacteria.p__Actinobacteria.c__Actinobacteria.o__Actinomycetales.f__Microbacteriaceae.Other.Other	-0.771429	0.0723965	0.272179
enteropeptidase..OS.Mus.musculus.	k__Bacteria.p__Actinobacteria.c__Actinobacteria.o__Actinomycetales.f__Microbacteriaceae.g__Curtobacterium.s__	-0.771429	0.0723965	0.272179
cytosol.aminopeptidase.family..catalytic.domain.protein..Escherichia.coli.MS.69.1.	k__Bacteria.p__Actinobacteria.c__Actinobacteria.o__Actinomycetales.f__Microbacteriaceae.g__Curtobacterium.s__	-0.771429	0.0723965	0.272179
enteropeptidase..OS.Mus.musculus.	k__Bacteria.p__Actinobacteria.c__Actinobacteria.o__Bifidobacteriales.f__Bifidobacteriaceae.g__Bifidobacterium.Other	-0.771429	0.0723965	0.272179
cytosol.aminopeptidase.family..catalytic.domain.protein..Escherichia.coli.MS.69.1.	k__Bacteria.p__Actinobacteria.c__Actinobacteria.o__Bifidobacteriales.f__Bifidobacteriaceae.g__Bifidobacterium.Other	-0.771429	0.0723965	0.272179
enteropeptidase..OS.Mus.musculus.	k__Bacteria.p__Actinobacteria.c__Actinobacteria.o__Bifidobacteriales.f__Bifidobacteriaceae.g__Bifidobacterium.s__longum	-0.771429	0.0723965	0.272179
cytosol.aminopeptidase.family..catalytic.domain.protein..Escherichia.coli.MS.69.1.	k__Bacteria.p__Actinobacteria.c__Actinobacteria.o__Bifidobacteriales.f__Bifidobacteriaceae.g__Bifidobacterium.s__longum	-0.771429	0.0723965	0.272179
enteropeptidase..OS.Mus.musculus.	k__Bacteria.p__Actinobacteria.c__Actinobacteria.o__Bifidobacteriales.f__Bifidobacteriaceae.g__Bifidobacterium.s__pseudolongum	-0.771429	0.0723965	0.272179
cytosol.aminopeptidase.family..catalytic.domain.protein..Escherichia.coli.MS.69.1.	k__Bacteria.p__Actinobacteria.c__Actinobacteria.o__Bifidobacteriales.f__Bifidobacteriaceae.g__Bifidobacterium.s__pseudolongum	-0.771429	0.0723965	0.272179
carboxypeptidase.A1..OS.Mus.musculus.	k__Bacteria.p__Actinobacteria.c__Coriobacteriia.o__Coriobacteriales.f__Coriobacteriaceae.g__.s__	-0.771429	0.0723965	0.272179
Cathepsin.B..OS.Mus.musculus.	k__Bacteria.p__Actinobacteria.c__Coriobacteriia.o__Coriobacteriales.f__Coriobacteriaceae.g__.s__	0.771429	0.0723965	0.272179
cytosolic.non.specific.dipeptidase..OS.Mus.musculus.	k__Bacteria.p__Actinobacteria.c__Coriobacteriia.o__Coriobacteriales.f__Coriobacteriaceae.g__.s__	0.771429	0.0723965	0.272179
Chymotrypsinogen.B..OS.Mus.musculus.	k__Bacteria.p__Actinobacteria.c__Coriobacteriia.o__Coriobacteriales.f__Coriobacteriaceae.g__Adlercreutzia.s__	-0.771429	0.0723965	0.272179
enteropeptidase..OS.Mus.musculus.	k__Bacteria.p__Bacteroidetes.c__Bacteroidia.o__Bacteroidales.f__Rikenellaceae.g__AF12.s__	-0.771429	0.0723965	0.272179
cytosol.aminopeptidase.family..catalytic.domain.protein..Escherichia.coli.MS.69.1.	k__Bacteria.p__Bacteroidetes.c__Bacteroidia.o__Bacteroidales.f__Rikenellaceae.g__AF12.s__	-0.771429	0.0723965	0.272179
enteropeptidase..OS.Mus.musculus.	k__Bacteria.p__Bacteroidetes.c__Bacteroidia.o__Bacteroidales.f__Rikenellaceae.g__Rikenella.s__	-0.771429	0.0723965	0.272179
cytosol.aminopeptidase.family..catalytic.domain.protein..Escherichia.coli.MS.69.1.	k__Bacteria.p__Bacteroidetes.c__Bacteroidia.o__Bacteroidales.f__Rikenellaceae.g__Rikenella.s__	-0.771429	0.0723965	0.272179
Dipeptidyl.peptidase.4..OS.Mus.musculus.	k__Bacteria.p__Bacteroidetes.c__Bacteroidia.o__Bacteroidales.f__S24.7.g__.s__	0.771429	0.0723965	0.272179
Chymotrypsinogen.B..OS.Mus.musculus.	k__Bacteria.p__Bacteroidetes.c__Bacteroidia.o__Bacteroidales.f__S24.7.g__.s__	0.771429	0.0723965	0.272179
enteropeptidase..OS.Mus.musculus.	k__Bacteria.p__Bacteroidetes.c__Bacteroidia.o__Bacteroidales.f__.Paraprevotellaceae..g__.Prevotella..s__	-0.771429	0.0723965	0.272179
cytosol.aminopeptidase.family..catalytic.domain.protein..Escherichia.coli.MS.69.1.	k__Bacteria.p__Bacteroidetes.c__Bacteroidia.o__Bacteroidales.f__.Paraprevotellaceae..g__.Prevotella..s__	-0.771429	0.0723965	0.272179
enteropeptidase..OS.Mus.musculus.	k__Bacteria.p__Cyanobacteria.c__4C0d.2.o__YS2.f__.g__.s__	-0.771429	0.0723965	0.272179
cytosol.aminopeptidase.family..catalytic.domain.protein..Escherichia.coli.MS.69.1.	k__Bacteria.p__Cyanobacteria.c__4C0d.2.o__YS2.f__.g__.s__	-0.771429	0.0723965	0.272179
enteropeptidase..OS.Mus.musculus.	k__Bacteria.p__Cyanobacteria.c__Chloroplast.o__Streptophyta.f__.g__.s__	-0.771429	0.0723965	0.272179
cytosol.aminopeptidase.family..catalytic.domain.protein..Escherichia.coli.MS.69.1.	k__Bacteria.p__Cyanobacteria.c__Chloroplast.o__Streptophyta.f__.g__.s__	-0.771429	0.0723965	0.272179
Dipeptidyl.peptidase.4..OS.Mus.musculus.	k__Bacteria.p__Firmicutes.Other.Other.Other.Other.Other	0.771429	0.0723965	0.272179
Chymotrypsinogen.B..OS.Mus.musculus.	k__Bacteria.p__Firmicutes.Other.Other.Other.Other.Other	0.771429	0.0723965	0.272179
Antithrombin.III..OS.Mus.musculus.	k__Bacteria.p__Firmicutes.Other.Other.Other.Other.Other	0.771429	0.0723965	0.272179
enteropeptidase..OS.Mus.musculus.	k__Bacteria.p__Firmicutes.c__Bacilli.o__Bacillales.f__Bacillaceae.g__Bacillus.Other	-0.771429	0.0723965	0.272179
cytosol.aminopeptidase.family..catalytic.domain.protein..Escherichia.coli.MS.69.1.	k__Bacteria.p__Firmicutes.c__Bacilli.o__Bacillales.f__Bacillaceae.g__Bacillus.Other	-0.771429	0.0723965	0.272179
enteropeptidase..OS.Mus.musculus.	k__Bacteria.p__Firmicutes.c__Bacilli.o__Bacillales.f__Paenibacillaceae.g__Paenibacillus.s__	-0.771429	0.0723965	0.272179
cytosol.aminopeptidase.family..catalytic.domain.protein..Escherichia.coli.MS.69.1.	k__Bacteria.p__Firmicutes.c__Bacilli.o__Bacillales.f__Paenibacillaceae.g__Paenibacillus.s__	-0.771429	0.0723965	0.272179
enteropeptidase..OS.Mus.musculus.	k__Bacteria.p__Firmicutes.c__Bacilli.o__Bacillales.f__Planococcaceae.g__.s__	-0.771429	0.0723965	0.272179
cytosol.aminopeptidase.family..catalytic.domain.protein..Escherichia.coli.MS.69.1.	k__Bacteria.p__Firmicutes.c__Bacilli.o__Bacillales.f__Planococcaceae.g__.s__	-0.771429	0.0723965	0.272179
cathepsin.S..OS.Mus.musculus.	k__Bacteria.p__Firmicutes.c__Bacilli.o__Bacillales.f__Staphylococcaceae.g__Staphylococcus.Other	-0.771429	0.0723965	0.272179
Dipeptidyl.peptidase.4..OS.Mus.musculus.	k__Bacteria.p__Firmicutes.c__Bacilli.o__Bacillales.f__Staphylococcaceae.g__Staphylococcus.Other	-0.771429	0.0723965	0.272179
Chymotrypsinogen.B..OS.Mus.musculus.	k__Bacteria.p__Firmicutes.c__Bacilli.o__Bacillales.f__Staphylococcaceae.g__Staphylococcus.Other	-0.771429	0.0723965	0.272179
carboxypeptidase.A1..OS.Mus.musculus.	k__Bacteria.p__Firmicutes.c__Bacilli.o__Bacillales.f__Staphylococcaceae.g__Staphylococcus.Other	0.771429	0.0723965	0.272179
cytosolic.non.specific.dipeptidase..OS.Mus.musculus.	k__Bacteria.p__Firmicutes.c__Bacilli.o__Bacillales.f__Staphylococcaceae.g__Staphylococcus.Other	-0.771429	0.0723965	0.272179
enteropeptidase..OS.Mus.musculus.	k__Bacteria.p__Firmicutes.c__Bacilli.o__Bacillales.f__Staphylococcaceae.g__Staphylococcus.s__	-0.771429	0.0723965	0.272179
cytosol.aminopeptidase.family..catalytic.domain.protein..Escherichia.coli.MS.69.1.	k__Bacteria.p__Firmicutes.c__Bacilli.o__Bacillales.f__Staphylococcaceae.g__Staphylococcus.s__	-0.771429	0.0723965	0.272179
enteropeptidase..OS.Mus.musculus.	k__Bacteria.p__Firmicutes.c__Bacilli.o__Lactobacillales.Other.Other.Other	-0.771429	0.0723965	0.272179
cytosol.aminopeptidase.family..catalytic.domain.protein..Escherichia.coli.MS.69.1.	k__Bacteria.p__Firmicutes.c__Bacilli.o__Lactobacillales.Other.Other.Other	-0.771429	0.0723965	0.272179
enteropeptidase..OS.Mus.musculus.	k__Bacteria.p__Firmicutes.c__Bacilli.o__Lactobacillales.f__.g__.s__	-0.771429	0.0723965	0.272179
cytosol.aminopeptidase.family..catalytic.domain.protein..Escherichia.coli.MS.69.1.	k__Bacteria.p__Firmicutes.c__Bacilli.o__Lactobacillales.f__.g__.s__	-0.771429	0.0723965	0.272179
enteropeptidase..OS.Mus.musculus.	k__Bacteria.p__Firmicutes.c__Bacilli.o__Lactobacillales.f__Carnobacteriaceae.g__Granulicatella.s__	-0.771429	0.0723965	0.272179
cytosol.aminopeptidase.family..catalytic.domain.protein..Escherichia.coli.MS.69.1.	k__Bacteria.p__Firmicutes.c__Bacilli.o__Lactobacillales.f__Carnobacteriaceae.g__Granulicatella.s__	-0.771429	0.0723965	0.272179
enteropeptidase..OS.Mus.musculus.	k__Bacteria.p__Firmicutes.c__Bacilli.o__Lactobacillales.f__Enterococcaceae.Other.Other	-0.771429	0.0723965	0.272179
cytosol.aminopeptidase.family..catalytic.domain.protein..Escherichia.coli.MS.69.1.	k__Bacteria.p__Firmicutes.c__Bacilli.o__Lactobacillales.f__Enterococcaceae.Other.Other	-0.771429	0.0723965	0.272179
Probable.aminopeptidase.NPEPL1..OS.Mus.musculus.	k__Bacteria.p__Firmicutes.c__Bacilli.o__Lactobacillales.f__Enterococcaceae.g__.s__	-0.771429	0.0723965	0.272179
Serpin.B12..OS.Mus.musculus.	k__Bacteria.p__Firmicutes.c__Bacilli.o__Lactobacillales.f__Enterococcaceae.g__.s__	0.771429	0.0723965	0.272179
Isoform.2.of.Meprin.A.subunit.beta..OS.Mus.musculus.	k__Bacteria.p__Firmicutes.c__Bacilli.o__Lactobacillales.f__Enterococcaceae.g__.s__	-0.771429	0.0723965	0.272179
k__Bacteria.p__Actinobacteria.c__Actinobacteria.o__Actinomycetales.f__Microbacteriaceae.Other.Other	k__Bacteria.p__Firmicutes.c__Bacilli.o__Lactobacillales.f__Enterococcaceae.g__.s__	0.771429	0.0723965	0.272179
k__Bacteria.p__Actinobacteria.c__Actinobacteria.o__Actinomycetales.f__Microbacteriaceae.g__Curtobacterium.s__	k__Bacteria.p__Firmicutes.c__Bacilli.o__Lactobacillales.f__Enterococcaceae.g__.s__	0.771429	0.0723965	0.272179
k__Bacteria.p__Actinobacteria.c__Actinobacteria.o__Bifidobacteriales.f__Bifidobacteriaceae.g__Bifidobacterium.Other	k__Bacteria.p__Firmicutes.c__Bacilli.o__Lactobacillales.f__Enterococcaceae.g__.s__	0.771429	0.0723965	0.272179
k__Bacteria.p__Actinobacteria.c__Actinobacteria.o__Bifidobacteriales.f__Bifidobacteriaceae.g__Bifidobacterium.s__longum	k__Bacteria.p__Firmicutes.c__Bacilli.o__Lactobacillales.f__Enterococcaceae.g__.s__	0.771429	0.0723965	0.272179
k__Bacteria.p__Actinobacteria.c__Actinobacteria.o__Bifidobacteriales.f__Bifidobacteriaceae.g__Bifidobacterium.s__pseudolongum	k__Bacteria.p__Firmicutes.c__Bacilli.o__Lactobacillales.f__Enterococcaceae.g__.s__	0.771429	0.0723965	0.272179
k__Bacteria.p__Bacteroidetes.c__Bacteroidia.o__Bacteroidales.f__Rikenellaceae.g__AF12.s__	k__Bacteria.p__Firmicutes.c__Bacilli.o__Lactobacillales.f__Enterococcaceae.g__.s__	0.771429	0.0723965	0.272179
k__Bacteria.p__Bacteroidetes.c__Bacteroidia.o__Bacteroidales.f__Rikenellaceae.g__Rikenella.s__	k__Bacteria.p__Firmicutes.c__Bacilli.o__Lactobacillales.f__Enterococcaceae.g__.s__	0.771429	0.0723965	0.272179
k__Bacteria.p__Bacteroidetes.c__Bacteroidia.o__Bacteroidales.f__.Paraprevotellaceae..g__.Prevotella..s__	k__Bacteria.p__Firmicutes.c__Bacilli.o__Lactobacillales.f__Enterococcaceae.g__.s__	0.771429	0.0723965	0.272179
k__Bacteria.p__Cyanobacteria.c__4C0d.2.o__YS2.f__.g__.s__	k__Bacteria.p__Firmicutes.c__Bacilli.o__Lactobacillales.f__Enterococcaceae.g__.s__	0.771429	0.0723965	0.272179
k__Bacteria.p__Cyanobacteria.c__Chloroplast.o__Streptophyta.f__.g__.s__	k__Bacteria.p__Firmicutes.c__Bacilli.o__Lactobacillales.f__Enterococcaceae.g__.s__	0.771429	0.0723965	0.272179
k__Bacteria.p__Firmicutes.c__Bacilli.o__Bacillales.f__Bacillaceae.g__Bacillus.Other	k__Bacteria.p__Firmicutes.c__Bacilli.o__Lactobacillales.f__Enterococcaceae.g__.s__	0.771429	0.0723965	0.272179
k__Bacteria.p__Firmicutes.c__Bacilli.o__Bacillales.f__Paenibacillaceae.g__Paenibacillus.s__	k__Bacteria.p__Firmicutes.c__Bacilli.o__Lactobacillales.f__Enterococcaceae.g__.s__	0.771429	0.0723965	0.272179
k__Bacteria.p__Firmicutes.c__Bacilli.o__Bacillales.f__Planococcaceae.g__.s__	k__Bacteria.p__Firmicutes.c__Bacilli.o__Lactobacillales.f__Enterococcaceae.g__.s__	0.771429	0.0723965	0.272179
k__Bacteria.p__Firmicutes.c__Bacilli.o__Bacillales.f__Staphylococcaceae.g__Staphylococcus.s__	k__Bacteria.p__Firmicutes.c__Bacilli.o__Lactobacillales.f__Enterococcaceae.g__.s__	0.771429	0.0723965	0.272179
k__Bacteria.p__Firmicutes.c__Bacilli.o__Bacillales.f__Staphylococcaceae.g__Staphylococcus.s__sciuri	k__Bacteria.p__Firmicutes.c__Bacilli.o__Lactobacillales.f__Enterococcaceae.g__.s__	0.771429	0.0723965	0.272179
k__Bacteria.p__Firmicutes.c__Bacilli.o__Lactobacillales.Other.Other.Other	k__Bacteria.p__Firmicutes.c__Bacilli.o__Lactobacillales.f__Enterococcaceae.g__.s__	0.771429	0.0723965	0.272179
k__Bacteria.p__Firmicutes.c__Bacilli.o__Lactobacillales.f__.g__.s__	k__Bacteria.p__Firmicutes.c__Bacilli.o__Lactobacillales.f__Enterococcaceae.g__.s__	0.771429	0.0723965	0.272179
k__Bacteria.p__Firmicutes.c__Bacilli.o__Lactobacillales.f__Carnobacteriaceae.g__Granulicatella.s__	k__Bacteria.p__Firmicutes.c__Bacilli.o__Lactobacillales.f__Enterococcaceae.g__.s__	0.771429	0.0723965	0.272179
k__Bacteria.p__Firmicutes.c__Bacilli.o__Lactobacillales.f__Enterococcaceae.Other.Other	k__Bacteria.p__Firmicutes.c__Bacilli.o__Lactobacillales.f__Enterococcaceae.g__.s__	0.771429	0.0723965	0.272179
enteropeptidase..OS.Mus.musculus.	k__Bacteria.p__Firmicutes.c__Bacilli.o__Lactobacillales.f__Enterococcaceae.g__Enterococcus.Other	-0.771429	0.0723965	0.272179
cytosol.aminopeptidase.family..catalytic.domain.protein..Escherichia.coli.MS.69.1.	k__Bacteria.p__Firmicutes.c__Bacilli.o__Lactobacillales.f__Enterococcaceae.g__Enterococcus.Other	-0.771429	0.0723965	0.272179
k__Bacteria.p__Firmicutes.c__Bacilli.o__Lactobacillales.f__Enterococcaceae.g__.s__	k__Bacteria.p__Firmicutes.c__Bacilli.o__Lactobacillales.f__Enterococcaceae.g__Enterococcus.Other	0.771429	0.0723965	0.272179
enteropeptidase..OS.Mus.musculus.	k__Bacteria.p__Firmicutes.c__Bacilli.o__Lactobacillales.f__Enterococcaceae.g__Enterococcus.s__	-0.771429	0.0723965	0.272179
cytosol.aminopeptidase.family..catalytic.domain.protein..Escherichia.coli.MS.69.1.	k__Bacteria.p__Firmicutes.c__Bacilli.o__Lactobacillales.f__Enterococcaceae.g__Enterococcus.s__	-0.771429	0.0723965	0.272179
k__Bacteria.p__Firmicutes.c__Bacilli.o__Lactobacillales.f__Enterococcaceae.g__.s__	k__Bacteria.p__Firmicutes.c__Bacilli.o__Lactobacillales.f__Enterococcaceae.g__Enterococcus.s__	0.771429	0.0723965	0.272179
enteropeptidase..OS.Mus.musculus.	k__Bacteria.p__Firmicutes.c__Bacilli.o__Lactobacillales.f__Enterococcaceae.g__Enterococcus.s__casseliflavus	-0.771429	0.0723965	0.272179
cytosol.aminopeptidase.family..catalytic.domain.protein..Escherichia.coli.MS.69.1.	k__Bacteria.p__Firmicutes.c__Bacilli.o__Lactobacillales.f__Enterococcaceae.g__Enterococcus.s__casseliflavus	-0.771429	0.0723965	0.272179
k__Bacteria.p__Firmicutes.c__Bacilli.o__Lactobacillales.f__Enterococcaceae.g__.s__	k__Bacteria.p__Firmicutes.c__Bacilli.o__Lactobacillales.f__Enterococcaceae.g__Enterococcus.s__casseliflavus	0.771429	0.0723965	0.272179
enteropeptidase..OS.Mus.musculus.	k__Bacteria.p__Firmicutes.c__Bacilli.o__Lactobacillales.f__Lactobacillaceae.g__Lactobacillus.Other	-0.771429	0.0723965	0.272179
cytosol.aminopeptidase.family..catalytic.domain.protein..Escherichia.coli.MS.69.1.	k__Bacteria.p__Firmicutes.c__Bacilli.o__Lactobacillales.f__Lactobacillaceae.g__Lactobacillus.Other	-0.771429	0.0723965	0.272179
k__Bacteria.p__Firmicutes.c__Bacilli.o__Lactobacillales.f__Enterococcaceae.g__.s__	k__Bacteria.p__Firmicutes.c__Bacilli.o__Lactobacillales.f__Lactobacillaceae.g__Lactobacillus.Other	0.771429	0.0723965	0.272179
Pancreatic.triacylglycerol.lipase..OS.Mus.musculus.	k__Bacteria.p__Firmicutes.c__Bacilli.o__Lactobacillales.f__Lactobacillaceae.g__Lactobacillus.s__	0.771429	0.0723965	0.272179
Carboxypeptidase.Q..OS.Mus.musculus.	k__Bacteria.p__Firmicutes.c__Bacilli.o__Lactobacillales.f__Lactobacillaceae.g__Lactobacillus.s__	-0.771429	0.0723965	0.272179
serpin.B6..OS.Mus.musculus.	k__Bacteria.p__Firmicutes.c__Bacilli.o__Lactobacillales.f__Lactobacillaceae.g__Lactobacillus.s__	-0.771429	0.0723965	0.272179
enteropeptidase..OS.Mus.musculus.	k__Bacteria.p__Firmicutes.c__Bacilli.o__Lactobacillales.f__Lactobacillaceae.g__Lactobacillus.s__reuteri	-0.771429	0.0723965	0.272179
cytosol.aminopeptidase.family..catalytic.domain.protein..Escherichia.coli.MS.69.1.	k__Bacteria.p__Firmicutes.c__Bacilli.o__Lactobacillales.f__Lactobacillaceae.g__Lactobacillus.s__reuteri	-0.771429	0.0723965	0.272179
k__Bacteria.p__Firmicutes.c__Bacilli.o__Lactobacillales.f__Enterococcaceae.g__.s__	k__Bacteria.p__Firmicutes.c__Bacilli.o__Lactobacillales.f__Lactobacillaceae.g__Lactobacillus.s__reuteri	0.771429	0.0723965	0.272179
enteropeptidase..OS.Mus.musculus.	k__Bacteria.p__Firmicutes.c__Bacilli.o__Lactobacillales.f__Lactobacillaceae.g__Pediococcus.s__acidilactici	-0.771429	0.0723965	0.272179
cytosol.aminopeptidase.family..catalytic.domain.protein..Escherichia.coli.MS.69.1.	k__Bacteria.p__Firmicutes.c__Bacilli.o__Lactobacillales.f__Lactobacillaceae.g__Pediococcus.s__acidilactici	-0.771429	0.0723965	0.272179
k__Bacteria.p__Firmicutes.c__Bacilli.o__Lactobacillales.f__Enterococcaceae.g__.s__	k__Bacteria.p__Firmicutes.c__Bacilli.o__Lactobacillales.f__Lactobacillaceae.g__Pediococcus.s__acidilactici	0.771429	0.0723965	0.272179
enteropeptidase..OS.Mus.musculus.	k__Bacteria.p__Firmicutes.c__Bacilli.o__Lactobacillales.f__Leuconostocaceae.g__.s__	-0.771429	0.0723965	0.272179
cytosol.aminopeptidase.family..catalytic.domain.protein..Escherichia.coli.MS.69.1.	k__Bacteria.p__Firmicutes.c__Bacilli.o__Lactobacillales.f__Leuconostocaceae.g__.s__	-0.771429	0.0723965	0.272179
k__Bacteria.p__Firmicutes.c__Bacilli.o__Lactobacillales.f__Enterococcaceae.g__.s__	k__Bacteria.p__Firmicutes.c__Bacilli.o__Lactobacillales.f__Leuconostocaceae.g__.s__	0.771429	0.0723965	0.272179
enteropeptidase..OS.Mus.musculus.	k__Bacteria.p__Firmicutes.c__Bacilli.o__Lactobacillales.f__Streptococcaceae.g__Lactococcus.s__	-0.771429	0.0723965	0.272179
cytosol.aminopeptidase.family..catalytic.domain.protein..Escherichia.coli.MS.69.1.	k__Bacteria.p__Firmicutes.c__Bacilli.o__Lactobacillales.f__Streptococcaceae.g__Lactococcus.s__	-0.771429	0.0723965	0.272179
k__Bacteria.p__Firmicutes.c__Bacilli.o__Lactobacillales.f__Enterococcaceae.g__.s__	k__Bacteria.p__Firmicutes.c__Bacilli.o__Lactobacillales.f__Streptococcaceae.g__Lactococcus.s__	0.771429	0.0723965	0.272179
enteropeptidase..OS.Mus.musculus.	k__Bacteria.p__Firmicutes.c__Bacilli.o__Lactobacillales.f__Streptococcaceae.g__Streptococcus.s__	-0.771429	0.0723965	0.272179
cytosol.aminopeptidase.family..catalytic.domain.protein..Escherichia.coli.MS.69.1.	k__Bacteria.p__Firmicutes.c__Bacilli.o__Lactobacillales.f__Streptococcaceae.g__Streptococcus.s__	-0.771429	0.0723965	0.272179
k__Bacteria.p__Firmicutes.c__Bacilli.o__Lactobacillales.f__Enterococcaceae.g__.s__	k__Bacteria.p__Firmicutes.c__Bacilli.o__Lactobacillales.f__Streptococcaceae.g__Streptococcus.s__	0.771429	0.0723965	0.272179
cathepsin.S..OS.Mus.musculus.	k__Bacteria.p__Firmicutes.c__Clostridia.o__Clostridiales.Other.Other.Other	-0.771429	0.0723965	0.272179
Carboxypeptidase.Q..OS.Mus.musculus.	k__Bacteria.p__Firmicutes.c__Clostridia.o__Clostridiales.Other.Other.Other	0.771429	0.0723965	0.272179
Serine.protease.inhibitor.A3M..OS.Mus.musculus.	k__Bacteria.p__Firmicutes.c__Clostridia.o__Clostridiales.f__.g__.s__	-0.771429	0.0723965	0.272179
enteropeptidase..OS.Mus.musculus.	k__Bacteria.p__Firmicutes.c__Clostridia.o__Clostridiales.f__Christensenellaceae.g__.s__	-0.771429	0.0723965	0.272179
cytosol.aminopeptidase.family..catalytic.domain.protein..Escherichia.coli.MS.69.1.	k__Bacteria.p__Firmicutes.c__Clostridia.o__Clostridiales.f__Christensenellaceae.g__.s__	-0.771429	0.0723965	0.272179
k__Bacteria.p__Firmicutes.c__Bacilli.o__Lactobacillales.f__Enterococcaceae.g__.s__	k__Bacteria.p__Firmicutes.c__Clostridia.o__Clostridiales.f__Christensenellaceae.g__.s__	0.771429	0.0723965	0.272179
Anionic.trypsin.2..OS.Mus.musculus.	k__Bacteria.p__Firmicutes.c__Clostridia.o__Clostridiales.f__Clostridiaceae.Other.Other	-0.771429	0.0723965	0.272179
Serpin.B12..OS.Mus.musculus.	k__Bacteria.p__Firmicutes.c__Clostridia.o__Clostridiales.f__Clostridiaceae.Other.Other	0.771429	0.0723965	0.272179
k__Bacteria.p__Firmicutes.c__Bacilli.o__Bacillales.f__Staphylococcaceae.g__Staphylococcus.Other	k__Bacteria.p__Firmicutes.c__Clostridia.o__Clostridiales.f__Clostridiaceae.Other.Other	0.771429	0.0723965	0.272179
k__Bacteria.p__Firmicutes.c__Clostridia.o__Clostridiales.Other.Other.Other	k__Bacteria.p__Firmicutes.c__Clostridia.o__Clostridiales.f__Clostridiaceae.Other.Other	0.771429	0.0723965	0.272179
Alpha.1.antitrypsin.1.1..OS.Mus.musculus.	k__Bacteria.p__Firmicutes.c__Clostridia.o__Clostridiales.f__Clostridiaceae.g__.s__	-0.771429	0.0723965	0.272179
k__Bacteria.p__Firmicutes.c__Bacilli.o__Turicibacterales.f__Turicibacteraceae.g__Turicibacter.s__	k__Bacteria.p__Firmicutes.c__Clostridia.o__Clostridiales.f__Clostridiaceae.g__.s__	0.771429	0.0723965	0.272179
enteropeptidase..OS.Mus.musculus.	k__Bacteria.p__Firmicutes.c__Clostridia.o__Clostridiales.f__Clostridiaceae.g__Candidatus.Arthromitus.s__	-0.771429	0.0723965	0.272179
cytosol.aminopeptidase.family..catalytic.domain.protein..Escherichia.coli.MS.69.1.	k__Bacteria.p__Firmicutes.c__Clostridia.o__Clostridiales.f__Clostridiaceae.g__Candidatus.Arthromitus.s__	-0.771429	0.0723965	0.272179
k__Bacteria.p__Firmicutes.c__Bacilli.o__Lactobacillales.f__Enterococcaceae.g__.s__	k__Bacteria.p__Firmicutes.c__Clostridia.o__Clostridiales.f__Clostridiaceae.g__Candidatus.Arthromitus.s__	0.771429	0.0723965	0.272179
enteropeptidase..OS.Mus.musculus.	k__Bacteria.p__Firmicutes.c__Clostridia.o__Clostridiales.f__Clostridiaceae.g__Clostridium.Other	-0.771429	0.0723965	0.272179
cytosol.aminopeptidase.family..catalytic.domain.protein..Escherichia.coli.MS.69.1.	k__Bacteria.p__Firmicutes.c__Clostridia.o__Clostridiales.f__Clostridiaceae.g__Clostridium.Other	-0.771429	0.0723965	0.272179
k__Bacteria.p__Firmicutes.c__Bacilli.o__Lactobacillales.f__Enterococcaceae.g__.s__	k__Bacteria.p__Firmicutes.c__Clostridia.o__Clostridiales.f__Clostridiaceae.g__Clostridium.Other	0.771429	0.0723965	0.272179
N.acetylated.alpha.linked.acidic.dipeptidase.like.protein..OS.Mus.musculus.	k__Bacteria.p__Firmicutes.c__Clostridia.o__Clostridiales.f__Clostridiaceae.g__Clostridium.s__	0.771429	0.0723965	0.272179
Serine.protease.inhibitor.A3K..OS.Mus.musculus.	k__Bacteria.p__Firmicutes.c__Clostridia.o__Clostridiales.f__Clostridiaceae.g__Clostridium.s__	0.771429	0.0723965	0.272179
Pregnancy.zone.protein..OS.Mus.musculus.	k__Bacteria.p__Firmicutes.c__Clostridia.o__Clostridiales.f__Clostridiaceae.g__Clostridium.s__	0.771429	0.0723965	0.272179
enteropeptidase..OS.Mus.musculus.	k__Bacteria.p__Firmicutes.c__Clostridia.o__Clostridiales.f__Clostridiaceae.g__SMB53.s__	-0.771429	0.0723965	0.272179
cytosol.aminopeptidase.family..catalytic.domain.protein..Escherichia.coli.MS.69.1.	k__Bacteria.p__Firmicutes.c__Clostridia.o__Clostridiales.f__Clostridiaceae.g__SMB53.s__	-0.771429	0.0723965	0.272179
k__Bacteria.p__Firmicutes.c__Bacilli.o__Lactobacillales.f__Enterococcaceae.g__.s__	k__Bacteria.p__Firmicutes.c__Clostridia.o__Clostridiales.f__Clostridiaceae.g__SMB53.s__	0.771429	0.0723965	0.272179
enteropeptidase..OS.Mus.musculus.	k__Bacteria.p__Firmicutes.c__Clostridia.o__Clostridiales.f__Eubacteriaceae.g__Anaerofustis.s__	-0.771429	0.0723965	0.272179
cytosol.aminopeptidase.family..catalytic.domain.protein..Escherichia.coli.MS.69.1.	k__Bacteria.p__Firmicutes.c__Clostridia.o__Clostridiales.f__Eubacteriaceae.g__Anaerofustis.s__	-0.771429	0.0723965	0.272179
k__Bacteria.p__Firmicutes.c__Bacilli.o__Lactobacillales.f__Enterococcaceae.g__.s__	k__Bacteria.p__Firmicutes.c__Clostridia.o__Clostridiales.f__Eubacteriaceae.g__Anaerofustis.s__	0.771429	0.0723965	0.272179
k__Bacteria.p__Actinobacteria.c__Coriobacteriia.o__Coriobacteriales.f__Coriobacteriaceae.g__Adlercreutzia.s__	k__Bacteria.p__Firmicutes.c__Clostridia.o__Clostridiales.f__Lachnospiraceae.Other.Other	0.771429	0.0723965	0.272179
Angiotensin.converting.enzyme..OS.Mus.musculus.	k__Bacteria.p__Firmicutes.c__Clostridia.o__Clostridiales.f__Lachnospiraceae.g__.s__	-0.771429	0.0723965	0.272179
Serine.protease.inhibitor.A3K..OS.Mus.musculus.	k__Bacteria.p__Firmicutes.c__Clostridia.o__Clostridiales.f__Lachnospiraceae.g__.s__	0.771429	0.0723965	0.272179
Pregnancy.zone.protein..OS.Mus.musculus.	k__Bacteria.p__Firmicutes.c__Clostridia.o__Clostridiales.f__Lachnospiraceae.g__.s__	0.771429	0.0723965	0.272179
k__Bacteria.p__Actinobacteria.c__Actinobacteria.o__Actinomycetales.f__Microbacteriaceae.Other.Other	k__Bacteria.p__Firmicutes.c__Clostridia.o__Clostridiales.f__Lachnospiraceae.g__.s__	-0.771429	0.0723965	0.272179
k__Bacteria.p__Actinobacteria.c__Actinobacteria.o__Actinomycetales.f__Microbacteriaceae.g__Curtobacterium.s__	k__Bacteria.p__Firmicutes.c__Clostridia.o__Clostridiales.f__Lachnospiraceae.g__.s__	-0.771429	0.0723965	0.272179
k__Bacteria.p__Actinobacteria.c__Actinobacteria.o__Bifidobacteriales.f__Bifidobacteriaceae.g__Bifidobacterium.Other	k__Bacteria.p__Firmicutes.c__Clostridia.o__Clostridiales.f__Lachnospiraceae.g__.s__	-0.771429	0.0723965	0.272179
k__Bacteria.p__Actinobacteria.c__Actinobacteria.o__Bifidobacteriales.f__Bifidobacteriaceae.g__Bifidobacterium.s__longum	k__Bacteria.p__Firmicutes.c__Clostridia.o__Clostridiales.f__Lachnospiraceae.g__.s__	-0.771429	0.0723965	0.272179
k__Bacteria.p__Actinobacteria.c__Actinobacteria.o__Bifidobacteriales.f__Bifidobacteriaceae.g__Bifidobacterium.s__pseudolongum	k__Bacteria.p__Firmicutes.c__Clostridia.o__Clostridiales.f__Lachnospiraceae.g__.s__	-0.771429	0.0723965	0.272179
k__Bacteria.p__Bacteroidetes.c__Bacteroidia.o__Bacteroidales.f__Rikenellaceae.g__AF12.s__	k__Bacteria.p__Firmicutes.c__Clostridia.o__Clostridiales.f__Lachnospiraceae.g__.s__	-0.771429	0.0723965	0.272179
k__Bacteria.p__Bacteroidetes.c__Bacteroidia.o__Bacteroidales.f__Rikenellaceae.g__Rikenella.s__	k__Bacteria.p__Firmicutes.c__Clostridia.o__Clostridiales.f__Lachnospiraceae.g__.s__	-0.771429	0.0723965	0.272179
k__Bacteria.p__Bacteroidetes.c__Bacteroidia.o__Bacteroidales.f__.Paraprevotellaceae..g__.Prevotella..s__	k__Bacteria.p__Firmicutes.c__Clostridia.o__Clostridiales.f__Lachnospiraceae.g__.s__	-0.771429	0.0723965	0.272179
k__Bacteria.p__Cyanobacteria.c__4C0d.2.o__YS2.f__.g__.s__	k__Bacteria.p__Firmicutes.c__Clostridia.o__Clostridiales.f__Lachnospiraceae.g__.s__	-0.771429	0.0723965	0.272179
k__Bacteria.p__Cyanobacteria.c__Chloroplast.o__Streptophyta.f__.g__.s__	k__Bacteria.p__Firmicutes.c__Clostridia.o__Clostridiales.f__Lachnospiraceae.g__.s__	-0.771429	0.0723965	0.272179
k__Bacteria.p__Firmicutes.c__Bacilli.o__Bacillales.f__Bacillaceae.g__Bacillus.Other	k__Bacteria.p__Firmicutes.c__Clostridia.o__Clostridiales.f__Lachnospiraceae.g__.s__	-0.771429	0.0723965	0.272179
k__Bacteria.p__Firmicutes.c__Bacilli.o__Bacillales.f__Paenibacillaceae.g__Paenibacillus.s__	k__Bacteria.p__Firmicutes.c__Clostridia.o__Clostridiales.f__Lachnospiraceae.g__.s__	-0.771429	0.0723965	0.272179
k__Bacteria.p__Firmicutes.c__Bacilli.o__Bacillales.f__Planococcaceae.g__.s__	k__Bacteria.p__Firmicutes.c__Clostridia.o__Clostridiales.f__Lachnospiraceae.g__.s__	-0.771429	0.0723965	0.272179
k__Bacteria.p__Firmicutes.c__Bacilli.o__Bacillales.f__Staphylococcaceae.g__Staphylococcus.s__	k__Bacteria.p__Firmicutes.c__Clostridia.o__Clostridiales.f__Lachnospiraceae.g__.s__	-0.771429	0.0723965	0.272179
k__Bacteria.p__Firmicutes.c__Bacilli.o__Lactobacillales.Other.Other.Other	k__Bacteria.p__Firmicutes.c__Clostridia.o__Clostridiales.f__Lachnospiraceae.g__.s__	-0.771429	0.0723965	0.272179
k__Bacteria.p__Firmicutes.c__Bacilli.o__Lactobacillales.f__.g__.s__	k__Bacteria.p__Firmicutes.c__Clostridia.o__Clostridiales.f__Lachnospiraceae.g__.s__	-0.771429	0.0723965	0.272179
k__Bacteria.p__Firmicutes.c__Bacilli.o__Lactobacillales.f__Carnobacteriaceae.g__Granulicatella.s__	k__Bacteria.p__Firmicutes.c__Clostridia.o__Clostridiales.f__Lachnospiraceae.g__.s__	-0.771429	0.0723965	0.272179
k__Bacteria.p__Firmicutes.c__Bacilli.o__Lactobacillales.f__Enterococcaceae.Other.Other	k__Bacteria.p__Firmicutes.c__Clostridia.o__Clostridiales.f__Lachnospiraceae.g__.s__	-0.771429	0.0723965	0.272179
k__Bacteria.p__Firmicutes.c__Bacilli.o__Lactobacillales.f__Enterococcaceae.g__Enterococcus.Other	k__Bacteria.p__Firmicutes.c__Clostridia.o__Clostridiales.f__Lachnospiraceae.g__.s__	-0.771429	0.0723965	0.272179
k__Bacteria.p__Firmicutes.c__Bacilli.o__Lactobacillales.f__Enterococcaceae.g__Enterococcus.s__	k__Bacteria.p__Firmicutes.c__Clostridia.o__Clostridiales.f__Lachnospiraceae.g__.s__	-0.771429	0.0723965	0.272179
k__Bacteria.p__Firmicutes.c__Bacilli.o__Lactobacillales.f__Enterococcaceae.g__Enterococcus.s__casseliflavus	k__Bacteria.p__Firmicutes.c__Clostridia.o__Clostridiales.f__Lachnospiraceae.g__.s__	-0.771429	0.0723965	0.272179
k__Bacteria.p__Firmicutes.c__Bacilli.o__Lactobacillales.f__Lactobacillaceae.g__Lactobacillus.Other	k__Bacteria.p__Firmicutes.c__Clostridia.o__Clostridiales.f__Lachnospiraceae.g__.s__	-0.771429	0.0723965	0.272179
k__Bacteria.p__Firmicutes.c__Bacilli.o__Lactobacillales.f__Lactobacillaceae.g__Lactobacillus.s__reuteri	k__Bacteria.p__Firmicutes.c__Clostridia.o__Clostridiales.f__Lachnospiraceae.g__.s__	-0.771429	0.0723965	0.272179
k__Bacteria.p__Firmicutes.c__Bacilli.o__Lactobacillales.f__Lactobacillaceae.g__Pediococcus.s__acidilactici	k__Bacteria.p__Firmicutes.c__Clostridia.o__Clostridiales.f__Lachnospiraceae.g__.s__	-0.771429	0.0723965	0.272179
k__Bacteria.p__Firmicutes.c__Bacilli.o__Lactobacillales.f__Leuconostocaceae.g__.s__	k__Bacteria.p__Firmicutes.c__Clostridia.o__Clostridiales.f__Lachnospiraceae.g__.s__	-0.771429	0.0723965	0.272179
k__Bacteria.p__Firmicutes.c__Bacilli.o__Lactobacillales.f__Streptococcaceae.g__Lactococcus.s__	k__Bacteria.p__Firmicutes.c__Clostridia.o__Clostridiales.f__Lachnospiraceae.g__.s__	-0.771429	0.0723965	0.272179
k__Bacteria.p__Firmicutes.c__Bacilli.o__Lactobacillales.f__Streptococcaceae.g__Streptococcus.s__	k__Bacteria.p__Firmicutes.c__Clostridia.o__Clostridiales.f__Lachnospiraceae.g__.s__	-0.771429	0.0723965	0.272179
k__Bacteria.p__Firmicutes.c__Clostridia.o__Clostridiales.f__Christensenellaceae.g__.s__	k__Bacteria.p__Firmicutes.c__Clostridia.o__Clostridiales.f__Lachnospiraceae.g__.s__	-0.771429	0.0723965	0.272179
k__Bacteria.p__Firmicutes.c__Clostridia.o__Clostridiales.f__Clostridiaceae.g__Candidatus.Arthromitus.s__	k__Bacteria.p__Firmicutes.c__Clostridia.o__Clostridiales.f__Lachnospiraceae.g__.s__	-0.771429	0.0723965	0.272179
k__Bacteria.p__Firmicutes.c__Clostridia.o__Clostridiales.f__Clostridiaceae.g__Clostridium.Other	k__Bacteria.p__Firmicutes.c__Clostridia.o__Clostridiales.f__Lachnospiraceae.g__.s__	-0.771429	0.0723965	0.272179
k__Bacteria.p__Firmicutes.c__Clostridia.o__Clostridiales.f__Clostridiaceae.g__SMB53.s__	k__Bacteria.p__Firmicutes.c__Clostridia.o__Clostridiales.f__Lachnospiraceae.g__.s__	-0.771429	0.0723965	0.272179
k__Bacteria.p__Firmicutes.c__Clostridia.o__Clostridiales.f__Eubacteriaceae.g__Anaerofustis.s__	k__Bacteria.p__Firmicutes.c__Clostridia.o__Clostridiales.f__Lachnospiraceae.g__.s__	-0.771429	0.0723965	0.272179
k__Bacteria.p__Firmicutes.c__Clostridia.o__Clostridiales.f__Lachnospiraceae.Other.Other	k__Bacteria.p__Firmicutes.c__Clostridia.o__Clostridiales.f__Lachnospiraceae.g__.s__	0.771429	0.0723965	0.272179
Aspartyl.aminopeptidase..OS.Mus.musculus.	k__Bacteria.p__Firmicutes.c__Clostridia.o__Clostridiales.f__Lachnospiraceae.g__Anaerostipes.s__	-0.771429	0.0723965	0.272179
N.acetylated.alpha.linked.acidic.dipeptidase.like.protein..OS.Mus.musculus.	k__Bacteria.p__Firmicutes.c__Clostridia.o__Clostridiales.f__Lachnospiraceae.g__Anaerostipes.s__	0.771429	0.0723965	0.272179
Serine.protease.inhibitor.A3K..OS.Mus.musculus.	k__Bacteria.p__Firmicutes.c__Clostridia.o__Clostridiales.f__Lachnospiraceae.g__Anaerostipes.s__	0.771429	0.0723965	0.272179
Pregnancy.zone.protein..OS.Mus.musculus.	k__Bacteria.p__Firmicutes.c__Clostridia.o__Clostridiales.f__Lachnospiraceae.g__Anaerostipes.s__	0.771429	0.0723965	0.272179
k__Bacteria.p__Firmicutes.Other.Other.Other.Other.Other	k__Bacteria.p__Firmicutes.c__Clostridia.o__Clostridiales.f__Lachnospiraceae.g__Anaerostipes.s__	0.771429	0.0723965	0.272179
enteropeptidase..OS.Mus.musculus.	k__Bacteria.p__Firmicutes.c__Clostridia.o__Clostridiales.f__Lachnospiraceae.g__Blautia.Other	-0.771429	0.0723965	0.272179
cytosol.aminopeptidase.family..catalytic.domain.protein..Escherichia.coli.MS.69.1.	k__Bacteria.p__Firmicutes.c__Clostridia.o__Clostridiales.f__Lachnospiraceae.g__Blautia.Other	-0.771429	0.0723965	0.272179
k__Bacteria.p__Firmicutes.c__Bacilli.o__Lactobacillales.f__Enterococcaceae.g__.s__	k__Bacteria.p__Firmicutes.c__Clostridia.o__Clostridiales.f__Lachnospiraceae.g__Blautia.Other	0.771429	0.0723965	0.272179
k__Bacteria.p__Firmicutes.c__Clostridia.o__Clostridiales.f__Lachnospiraceae.g__.s__	k__Bacteria.p__Firmicutes.c__Clostridia.o__Clostridiales.f__Lachnospiraceae.g__Blautia.Other	-0.771429	0.0723965	0.272179
enteropeptidase..OS.Mus.musculus.	k__Bacteria.p__Firmicutes.c__Clostridia.o__Clostridiales.f__Lachnospiraceae.g__Blautia.s__	-0.771429	0.0723965	0.272179
cytosol.aminopeptidase.family..catalytic.domain.protein..Escherichia.coli.MS.69.1.	k__Bacteria.p__Firmicutes.c__Clostridia.o__Clostridiales.f__Lachnospiraceae.g__Blautia.s__	-0.771429	0.0723965	0.272179
k__Bacteria.p__Firmicutes.c__Bacilli.o__Lactobacillales.f__Enterococcaceae.g__.s__	k__Bacteria.p__Firmicutes.c__Clostridia.o__Clostridiales.f__Lachnospiraceae.g__Blautia.s__	0.771429	0.0723965	0.272179
k__Bacteria.p__Firmicutes.c__Clostridia.o__Clostridiales.f__Lachnospiraceae.g__.s__	k__Bacteria.p__Firmicutes.c__Clostridia.o__Clostridiales.f__Lachnospiraceae.g__Blautia.s__	-0.771429	0.0723965	0.272179
k__Bacteria.p__Firmicutes.c__Bacilli.o__Lactobacillales.f__Lactobacillaceae.g__Lactobacillus.s__	k__Bacteria.p__Firmicutes.c__Clostridia.o__Clostridiales.f__Lachnospiraceae.g__Blautia.s__producta	0.771429	0.0723965	0.272179
Dipeptidyl.peptidase.4..OS.Mus.musculus.	k__Bacteria.p__Firmicutes.c__Clostridia.o__Clostridiales.f__Lachnospiraceae.g__Coprococcus.s__	-0.771429	0.0723965	0.272179
Chymotrypsinogen.B..OS.Mus.musculus.	k__Bacteria.p__Firmicutes.c__Clostridia.o__Clostridiales.f__Lachnospiraceae.g__Coprococcus.s__	-0.771429	0.0723965	0.272179
enteropeptidase..OS.Mus.musculus.	k__Bacteria.p__Firmicutes.c__Clostridia.o__Clostridiales.f__Lachnospiraceae.g__Dorea.s__	0.771429	0.0723965	0.272179
cytosol.aminopeptidase.family..catalytic.domain.protein..Escherichia.coli.MS.69.1.	k__Bacteria.p__Firmicutes.c__Clostridia.o__Clostridiales.f__Lachnospiraceae.g__Dorea.s__	0.771429	0.0723965	0.272179
k__Bacteria.p__Firmicutes.c__Clostridia.o__Clostridiales.f__Lachnospiraceae.Other.Other	k__Bacteria.p__Firmicutes.c__Clostridia.o__Clostridiales.f__Lachnospiraceae.g__Dorea.s__	-0.771429	0.0723965	0.272179
enteropeptidase..OS.Mus.musculus.	k__Bacteria.p__Firmicutes.c__Clostridia.o__Clostridiales.f__Lachnospiraceae.g__.Ruminococcus..Other	-0.771429	0.0723965	0.272179
cytosol.aminopeptidase.family..catalytic.domain.protein..Escherichia.coli.MS.69.1.	k__Bacteria.p__Firmicutes.c__Clostridia.o__Clostridiales.f__Lachnospiraceae.g__.Ruminococcus..Other	-0.771429	0.0723965	0.272179
k__Bacteria.p__Firmicutes.c__Bacilli.o__Lactobacillales.f__Enterococcaceae.g__.s__	k__Bacteria.p__Firmicutes.c__Clostridia.o__Clostridiales.f__Lachnospiraceae.g__.Ruminococcus..Other	0.771429	0.0723965	0.272179
k__Bacteria.p__Firmicutes.c__Clostridia.o__Clostridiales.f__Lachnospiraceae.g__.s__	k__Bacteria.p__Firmicutes.c__Clostridia.o__Clostridiales.f__Lachnospiraceae.g__.Ruminococcus..Other	-0.771429	0.0723965	0.272179
Chymotrypsin.like.elastase.family.member.3B..OS.Mus.musculus.	k__Bacteria.p__Firmicutes.c__Clostridia.o__Clostridiales.f__Lachnospiraceae.g__.Ruminococcus..s__gnavus	-0.771429	0.0723965	0.272179
k__Bacteria.p__Firmicutes.c__Clostridia.o__Clostridiales.f__.g__.s__	k__Bacteria.p__Firmicutes.c__Clostridia.o__Clostridiales.f__Lachnospiraceae.g__.Ruminococcus..s__gnavus	0.771429	0.0723965	0.272179
Isoform.2.of.Meprin.A.subunit.beta..OS.Mus.musculus.	k__Bacteria.p__Firmicutes.c__Clostridia.o__Clostridiales.f__Peptococcaceae.g__rc4.4.s__	-0.771429	0.0723965	0.272179
k__Bacteria.p__Firmicutes.c__Bacilli.o__Bacillales.f__Staphylococcaceae.g__Staphylococcus.s__sciuri	k__Bacteria.p__Firmicutes.c__Clostridia.o__Clostridiales.f__Peptococcaceae.g__rc4.4.s__	0.771429	0.0723965	0.272179
k__Bacteria.p__Firmicutes.c__Clostridia.o__Clostridiales.Other.Other.Other	k__Bacteria.p__Firmicutes.c__Clostridia.o__Clostridiales.f__Peptococcaceae.g__rc4.4.s__	0.771429	0.0723965	0.272179
k__Bacteria.p__Firmicutes.c__Clostridia.o__Clostridiales.f__Clostridiaceae.g__.s__	k__Bacteria.p__Firmicutes.c__Clostridia.o__Clostridiales.f__Peptococcaceae.g__rc4.4.s__	0.771429	0.0723965	0.272179
k__Bacteria.p__Firmicutes.c__Clostridia.o__Clostridiales.Other.Other.Other	k__Bacteria.p__Firmicutes.c__Clostridia.o__Clostridiales.f__Peptostreptococcaceae.g__.s__	0.771429	0.0723965	0.272179
k__Bacteria.p__Firmicutes.c__Clostridia.o__Clostridiales.f__Clostridiaceae.g__.s__	k__Bacteria.p__Firmicutes.c__Clostridia.o__Clostridiales.f__Peptostreptococcaceae.g__.s__	0.771429	0.0723965	0.272179
Unassigned.Other.Other.Other.Other.Other.Other	k__Bacteria.p__Firmicutes.c__Clostridia.o__Clostridiales.f__Ruminococcaceae.g__.s__	0.771429	0.0723965	0.272179
k__Bacteria.p__Firmicutes.c__Clostridia.o__Clostridiales.f__Dehalobacteriaceae.g__Dehalobacterium.s__	k__Bacteria.p__Firmicutes.c__Clostridia.o__Clostridiales.f__Ruminococcaceae.g__Oscillospira.s__	-0.771429	0.0723965	0.272179
k__Bacteria.p__Firmicutes.c__Clostridia.o__Clostridiales.f__Lachnospiraceae.g__.Ruminococcus..s__gnavus	k__Bacteria.p__Firmicutes.c__Clostridia.o__Clostridiales.f__Ruminococcaceae.g__Oscillospira.s__	0.771429	0.0723965	0.272179
k__Bacteria.p__Firmicutes.c__Clostridia.o__Clostridiales.f__Ruminococcaceae.Other.Other	k__Bacteria.p__Firmicutes.c__Clostridia.o__Clostridiales.f__Ruminococcaceae.g__Oscillospira.s__	-0.771429	0.0723965	0.272179
k__Bacteria.p__Firmicutes.c__Clostridia.o__Clostridiales.f__Lachnospiraceae.g__.Ruminococcus..s__gnavus	k__Bacteria.p__Firmicutes.c__Clostridia.o__Clostridiales.f__Ruminococcaceae.g__Ruminococcus.s__	0.771429	0.0723965	0.272179
k__Bacteria.p__Firmicutes.c__Bacilli.o__Lactobacillales.f__Lactobacillaceae.g__Lactobacillus.s__	k__Bacteria.p__Firmicutes.c__Clostridia.o__Clostridiales.f__.Mogibacteriaceae..g__.s__	0.771429	0.0723965	0.272179
Alpha.1.antitrypsin.1.5..OS.Mus.musculus.	k__Bacteria.p__Firmicutes.c__Erysipelotrichi.o__Erysipelotrichales.f__Erysipelotrichaceae.g__.s__	0.771429	0.0723965	0.272179
k__Bacteria.p__Firmicutes.c__Clostridia.o__Clostridiales.f__Lachnospiraceae.g__Anaerostipes.s__	k__Bacteria.p__Firmicutes.c__Erysipelotrichi.o__Erysipelotrichales.f__Erysipelotrichaceae.g__.s__	0.771429	0.0723965	0.272179
enteropeptidase..OS.Mus.musculus.	k__Bacteria.p__Firmicutes.c__Erysipelotrichi.o__Erysipelotrichales.f__Erysipelotrichaceae.g__Allobaculum.s__	-0.771429	0.0723965	0.272179
cytosol.aminopeptidase.family..catalytic.domain.protein..Escherichia.coli.MS.69.1.	k__Bacteria.p__Firmicutes.c__Erysipelotrichi.o__Erysipelotrichales.f__Erysipelotrichaceae.g__Allobaculum.s__	-0.771429	0.0723965	0.272179
k__Bacteria.p__Firmicutes.c__Bacilli.o__Lactobacillales.f__Enterococcaceae.g__.s__	k__Bacteria.p__Firmicutes.c__Erysipelotrichi.o__Erysipelotrichales.f__Erysipelotrichaceae.g__Allobaculum.s__	0.771429	0.0723965	0.272179
k__Bacteria.p__Firmicutes.c__Clostridia.o__Clostridiales.f__Lachnospiraceae.g__.s__	k__Bacteria.p__Firmicutes.c__Erysipelotrichi.o__Erysipelotrichales.f__Erysipelotrichaceae.g__Allobaculum.s__	-0.771429	0.0723965	0.272179
enteropeptidase..OS.Mus.musculus.	k__Bacteria.p__Firmicutes.c__Erysipelotrichi.o__Erysipelotrichales.f__Erysipelotrichaceae.g__Clostridium.Other	-0.771429	0.0723965	0.272179
cytosol.aminopeptidase.family..catalytic.domain.protein..Escherichia.coli.MS.69.1.	k__Bacteria.p__Firmicutes.c__Erysipelotrichi.o__Erysipelotrichales.f__Erysipelotrichaceae.g__Clostridium.Other	-0.771429	0.0723965	0.272179
k__Bacteria.p__Firmicutes.c__Bacilli.o__Lactobacillales.f__Enterococcaceae.g__.s__	k__Bacteria.p__Firmicutes.c__Erysipelotrichi.o__Erysipelotrichales.f__Erysipelotrichaceae.g__Clostridium.Other	0.771429	0.0723965	0.272179
k__Bacteria.p__Firmicutes.c__Clostridia.o__Clostridiales.f__Lachnospiraceae.g__.s__	k__Bacteria.p__Firmicutes.c__Erysipelotrichi.o__Erysipelotrichales.f__Erysipelotrichaceae.g__Clostridium.Other	-0.771429	0.0723965	0.272179
enteropeptidase..OS.Mus.musculus.	k__Bacteria.p__Firmicutes.c__Erysipelotrichi.o__Erysipelotrichales.f__Erysipelotrichaceae.g__Coprobacillus.s__	-0.771429	0.0723965	0.272179
cytosol.aminopeptidase.family..catalytic.domain.protein..Escherichia.coli.MS.69.1.	k__Bacteria.p__Firmicutes.c__Erysipelotrichi.o__Erysipelotrichales.f__Erysipelotrichaceae.g__Coprobacillus.s__	-0.771429	0.0723965	0.272179
k__Bacteria.p__Firmicutes.c__Bacilli.o__Lactobacillales.f__Enterococcaceae.g__.s__	k__Bacteria.p__Firmicutes.c__Erysipelotrichi.o__Erysipelotrichales.f__Erysipelotrichaceae.g__Coprobacillus.s__	0.771429	0.0723965	0.272179
k__Bacteria.p__Firmicutes.c__Clostridia.o__Clostridiales.f__Lachnospiraceae.g__.s__	k__Bacteria.p__Firmicutes.c__Erysipelotrichi.o__Erysipelotrichales.f__Erysipelotrichaceae.g__Coprobacillus.s__	-0.771429	0.0723965	0.272179
enteropeptidase..OS.Mus.musculus.	k__Bacteria.p__Proteobacteria.c__Alphaproteobacteria.o__Rhizobiales.f__Rhizobiaceae.g__Agrobacterium.s__	-0.771429	0.0723965	0.272179
cytosol.aminopeptidase.family..catalytic.domain.protein..Escherichia.coli.MS.69.1.	k__Bacteria.p__Proteobacteria.c__Alphaproteobacteria.o__Rhizobiales.f__Rhizobiaceae.g__Agrobacterium.s__	-0.771429	0.0723965	0.272179
k__Bacteria.p__Firmicutes.c__Bacilli.o__Lactobacillales.f__Enterococcaceae.g__.s__	k__Bacteria.p__Proteobacteria.c__Alphaproteobacteria.o__Rhizobiales.f__Rhizobiaceae.g__Agrobacterium.s__	0.771429	0.0723965	0.272179
k__Bacteria.p__Firmicutes.c__Clostridia.o__Clostridiales.f__Lachnospiraceae.g__.s__	k__Bacteria.p__Proteobacteria.c__Alphaproteobacteria.o__Rhizobiales.f__Rhizobiaceae.g__Agrobacterium.s__	-0.771429	0.0723965	0.272179
enteropeptidase..OS.Mus.musculus.	k__Bacteria.p__Proteobacteria.c__Alphaproteobacteria.o__Rickettsiales.f__mitochondria.Other.Other	-0.771429	0.0723965	0.272179
cytosol.aminopeptidase.family..catalytic.domain.protein..Escherichia.coli.MS.69.1.	k__Bacteria.p__Proteobacteria.c__Alphaproteobacteria.o__Rickettsiales.f__mitochondria.Other.Other	-0.771429	0.0723965	0.272179
k__Bacteria.p__Firmicutes.c__Bacilli.o__Lactobacillales.f__Enterococcaceae.g__.s__	k__Bacteria.p__Proteobacteria.c__Alphaproteobacteria.o__Rickettsiales.f__mitochondria.Other.Other	0.771429	0.0723965	0.272179
k__Bacteria.p__Firmicutes.c__Clostridia.o__Clostridiales.f__Lachnospiraceae.g__.s__	k__Bacteria.p__Proteobacteria.c__Alphaproteobacteria.o__Rickettsiales.f__mitochondria.Other.Other	-0.771429	0.0723965	0.272179
enteropeptidase..OS.Mus.musculus.	k__Bacteria.p__Proteobacteria.c__Betaproteobacteria.o__Burkholderiales.f__Alcaligenaceae.g__.s__	-0.771429	0.0723965	0.272179
cytosol.aminopeptidase.family..catalytic.domain.protein..Escherichia.coli.MS.69.1.	k__Bacteria.p__Proteobacteria.c__Betaproteobacteria.o__Burkholderiales.f__Alcaligenaceae.g__.s__	-0.771429	0.0723965	0.272179
k__Bacteria.p__Firmicutes.c__Bacilli.o__Lactobacillales.f__Enterococcaceae.g__.s__	k__Bacteria.p__Proteobacteria.c__Betaproteobacteria.o__Burkholderiales.f__Alcaligenaceae.g__.s__	0.771429	0.0723965	0.272179
k__Bacteria.p__Firmicutes.c__Clostridia.o__Clostridiales.f__Lachnospiraceae.g__.s__	k__Bacteria.p__Proteobacteria.c__Betaproteobacteria.o__Burkholderiales.f__Alcaligenaceae.g__.s__	-0.771429	0.0723965	0.272179
enteropeptidase..OS.Mus.musculus.	k__Bacteria.p__Proteobacteria.c__Betaproteobacteria.o__Burkholderiales.f__Comamonadaceae.g__Delftia.s__	-0.771429	0.0723965	0.272179
cytosol.aminopeptidase.family..catalytic.domain.protein..Escherichia.coli.MS.69.1.	k__Bacteria.p__Proteobacteria.c__Betaproteobacteria.o__Burkholderiales.f__Comamonadaceae.g__Delftia.s__	-0.771429	0.0723965	0.272179
k__Bacteria.p__Firmicutes.c__Bacilli.o__Lactobacillales.f__Enterococcaceae.g__.s__	k__Bacteria.p__Proteobacteria.c__Betaproteobacteria.o__Burkholderiales.f__Comamonadaceae.g__Delftia.s__	0.771429	0.0723965	0.272179
k__Bacteria.p__Firmicutes.c__Clostridia.o__Clostridiales.f__Lachnospiraceae.g__.s__	k__Bacteria.p__Proteobacteria.c__Betaproteobacteria.o__Burkholderiales.f__Comamonadaceae.g__Delftia.s__	-0.771429	0.0723965	0.272179
enteropeptidase..OS.Mus.musculus.	k__Bacteria.p__Proteobacteria.c__Betaproteobacteria.o__Burkholderiales.f__Oxalobacteraceae.Other.Other	-0.771429	0.0723965	0.272179
cytosol.aminopeptidase.family..catalytic.domain.protein..Escherichia.coli.MS.69.1.	k__Bacteria.p__Proteobacteria.c__Betaproteobacteria.o__Burkholderiales.f__Oxalobacteraceae.Other.Other	-0.771429	0.0723965	0.272179
k__Bacteria.p__Firmicutes.c__Bacilli.o__Lactobacillales.f__Enterococcaceae.g__.s__	k__Bacteria.p__Proteobacteria.c__Betaproteobacteria.o__Burkholderiales.f__Oxalobacteraceae.Other.Other	0.771429	0.0723965	0.272179
k__Bacteria.p__Firmicutes.c__Clostridia.o__Clostridiales.f__Lachnospiraceae.g__.s__	k__Bacteria.p__Proteobacteria.c__Betaproteobacteria.o__Burkholderiales.f__Oxalobacteraceae.Other.Other	-0.771429	0.0723965	0.272179
enteropeptidase..OS.Mus.musculus.	k__Bacteria.p__Proteobacteria.c__Betaproteobacteria.o__Burkholderiales.f__Oxalobacteraceae.g__.s__	-0.771429	0.0723965	0.272179
cytosol.aminopeptidase.family..catalytic.domain.protein..Escherichia.coli.MS.69.1.	k__Bacteria.p__Proteobacteria.c__Betaproteobacteria.o__Burkholderiales.f__Oxalobacteraceae.g__.s__	-0.771429	0.0723965	0.272179
k__Bacteria.p__Firmicutes.c__Bacilli.o__Lactobacillales.f__Enterococcaceae.g__.s__	k__Bacteria.p__Proteobacteria.c__Betaproteobacteria.o__Burkholderiales.f__Oxalobacteraceae.g__.s__	0.771429	0.0723965	0.272179
k__Bacteria.p__Firmicutes.c__Clostridia.o__Clostridiales.f__Lachnospiraceae.g__.s__	k__Bacteria.p__Proteobacteria.c__Betaproteobacteria.o__Burkholderiales.f__Oxalobacteraceae.g__.s__	-0.771429	0.0723965	0.272179
enteropeptidase..OS.Mus.musculus.	k__Bacteria.p__Proteobacteria.c__Betaproteobacteria.o__Burkholderiales.f__Oxalobacteraceae.g__Ralstonia.s__	-0.771429	0.0723965	0.272179
cytosol.aminopeptidase.family..catalytic.domain.protein..Escherichia.coli.MS.69.1.	k__Bacteria.p__Proteobacteria.c__Betaproteobacteria.o__Burkholderiales.f__Oxalobacteraceae.g__Ralstonia.s__	-0.771429	0.0723965	0.272179
k__Bacteria.p__Firmicutes.c__Bacilli.o__Lactobacillales.f__Enterococcaceae.g__.s__	k__Bacteria.p__Proteobacteria.c__Betaproteobacteria.o__Burkholderiales.f__Oxalobacteraceae.g__Ralstonia.s__	0.771429	0.0723965	0.272179
k__Bacteria.p__Firmicutes.c__Clostridia.o__Clostridiales.f__Lachnospiraceae.g__.s__	k__Bacteria.p__Proteobacteria.c__Betaproteobacteria.o__Burkholderiales.f__Oxalobacteraceae.g__Ralstonia.s__	-0.771429	0.0723965	0.272179
enteropeptidase..OS.Mus.musculus.	k__Bacteria.p__Proteobacteria.c__Gammaproteobacteria.o__Alteromonadales.f__Shewanellaceae.g__Shewanella.s__algae	-0.771429	0.0723965	0.272179
cytosol.aminopeptidase.family..catalytic.domain.protein..Escherichia.coli.MS.69.1.	k__Bacteria.p__Proteobacteria.c__Gammaproteobacteria.o__Alteromonadales.f__Shewanellaceae.g__Shewanella.s__algae	-0.771429	0.0723965	0.272179
k__Bacteria.p__Firmicutes.c__Bacilli.o__Lactobacillales.f__Enterococcaceae.g__.s__	k__Bacteria.p__Proteobacteria.c__Gammaproteobacteria.o__Alteromonadales.f__Shewanellaceae.g__Shewanella.s__algae	0.771429	0.0723965	0.272179
k__Bacteria.p__Firmicutes.c__Clostridia.o__Clostridiales.f__Lachnospiraceae.g__.s__	k__Bacteria.p__Proteobacteria.c__Gammaproteobacteria.o__Alteromonadales.f__Shewanellaceae.g__Shewanella.s__algae	-0.771429	0.0723965	0.272179
enteropeptidase..OS.Mus.musculus.	k__Bacteria.p__Proteobacteria.c__Gammaproteobacteria.o__Enterobacteriales.f__Enterobacteriaceae.Other.Other	-0.771429	0.0723965	0.272179
cytosol.aminopeptidase.family..catalytic.domain.protein..Escherichia.coli.MS.69.1.	k__Bacteria.p__Proteobacteria.c__Gammaproteobacteria.o__Enterobacteriales.f__Enterobacteriaceae.Other.Other	-0.771429	0.0723965	0.272179
k__Bacteria.p__Firmicutes.c__Bacilli.o__Lactobacillales.f__Enterococcaceae.g__.s__	k__Bacteria.p__Proteobacteria.c__Gammaproteobacteria.o__Enterobacteriales.f__Enterobacteriaceae.Other.Other	0.771429	0.0723965	0.272179
k__Bacteria.p__Firmicutes.c__Clostridia.o__Clostridiales.f__Lachnospiraceae.g__.s__	k__Bacteria.p__Proteobacteria.c__Gammaproteobacteria.o__Enterobacteriales.f__Enterobacteriaceae.Other.Other	-0.771429	0.0723965	0.272179
enteropeptidase..OS.Mus.musculus.	k__Bacteria.p__Proteobacteria.c__Gammaproteobacteria.o__Enterobacteriales.f__Enterobacteriaceae.g__Citrobacter.s__	-0.771429	0.0723965	0.272179
cytosol.aminopeptidase.family..catalytic.domain.protein..Escherichia.coli.MS.69.1.	k__Bacteria.p__Proteobacteria.c__Gammaproteobacteria.o__Enterobacteriales.f__Enterobacteriaceae.g__Citrobacter.s__	-0.771429	0.0723965	0.272179
k__Bacteria.p__Firmicutes.c__Bacilli.o__Lactobacillales.f__Enterococcaceae.g__.s__	k__Bacteria.p__Proteobacteria.c__Gammaproteobacteria.o__Enterobacteriales.f__Enterobacteriaceae.g__Citrobacter.s__	0.771429	0.0723965	0.272179
k__Bacteria.p__Firmicutes.c__Clostridia.o__Clostridiales.f__Lachnospiraceae.g__.s__	k__Bacteria.p__Proteobacteria.c__Gammaproteobacteria.o__Enterobacteriales.f__Enterobacteriaceae.g__Citrobacter.s__	-0.771429	0.0723965	0.272179
enteropeptidase..OS.Mus.musculus.	k__Bacteria.p__Proteobacteria.c__Gammaproteobacteria.o__Enterobacteriales.f__Enterobacteriaceae.g__Klebsiella.Other	-0.771429	0.0723965	0.272179
cytosol.aminopeptidase.family..catalytic.domain.protein..Escherichia.coli.MS.69.1.	k__Bacteria.p__Proteobacteria.c__Gammaproteobacteria.o__Enterobacteriales.f__Enterobacteriaceae.g__Klebsiella.Other	-0.771429	0.0723965	0.272179
k__Bacteria.p__Firmicutes.c__Bacilli.o__Lactobacillales.f__Enterococcaceae.g__.s__	k__Bacteria.p__Proteobacteria.c__Gammaproteobacteria.o__Enterobacteriales.f__Enterobacteriaceae.g__Klebsiella.Other	0.771429	0.0723965	0.272179
k__Bacteria.p__Firmicutes.c__Clostridia.o__Clostridiales.f__Lachnospiraceae.g__.s__	k__Bacteria.p__Proteobacteria.c__Gammaproteobacteria.o__Enterobacteriales.f__Enterobacteriaceae.g__Klebsiella.Other	-0.771429	0.0723965	0.272179
enteropeptidase..OS.Mus.musculus.	k__Bacteria.p__Proteobacteria.c__Gammaproteobacteria.o__Enterobacteriales.f__Enterobacteriaceae.g__Proteus.s__	-0.771429	0.0723965	0.272179
cytosol.aminopeptidase.family..catalytic.domain.protein..Escherichia.coli.MS.69.1.	k__Bacteria.p__Proteobacteria.c__Gammaproteobacteria.o__Enterobacteriales.f__Enterobacteriaceae.g__Proteus.s__	-0.771429	0.0723965	0.272179
k__Bacteria.p__Firmicutes.c__Bacilli.o__Lactobacillales.f__Enterococcaceae.g__.s__	k__Bacteria.p__Proteobacteria.c__Gammaproteobacteria.o__Enterobacteriales.f__Enterobacteriaceae.g__Proteus.s__	0.771429	0.0723965	0.272179
k__Bacteria.p__Firmicutes.c__Clostridia.o__Clostridiales.f__Lachnospiraceae.g__.s__	k__Bacteria.p__Proteobacteria.c__Gammaproteobacteria.o__Enterobacteriales.f__Enterobacteriaceae.g__Proteus.s__	-0.771429	0.0723965	0.272179
enteropeptidase..OS.Mus.musculus.	k__Bacteria.p__Proteobacteria.c__Gammaproteobacteria.o__Enterobacteriales.f__Enterobacteriaceae.g__Serratia.s__	-0.771429	0.0723965	0.272179
cytosol.aminopeptidase.family..catalytic.domain.protein..Escherichia.coli.MS.69.1.	k__Bacteria.p__Proteobacteria.c__Gammaproteobacteria.o__Enterobacteriales.f__Enterobacteriaceae.g__Serratia.s__	-0.771429	0.0723965	0.272179
k__Bacteria.p__Firmicutes.c__Bacilli.o__Lactobacillales.f__Enterococcaceae.g__.s__	k__Bacteria.p__Proteobacteria.c__Gammaproteobacteria.o__Enterobacteriales.f__Enterobacteriaceae.g__Serratia.s__	0.771429	0.0723965	0.272179
k__Bacteria.p__Firmicutes.c__Clostridia.o__Clostridiales.f__Lachnospiraceae.g__.s__	k__Bacteria.p__Proteobacteria.c__Gammaproteobacteria.o__Enterobacteriales.f__Enterobacteriaceae.g__Serratia.s__	-0.771429	0.0723965	0.272179
enteropeptidase..OS.Mus.musculus.	k__Bacteria.p__Proteobacteria.c__Gammaproteobacteria.o__Oceanospirillales.f__Halomonadaceae.g__.s__	-0.771429	0.0723965	0.272179
cytosol.aminopeptidase.family..catalytic.domain.protein..Escherichia.coli.MS.69.1.	k__Bacteria.p__Proteobacteria.c__Gammaproteobacteria.o__Oceanospirillales.f__Halomonadaceae.g__.s__	-0.771429	0.0723965	0.272179
k__Bacteria.p__Firmicutes.c__Bacilli.o__Lactobacillales.f__Enterococcaceae.g__.s__	k__Bacteria.p__Proteobacteria.c__Gammaproteobacteria.o__Oceanospirillales.f__Halomonadaceae.g__.s__	0.771429	0.0723965	0.272179
k__Bacteria.p__Firmicutes.c__Clostridia.o__Clostridiales.f__Lachnospiraceae.g__.s__	k__Bacteria.p__Proteobacteria.c__Gammaproteobacteria.o__Oceanospirillales.f__Halomonadaceae.g__.s__	-0.771429	0.0723965	0.272179
enteropeptidase..OS.Mus.musculus.	k__Bacteria.p__Proteobacteria.c__Gammaproteobacteria.o__Oceanospirillales.f__Halomonadaceae.g__Halomonas.s__	-0.771429	0.0723965	0.272179
cytosol.aminopeptidase.family..catalytic.domain.protein..Escherichia.coli.MS.69.1.	k__Bacteria.p__Proteobacteria.c__Gammaproteobacteria.o__Oceanospirillales.f__Halomonadaceae.g__Halomonas.s__	-0.771429	0.0723965	0.272179
k__Bacteria.p__Firmicutes.c__Bacilli.o__Lactobacillales.f__Enterococcaceae.g__.s__	k__Bacteria.p__Proteobacteria.c__Gammaproteobacteria.o__Oceanospirillales.f__Halomonadaceae.g__Halomonas.s__	0.771429	0.0723965	0.272179
k__Bacteria.p__Firmicutes.c__Clostridia.o__Clostridiales.f__Lachnospiraceae.g__.s__	k__Bacteria.p__Proteobacteria.c__Gammaproteobacteria.o__Oceanospirillales.f__Halomonadaceae.g__Halomonas.s__	-0.771429	0.0723965	0.272179
enteropeptidase..OS.Mus.musculus.	k__Bacteria.p__Proteobacteria.c__Gammaproteobacteria.o__Pseudomonadales.f__Pseudomonadaceae.g__Pseudomonas.s__	-0.771429	0.0723965	0.272179
cytosol.aminopeptidase.family..catalytic.domain.protein..Escherichia.coli.MS.69.1.	k__Bacteria.p__Proteobacteria.c__Gammaproteobacteria.o__Pseudomonadales.f__Pseudomonadaceae.g__Pseudomonas.s__	-0.771429	0.0723965	0.272179
k__Bacteria.p__Firmicutes.c__Bacilli.o__Lactobacillales.f__Enterococcaceae.g__.s__	k__Bacteria.p__Proteobacteria.c__Gammaproteobacteria.o__Pseudomonadales.f__Pseudomonadaceae.g__Pseudomonas.s__	0.771429	0.0723965	0.272179
k__Bacteria.p__Firmicutes.c__Clostridia.o__Clostridiales.f__Lachnospiraceae.g__.s__	k__Bacteria.p__Proteobacteria.c__Gammaproteobacteria.o__Pseudomonadales.f__Pseudomonadaceae.g__Pseudomonas.s__	-0.771429	0.0723965	0.272179
enteropeptidase..OS.Mus.musculus.	k__Bacteria.p__Proteobacteria.c__Gammaproteobacteria.o__Xanthomonadales.f__Xanthomonadaceae.g__Stenotrophomonas.s__	-0.771429	0.0723965	0.272179
cytosol.aminopeptidase.family..catalytic.domain.protein..Escherichia.coli.MS.69.1.	k__Bacteria.p__Proteobacteria.c__Gammaproteobacteria.o__Xanthomonadales.f__Xanthomonadaceae.g__Stenotrophomonas.s__	-0.771429	0.0723965	0.272179
k__Bacteria.p__Firmicutes.c__Bacilli.o__Lactobacillales.f__Enterococcaceae.g__.s__	k__Bacteria.p__Proteobacteria.c__Gammaproteobacteria.o__Xanthomonadales.f__Xanthomonadaceae.g__Stenotrophomonas.s__	0.771429	0.0723965	0.272179
k__Bacteria.p__Firmicutes.c__Clostridia.o__Clostridiales.f__Lachnospiraceae.g__.s__	k__Bacteria.p__Proteobacteria.c__Gammaproteobacteria.o__Xanthomonadales.f__Xanthomonadaceae.g__Stenotrophomonas.s__	-0.771429	0.0723965	0.272179
Phospholipase.B1..membrane.associated..OS.Mus.musculus.	k__Bacteria.p__Tenericutes.c__Mollicutes.o__Anaeroplasmatales.f__Anaeroplasmataceae.g__Anaeroplasma.s__	-0.771429	0.0723965	0.272179
Chymotrypsin.like.elastase.family.member.1..OS.Mus.musculus.	k__Bacteria.p__Tenericutes.c__Mollicutes.o__RF39.f__.g__.s__	-0.771429	0.0723965	0.272179
enteropeptidase..OS.Mus.musculus.	k__Bacteria.p__Verrucomicrobia.c__Verrucomicrobiae.o__Verrucomicrobiales.f__Verrucomicrobiaceae.g__Akkermansia.s__muciniphila	-0.771429	0.0723965	0.272179
cytosol.aminopeptidase.family..catalytic.domain.protein..Escherichia.coli.MS.69.1.	k__Bacteria.p__Verrucomicrobia.c__Verrucomicrobiae.o__Verrucomicrobiales.f__Verrucomicrobiaceae.g__Akkermansia.s__muciniphila	-0.771429	0.0723965	0.272179
k__Bacteria.p__Firmicutes.c__Bacilli.o__Lactobacillales.f__Enterococcaceae.g__.s__	k__Bacteria.p__Verrucomicrobia.c__Verrucomicrobiae.o__Verrucomicrobiales.f__Verrucomicrobiaceae.g__Akkermansia.s__muciniphila	0.771429	0.0723965	0.272179
k__Bacteria.p__Firmicutes.c__Clostridia.o__Clostridiales.f__Lachnospiraceae.g__.s__	k__Bacteria.p__Verrucomicrobia.c__Verrucomicrobiae.o__Verrucomicrobiales.f__Verrucomicrobiaceae.g__Akkermansia.s__muciniphila	-0.771429	0.0723965	0.272179
angiotensin.converting.enzyme.2..OS.Mus.musculus.	Anionic.trypsin.2..OS.Mus.musculus.	0.714286	0.110787	0.379369
aminopeptidase.N..OS.Mus.musculus.	Anionic.trypsin.2..OS.Mus.musculus.	-0.714286	0.110787	0.379369
Carbonic.anhydrase.6..OS.Mus.musculus.	Probable.aminopeptidase.NPEPL1..OS.Mus.musculus.	0.714286	0.110787	0.379369
Anionic.trypsin.2..OS.Mus.musculus.	Kallikrein.1..OS.Mus.musculus.	0.714286	0.110787	0.379369
Pancreatic.triacylglycerol.lipase..OS.Mus.musculus.	enteropeptidase..OS.Mus.musculus.	-0.714286	0.110787	0.379369
Anionic.trypsin.2..OS.Mus.musculus.	cytosolic.non.specific.dipeptidase..OS.Mus.musculus.	0.714286	0.110787	0.379369
Kallikrein.1..OS.Mus.musculus.	cytosolic.non.specific.dipeptidase..OS.Mus.musculus.	0.714286	0.110787	0.379369
Pancreatic.triacylglycerol.lipase..OS.Mus.musculus.	cytosol.aminopeptidase.family..catalytic.domain.protein..Escherichia.coli.MS.69.1.	-0.714286	0.110787	0.379369
Carbonic.anhydrase.6..OS.Mus.musculus.	Aspartyl.aminopeptidase..OS.Mus.musculus.	0.714286	0.110787	0.379369
Chymotrypsin.like.elastase.family.member.3B..OS.Mus.musculus.	Angiotensin.converting.enzyme..OS.Mus.musculus.	0.714286	0.110787	0.379369
N.acetylated.alpha.linked.acidic.dipeptidase.like.protein..OS.Mus.musculus.	Serine.protease.inhibitor.A3N..OS.Mus.musculus.	0.714286	0.110787	0.379369
Cathepsin.B..OS.Mus.musculus.	Alpha.1.antitrypsin.1.5..OS.Mus.musculus.	-0.714286	0.110787	0.379369
Carboxypeptidase.Q..OS.Mus.musculus.	Alpha.1.antitrypsin.1.5..OS.Mus.musculus.	0.714286	0.110787	0.379369
Chymotrypsin.like.elastase.family.member.2A..OS.Mus.musculus.	Antithrombin.III..OS.Mus.musculus.	0.714286	0.110787	0.379369
Chymotrypsin.like.elastase.family.member.1..OS.Mus.musculus.	Alpha.1.antitrypsin.1.2..OS.Mus.musculus.	0.714286	0.110787	0.379369
Chymotrypsin.like.elastase.family.member.2A..OS.Mus.musculus.	Alpha.1.antitrypsin.1.2..OS.Mus.musculus.	0.714286	0.110787	0.379369
Carboxypeptidase.A2..OS.Mus.musculus.	Alpha.1.antitrypsin.1.4..OS.Mus.musculus.	0.714286	0.110787	0.379369
Chymotrypsin.like.elastase.family.member.1..OS.Mus.musculus.	Alpha.1.antitrypsin.1.4..OS.Mus.musculus.	0.714286	0.110787	0.379369
Serine.protease.inhibitor.A3M..OS.Mus.musculus.	Alpha.1.antitrypsin.1.4..OS.Mus.musculus.	0.714286	0.110787	0.379369
angiotensin.converting.enzyme.2..OS.Mus.musculus.	Alpha.1.antitrypsin.1.1..OS.Mus.musculus.	0.714286	0.110787	0.379369
Anionic.trypsin.2..OS.Mus.musculus.	Alpha.1.antitrypsin.1.1..OS.Mus.musculus.	0.714286	0.110787	0.379369
Carboxypeptidase.Q..OS.Mus.musculus.	serpin.B6..OS.Mus.musculus.	0.714286	0.110787	0.379369
Chymotrypsinogen.B..OS.Mus.musculus.	Isoform.2.of.Meprin.A.subunit.beta..OS.Mus.musculus.	0.714286	0.110787	0.379369
enteropeptidase..OS.Mus.musculus.	Isoform.2.of.Meprin.A.subunit.beta..OS.Mus.musculus.	0.714286	0.110787	0.379369
cytosol.aminopeptidase.family..catalytic.domain.protein..Escherichia.coli.MS.69.1.	Isoform.2.of.Meprin.A.subunit.beta..OS.Mus.musculus.	0.714286	0.110787	0.379369
angiotensin.converting.enzyme.2..OS.Mus.musculus.	Unassigned.Other.Other.Other.Other.Other.Other	-0.714286	0.110787	0.379369
Anionic.trypsin.2..OS.Mus.musculus.	Unassigned.Other.Other.Other.Other.Other.Other	-0.714286	0.110787	0.379369
Alpha.1.antitrypsin.1.1..OS.Mus.musculus.	Unassigned.Other.Other.Other.Other.Other.Other	-0.714286	0.110787	0.379369
Chymotrypsin.like.elastase.family.member.1..OS.Mus.musculus.	k__Bacteria.p__Actinobacteria.c__Coriobacteriia.o__Coriobacteriales.f__Coriobacteriaceae.g__.s__	-0.714286	0.110787	0.379369
Kallikrein.1..OS.Mus.musculus.	k__Bacteria.p__Actinobacteria.c__Coriobacteriia.o__Coriobacteriales.f__Coriobacteriaceae.g__.s__	0.714286	0.110787	0.379369
Alpha.1.antitrypsin.1.2..OS.Mus.musculus.	k__Bacteria.p__Actinobacteria.c__Coriobacteriia.o__Coriobacteriales.f__Coriobacteriaceae.g__.s__	-0.714286	0.110787	0.379369
Alpha.1.antitrypsin.1.4..OS.Mus.musculus.	k__Bacteria.p__Actinobacteria.c__Coriobacteriia.o__Coriobacteriales.f__Coriobacteriaceae.g__.s__	-0.714286	0.110787	0.379369
serpin.B6..OS.Mus.musculus.	k__Bacteria.p__Actinobacteria.c__Coriobacteriia.o__Coriobacteriales.f__Coriobacteriaceae.g__.s__	0.714286	0.110787	0.379369
Carbonic.anhydrase.6..OS.Mus.musculus.	k__Bacteria.p__Actinobacteria.c__Coriobacteriia.o__Coriobacteriales.f__Coriobacteriaceae.g__Adlercreutzia.s__	-0.714286	0.110787	0.379369
Probable.aminopeptidase.NPEPL1..OS.Mus.musculus.	k__Bacteria.p__Actinobacteria.c__Coriobacteriia.o__Coriobacteriales.f__Coriobacteriaceae.g__Adlercreutzia.s__	-0.714286	0.110787	0.379369
N.acetylated.alpha.linked.acidic.dipeptidase.like.protein..OS.Mus.musculus.	k__Bacteria.p__Actinobacteria.c__Coriobacteriia.o__Coriobacteriales.f__Coriobacteriaceae.g__Adlercreutzia.s__	-0.714286	0.110787	0.379369
dipeptidase.1..OS.Mus.musculus.	k__Bacteria.p__Bacteroidetes.c__Bacteroidia.o__Bacteroidales.f__S24.7.g__.s__	0.714286	0.110787	0.379369
N.acetylated.alpha.linked.acidic.dipeptidase.like.protein..OS.Mus.musculus.	k__Bacteria.p__Bacteroidetes.c__Bacteroidia.o__Bacteroidales.f__S24.7.g__.s__	0.714286	0.110787	0.379369
Unassigned.Other.Other.Other.Other.Other.Other	k__Bacteria.p__Bacteroidetes.c__Bacteroidia.o__Bacteroidales.f__S24.7.g__.s__	-0.714286	0.110787	0.379369
dipeptidase.1..OS.Mus.musculus.	k__Bacteria.p__Firmicutes.Other.Other.Other.Other.Other	0.714286	0.110787	0.379369
Unassigned.Other.Other.Other.Other.Other.Other	k__Bacteria.p__Firmicutes.Other.Other.Other.Other.Other	-0.714286	0.110787	0.379369
Carbonic.anhydrase.6..OS.Mus.musculus.	k__Bacteria.p__Firmicutes.c__Bacilli.o__Bacillales.f__Staphylococcaceae.g__Staphylococcus.Other	-0.714286	0.110787	0.379369
N.acetylated.alpha.linked.acidic.dipeptidase.like.protein..OS.Mus.musculus.	k__Bacteria.p__Firmicutes.c__Bacilli.o__Bacillales.f__Staphylococcaceae.g__Staphylococcus.Other	-0.714286	0.110787	0.379369
Serine.protease.inhibitor.A3N..OS.Mus.musculus.	k__Bacteria.p__Firmicutes.c__Bacilli.o__Bacillales.f__Staphylococcaceae.g__Staphylococcus.Other	-0.714286	0.110787	0.379369
Chymotrypsinogen.B..OS.Mus.musculus.	k__Bacteria.p__Firmicutes.c__Bacilli.o__Bacillales.f__Staphylococcaceae.g__Staphylococcus.s__sciuri	-0.714286	0.110787	0.379369
enteropeptidase..OS.Mus.musculus.	k__Bacteria.p__Firmicutes.c__Bacilli.o__Bacillales.f__Staphylococcaceae.g__Staphylococcus.s__sciuri	-0.714286	0.110787	0.379369
cytosol.aminopeptidase.family..catalytic.domain.protein..Escherichia.coli.MS.69.1.	k__Bacteria.p__Firmicutes.c__Bacilli.o__Bacillales.f__Staphylococcaceae.g__Staphylococcus.s__sciuri	-0.714286	0.110787	0.379369
Angiotensin.converting.enzyme..OS.Mus.musculus.	k__Bacteria.p__Firmicutes.c__Bacilli.o__Lactobacillales.f__Enterococcaceae.g__.s__	0.714286	0.110787	0.379369
dipeptidase.1..OS.Mus.musculus.	k__Bacteria.p__Firmicutes.c__Bacilli.o__Lactobacillales.f__Lactobacillaceae.g__Lactobacillus.s__	-0.714286	0.110787	0.379369
Carboxypeptidase.Q..OS.Mus.musculus.	k__Bacteria.p__Firmicutes.c__Bacilli.o__Turicibacterales.f__Turicibacteraceae.g__Turicibacter.s__	0.714286	0.110787	0.379369
Alpha.1.antitrypsin.1.5..OS.Mus.musculus.	k__Bacteria.p__Firmicutes.c__Bacilli.o__Turicibacterales.f__Turicibacteraceae.g__Turicibacter.s__	0.714286	0.110787	0.379369
Meprin.A.subunit.alpha..OS.Mus.musculus.	k__Bacteria.p__Firmicutes.c__Clostridia.o__Clostridiales.Other.Other.Other	-0.714286	0.110787	0.379369
Cathepsin.B..OS.Mus.musculus.	k__Bacteria.p__Firmicutes.c__Clostridia.o__Clostridiales.f__Clostridiaceae.g__.s__	-0.714286	0.110787	0.379369
Alpha.1.antitrypsin.1.5..OS.Mus.musculus.	k__Bacteria.p__Firmicutes.c__Clostridia.o__Clostridiales.f__Clostridiaceae.g__.s__	0.714286	0.110787	0.379369
Serpin.B12..OS.Mus.musculus.	k__Bacteria.p__Firmicutes.c__Clostridia.o__Clostridiales.f__Clostridiaceae.g__.s__	0.714286	0.110787	0.379369
k__Bacteria.p__Firmicutes.c__Bacilli.o__Bacillales.f__Staphylococcaceae.g__Staphylococcus.Other	k__Bacteria.p__Firmicutes.c__Clostridia.o__Clostridiales.f__Clostridiaceae.g__.s__	0.714286	0.110787	0.379369
Aspartyl.aminopeptidase..OS.Mus.musculus.	k__Bacteria.p__Firmicutes.c__Clostridia.o__Clostridiales.f__Clostridiaceae.g__Clostridium.s__	-0.714286	0.110787	0.379369
Chymotrypsin.like.elastase.family.member.3B..OS.Mus.musculus.	k__Bacteria.p__Firmicutes.c__Clostridia.o__Clostridiales.f__Dehalobacteriaceae.g__Dehalobacterium.s__	0.714286	0.110787	0.379369
Angiotensin.converting.enzyme..OS.Mus.musculus.	k__Bacteria.p__Firmicutes.c__Clostridia.o__Clostridiales.f__Dehalobacteriaceae.g__Dehalobacterium.s__	0.714286	0.110787	0.379369
Phospholipase.B1..membrane.associated..OS.Mus.musculus.	k__Bacteria.p__Firmicutes.c__Clostridia.o__Clostridiales.f__Lachnospiraceae.Other.Other	0.714286	0.110787	0.379369
k__Bacteria.p__Firmicutes.c__Clostridia.o__Clostridiales.f__.g__.s__	k__Bacteria.p__Firmicutes.c__Clostridia.o__Clostridiales.f__Lachnospiraceae.g__.s__	0.714286	0.110787	0.379369
Serine.protease.inhibitor.A3M..OS.Mus.musculus.	k__Bacteria.p__Firmicutes.c__Clostridia.o__Clostridiales.f__Lachnospiraceae.g__Anaerostipes.s__	0.714286	0.110787	0.379369
Chymotrypsin.like.elastase.family.member.1..OS.Mus.musculus.	k__Bacteria.p__Firmicutes.c__Clostridia.o__Clostridiales.f__Lachnospiraceae.g__Blautia.s__producta	0.714286	0.110787	0.379369
dipeptidase.1..OS.Mus.musculus.	k__Bacteria.p__Firmicutes.c__Clostridia.o__Clostridiales.f__Lachnospiraceae.g__Coprococcus.s__	-0.714286	0.110787	0.379369
N.acetylated.alpha.linked.acidic.dipeptidase.like.protein..OS.Mus.musculus.	k__Bacteria.p__Firmicutes.c__Clostridia.o__Clostridiales.f__Lachnospiraceae.g__Coprococcus.s__	-0.714286	0.110787	0.379369
Unassigned.Other.Other.Other.Other.Other.Other	k__Bacteria.p__Firmicutes.c__Clostridia.o__Clostridiales.f__Lachnospiraceae.g__Coprococcus.s__	0.714286	0.110787	0.379369
k__Bacteria.p__Actinobacteria.c__Coriobacteriia.o__Coriobacteriales.f__Coriobacteriaceae.g__Adlercreutzia.s__	k__Bacteria.p__Firmicutes.c__Clostridia.o__Clostridiales.f__Lachnospiraceae.g__Dorea.s__	-0.714286	0.110787	0.379369
k__Bacteria.p__Firmicutes.c__Bacilli.o__Lactobacillales.f__Enterococcaceae.g__.s__	k__Bacteria.p__Firmicutes.c__Clostridia.o__Clostridiales.f__Lachnospiraceae.g__Dorea.s__	-0.714286	0.110787	0.379369
Serine.protease.inhibitor.A3M..OS.Mus.musculus.	k__Bacteria.p__Firmicutes.c__Clostridia.o__Clostridiales.f__Lachnospiraceae.g__.Ruminococcus..s__gnavus	-0.714286	0.110787	0.379369
Alpha.1.antitrypsin.1.4..OS.Mus.musculus.	k__Bacteria.p__Firmicutes.c__Clostridia.o__Clostridiales.f__Lachnospiraceae.g__.Ruminococcus..s__gnavus	-0.714286	0.110787	0.379369
k__Bacteria.p__Actinobacteria.c__Actinobacteria.o__Actinomycetales.f__Microbacteriaceae.Other.Other	k__Bacteria.p__Firmicutes.c__Clostridia.o__Clostridiales.f__Lachnospiraceae.g__.Ruminococcus..s__gnavus	-0.714286	0.110787	0.379369
k__Bacteria.p__Actinobacteria.c__Actinobacteria.o__Actinomycetales.f__Microbacteriaceae.g__Curtobacterium.s__	k__Bacteria.p__Firmicutes.c__Clostridia.o__Clostridiales.f__Lachnospiraceae.g__.Ruminococcus..s__gnavus	-0.714286	0.110787	0.379369
k__Bacteria.p__Actinobacteria.c__Actinobacteria.o__Bifidobacteriales.f__Bifidobacteriaceae.g__Bifidobacterium.Other	k__Bacteria.p__Firmicutes.c__Clostridia.o__Clostridiales.f__Lachnospiraceae.g__.Ruminococcus..s__gnavus	-0.714286	0.110787	0.379369
k__Bacteria.p__Actinobacteria.c__Actinobacteria.o__Bifidobacteriales.f__Bifidobacteriaceae.g__Bifidobacterium.s__longum	k__Bacteria.p__Firmicutes.c__Clostridia.o__Clostridiales.f__Lachnospiraceae.g__.Ruminococcus..s__gnavus	-0.714286	0.110787	0.379369
k__Bacteria.p__Actinobacteria.c__Actinobacteria.o__Bifidobacteriales.f__Bifidobacteriaceae.g__Bifidobacterium.s__pseudolongum	k__Bacteria.p__Firmicutes.c__Clostridia.o__Clostridiales.f__Lachnospiraceae.g__.Ruminococcus..s__gnavus	-0.714286	0.110787	0.379369
k__Bacteria.p__Bacteroidetes.c__Bacteroidia.o__Bacteroidales.f__Rikenellaceae.g__AF12.s__	k__Bacteria.p__Firmicutes.c__Clostridia.o__Clostridiales.f__Lachnospiraceae.g__.Ruminococcus..s__gnavus	-0.714286	0.110787	0.379369
k__Bacteria.p__Bacteroidetes.c__Bacteroidia.o__Bacteroidales.f__Rikenellaceae.g__Rikenella.s__	k__Bacteria.p__Firmicutes.c__Clostridia.o__Clostridiales.f__Lachnospiraceae.g__.Ruminococcus..s__gnavus	-0.714286	0.110787	0.379369
k__Bacteria.p__Bacteroidetes.c__Bacteroidia.o__Bacteroidales.f__.Paraprevotellaceae..g__.Prevotella..s__	k__Bacteria.p__Firmicutes.c__Clostridia.o__Clostridiales.f__Lachnospiraceae.g__.Ruminococcus..s__gnavus	-0.714286	0.110787	0.379369
k__Bacteria.p__Cyanobacteria.c__4C0d.2.o__YS2.f__.g__.s__	k__Bacteria.p__Firmicutes.c__Clostridia.o__Clostridiales.f__Lachnospiraceae.g__.Ruminococcus..s__gnavus	-0.714286	0.110787	0.379369
k__Bacteria.p__Cyanobacteria.c__Chloroplast.o__Streptophyta.f__.g__.s__	k__Bacteria.p__Firmicutes.c__Clostridia.o__Clostridiales.f__Lachnospiraceae.g__.Ruminococcus..s__gnavus	-0.714286	0.110787	0.379369
k__Bacteria.p__Firmicutes.c__Bacilli.o__Bacillales.f__Bacillaceae.g__Bacillus.Other	k__Bacteria.p__Firmicutes.c__Clostridia.o__Clostridiales.f__Lachnospiraceae.g__.Ruminococcus..s__gnavus	-0.714286	0.110787	0.379369
k__Bacteria.p__Firmicutes.c__Bacilli.o__Bacillales.f__Paenibacillaceae.g__Paenibacillus.s__	k__Bacteria.p__Firmicutes.c__Clostridia.o__Clostridiales.f__Lachnospiraceae.g__.Ruminococcus..s__gnavus	-0.714286	0.110787	0.379369
k__Bacteria.p__Firmicutes.c__Bacilli.o__Bacillales.f__Planococcaceae.g__.s__	k__Bacteria.p__Firmicutes.c__Clostridia.o__Clostridiales.f__Lachnospiraceae.g__.Ruminococcus..s__gnavus	-0.714286	0.110787	0.379369
k__Bacteria.p__Firmicutes.c__Bacilli.o__Bacillales.f__Staphylococcaceae.g__Staphylococcus.s__	k__Bacteria.p__Firmicutes.c__Clostridia.o__Clostridiales.f__Lachnospiraceae.g__.Ruminococcus..s__gnavus	-0.714286	0.110787	0.379369
k__Bacteria.p__Firmicutes.c__Bacilli.o__Lactobacillales.Other.Other.Other	k__Bacteria.p__Firmicutes.c__Clostridia.o__Clostridiales.f__Lachnospiraceae.g__.Ruminococcus..s__gnavus	-0.714286	0.110787	0.379369
k__Bacteria.p__Firmicutes.c__Bacilli.o__Lactobacillales.f__.g__.s__	k__Bacteria.p__Firmicutes.c__Clostridia.o__Clostridiales.f__Lachnospiraceae.g__.Ruminococcus..s__gnavus	-0.714286	0.110787	0.379369
k__Bacteria.p__Firmicutes.c__Bacilli.o__Lactobacillales.f__Carnobacteriaceae.g__Granulicatella.s__	k__Bacteria.p__Firmicutes.c__Clostridia.o__Clostridiales.f__Lachnospiraceae.g__.Ruminococcus..s__gnavus	-0.714286	0.110787	0.379369
k__Bacteria.p__Firmicutes.c__Bacilli.o__Lactobacillales.f__Enterococcaceae.Other.Other	k__Bacteria.p__Firmicutes.c__Clostridia.o__Clostridiales.f__Lachnospiraceae.g__.Ruminococcus..s__gnavus	-0.714286	0.110787	0.379369
k__Bacteria.p__Firmicutes.c__Bacilli.o__Lactobacillales.f__Enterococcaceae.g__Enterococcus.Other	k__Bacteria.p__Firmicutes.c__Clostridia.o__Clostridiales.f__Lachnospiraceae.g__.Ruminococcus..s__gnavus	-0.714286	0.110787	0.379369
k__Bacteria.p__Firmicutes.c__Bacilli.o__Lactobacillales.f__Enterococcaceae.g__Enterococcus.s__	k__Bacteria.p__Firmicutes.c__Clostridia.o__Clostridiales.f__Lachnospiraceae.g__.Ruminococcus..s__gnavus	-0.714286	0.110787	0.379369
k__Bacteria.p__Firmicutes.c__Bacilli.o__Lactobacillales.f__Enterococcaceae.g__Enterococcus.s__casseliflavus	k__Bacteria.p__Firmicutes.c__Clostridia.o__Clostridiales.f__Lachnospiraceae.g__.Ruminococcus..s__gnavus	-0.714286	0.110787	0.379369
k__Bacteria.p__Firmicutes.c__Bacilli.o__Lactobacillales.f__Lactobacillaceae.g__Lactobacillus.Other	k__Bacteria.p__Firmicutes.c__Clostridia.o__Clostridiales.f__Lachnospiraceae.g__.Ruminococcus..s__gnavus	-0.714286	0.110787	0.379369
k__Bacteria.p__Firmicutes.c__Bacilli.o__Lactobacillales.f__Lactobacillaceae.g__Lactobacillus.s__reuteri	k__Bacteria.p__Firmicutes.c__Clostridia.o__Clostridiales.f__Lachnospiraceae.g__.Ruminococcus..s__gnavus	-0.714286	0.110787	0.379369
k__Bacteria.p__Firmicutes.c__Bacilli.o__Lactobacillales.f__Lactobacillaceae.g__Pediococcus.s__acidilactici	k__Bacteria.p__Firmicutes.c__Clostridia.o__Clostridiales.f__Lachnospiraceae.g__.Ruminococcus..s__gnavus	-0.714286	0.110787	0.379369
k__Bacteria.p__Firmicutes.c__Bacilli.o__Lactobacillales.f__Leuconostocaceae.g__.s__	k__Bacteria.p__Firmicutes.c__Clostridia.o__Clostridiales.f__Lachnospiraceae.g__.Ruminococcus..s__gnavus	-0.714286	0.110787	0.379369
k__Bacteria.p__Firmicutes.c__Bacilli.o__Lactobacillales.f__Streptococcaceae.g__Lactococcus.s__	k__Bacteria.p__Firmicutes.c__Clostridia.o__Clostridiales.f__Lachnospiraceae.g__.Ruminococcus..s__gnavus	-0.714286	0.110787	0.379369
k__Bacteria.p__Firmicutes.c__Bacilli.o__Lactobacillales.f__Streptococcaceae.g__Streptococcus.s__	k__Bacteria.p__Firmicutes.c__Clostridia.o__Clostridiales.f__Lachnospiraceae.g__.Ruminococcus..s__gnavus	-0.714286	0.110787	0.379369
k__Bacteria.p__Firmicutes.c__Clostridia.o__Clostridiales.f__Christensenellaceae.g__.s__	k__Bacteria.p__Firmicutes.c__Clostridia.o__Clostridiales.f__Lachnospiraceae.g__.Ruminococcus..s__gnavus	-0.714286	0.110787	0.379369
k__Bacteria.p__Firmicutes.c__Clostridia.o__Clostridiales.f__Clostridiaceae.g__Candidatus.Arthromitus.s__	k__Bacteria.p__Firmicutes.c__Clostridia.o__Clostridiales.f__Lachnospiraceae.g__.Ruminococcus..s__gnavus	-0.714286	0.110787	0.379369
k__Bacteria.p__Firmicutes.c__Clostridia.o__Clostridiales.f__Clostridiaceae.g__Clostridium.Other	k__Bacteria.p__Firmicutes.c__Clostridia.o__Clostridiales.f__Lachnospiraceae.g__.Ruminococcus..s__gnavus	-0.714286	0.110787	0.379369
k__Bacteria.p__Firmicutes.c__Clostridia.o__Clostridiales.f__Clostridiaceae.g__SMB53.s__	k__Bacteria.p__Firmicutes.c__Clostridia.o__Clostridiales.f__Lachnospiraceae.g__.Ruminococcus..s__gnavus	-0.714286	0.110787	0.379369
k__Bacteria.p__Firmicutes.c__Clostridia.o__Clostridiales.f__Eubacteriaceae.g__Anaerofustis.s__	k__Bacteria.p__Firmicutes.c__Clostridia.o__Clostridiales.f__Lachnospiraceae.g__.Ruminococcus..s__gnavus	-0.714286	0.110787	0.379369
k__Bacteria.p__Firmicutes.c__Clostridia.o__Clostridiales.f__Lachnospiraceae.g__Blautia.Other	k__Bacteria.p__Firmicutes.c__Clostridia.o__Clostridiales.f__Lachnospiraceae.g__.Ruminococcus..s__gnavus	-0.714286	0.110787	0.379369
k__Bacteria.p__Firmicutes.c__Clostridia.o__Clostridiales.f__Lachnospiraceae.g__Blautia.s__	k__Bacteria.p__Firmicutes.c__Clostridia.o__Clostridiales.f__Lachnospiraceae.g__.Ruminococcus..s__gnavus	-0.714286	0.110787	0.379369
k__Bacteria.p__Firmicutes.c__Clostridia.o__Clostridiales.f__Lachnospiraceae.g__.Ruminococcus..Other	k__Bacteria.p__Firmicutes.c__Clostridia.o__Clostridiales.f__Lachnospiraceae.g__.Ruminococcus..s__gnavus	-0.714286	0.110787	0.379369
cathepsin.S..OS.Mus.musculus.	k__Bacteria.p__Firmicutes.c__Clostridia.o__Clostridiales.f__Peptococcaceae.g__rc4.4.s__	-0.714286	0.110787	0.379369
Anionic.trypsin.2..OS.Mus.musculus.	k__Bacteria.p__Firmicutes.c__Clostridia.o__Clostridiales.f__Peptococcaceae.g__rc4.4.s__	-0.714286	0.110787	0.379369
Cathepsin.B..OS.Mus.musculus.	k__Bacteria.p__Firmicutes.c__Clostridia.o__Clostridiales.f__Peptococcaceae.g__rc4.4.s__	-0.714286	0.110787	0.379369
Alpha.1.antitrypsin.1.1..OS.Mus.musculus.	k__Bacteria.p__Firmicutes.c__Clostridia.o__Clostridiales.f__Peptococcaceae.g__rc4.4.s__	-0.714286	0.110787	0.379369
k__Bacteria.p__Firmicutes.c__Bacilli.o__Turicibacterales.f__Turicibacteraceae.g__Turicibacter.s__	k__Bacteria.p__Firmicutes.c__Clostridia.o__Clostridiales.f__Peptococcaceae.g__rc4.4.s__	0.714286	0.110787	0.379369
k__Bacteria.p__Firmicutes.c__Clostridia.o__Clostridiales.f__Clostridiaceae.Other.Other	k__Bacteria.p__Firmicutes.c__Clostridia.o__Clostridiales.f__Peptococcaceae.g__rc4.4.s__	0.714286	0.110787	0.379369
angiotensin.converting.enzyme.2..OS.Mus.musculus.	k__Bacteria.p__Firmicutes.c__Clostridia.o__Clostridiales.f__Peptostreptococcaceae.g__.s__	-0.714286	0.110787	0.379369
Chymotrypsinogen.B..OS.Mus.musculus.	k__Bacteria.p__Firmicutes.c__Clostridia.o__Clostridiales.f__Peptostreptococcaceae.g__.s__	-0.714286	0.110787	0.379369
Isoform.2.of.Meprin.A.subunit.beta..OS.Mus.musculus.	k__Bacteria.p__Firmicutes.c__Clostridia.o__Clostridiales.f__Peptostreptococcaceae.g__.s__	-0.714286	0.110787	0.379369
Unassigned.Other.Other.Other.Other.Other.Other	k__Bacteria.p__Firmicutes.c__Clostridia.o__Clostridiales.f__Peptostreptococcaceae.g__.s__	0.714286	0.110787	0.379369
k__Bacteria.p__Firmicutes.c__Bacilli.o__Bacillales.f__Staphylococcaceae.g__Staphylococcus.s__sciuri	k__Bacteria.p__Firmicutes.c__Clostridia.o__Clostridiales.f__Peptostreptococcaceae.g__.s__	0.714286	0.110787	0.379369
Chymotrypsin.like.elastase.family.member.3B..OS.Mus.musculus.	k__Bacteria.p__Firmicutes.c__Clostridia.o__Clostridiales.f__Ruminococcaceae.Other.Other	0.714286	0.110787	0.379369
Angiotensin.converting.enzyme..OS.Mus.musculus.	k__Bacteria.p__Firmicutes.c__Clostridia.o__Clostridiales.f__Ruminococcaceae.Other.Other	0.714286	0.110787	0.379369
cathepsin.S..OS.Mus.musculus.	k__Bacteria.p__Firmicutes.c__Clostridia.o__Clostridiales.f__Ruminococcaceae.g__.s__	-0.714286	0.110787	0.379369
Pancreatic.triacylglycerol.lipase..OS.Mus.musculus.	k__Bacteria.p__Firmicutes.c__Clostridia.o__Clostridiales.f__Ruminococcaceae.g__.s__	-0.714286	0.110787	0.379369
k__Bacteria.p__Firmicutes.Other.Other.Other.Other.Other	k__Bacteria.p__Firmicutes.c__Clostridia.o__Clostridiales.f__Ruminococcaceae.g__.s__	-0.714286	0.110787	0.379369
k__Bacteria.p__Firmicutes.c__Clostridia.o__Clostridiales.f__Clostridiaceae.Other.Other	k__Bacteria.p__Firmicutes.c__Clostridia.o__Clostridiales.f__Ruminococcaceae.g__.s__	0.714286	0.110787	0.379369
Chymotrypsin.like.elastase.family.member.2A..OS.Mus.musculus.	k__Bacteria.p__Firmicutes.c__Clostridia.o__Clostridiales.f__Ruminococcaceae.g__Oscillospira.s__	-0.714286	0.110787	0.379369
cytosolic.non.specific.dipeptidase..OS.Mus.musculus.	k__Bacteria.p__Firmicutes.c__Clostridia.o__Clostridiales.f__Ruminococcaceae.g__Oscillospira.s__	0.714286	0.110787	0.379369
k__Bacteria.p__Firmicutes.c__Clostridia.o__Clostridiales.f__.g__.s__	k__Bacteria.p__Firmicutes.c__Clostridia.o__Clostridiales.f__Ruminococcaceae.g__Oscillospira.s__	0.714286	0.110787	0.379369
k__Bacteria.p__Firmicutes.c__Clostridia.o__Clostridiales.f__Lachnospiraceae.g__.s__	k__Bacteria.p__Firmicutes.c__Clostridia.o__Clostridiales.f__Ruminococcaceae.g__Oscillospira.s__	0.714286	0.110787	0.379369
k__Bacteria.p__Actinobacteria.c__Actinobacteria.o__Actinomycetales.f__Microbacteriaceae.Other.Other	k__Bacteria.p__Firmicutes.c__Clostridia.o__Clostridiales.f__Ruminococcaceae.g__Ruminococcus.s__	-0.714286	0.110787	0.379369
k__Bacteria.p__Actinobacteria.c__Actinobacteria.o__Actinomycetales.f__Microbacteriaceae.g__Curtobacterium.s__	k__Bacteria.p__Firmicutes.c__Clostridia.o__Clostridiales.f__Ruminococcaceae.g__Ruminococcus.s__	-0.714286	0.110787	0.379369
k__Bacteria.p__Actinobacteria.c__Actinobacteria.o__Bifidobacteriales.f__Bifidobacteriaceae.g__Bifidobacterium.Other	k__Bacteria.p__Firmicutes.c__Clostridia.o__Clostridiales.f__Ruminococcaceae.g__Ruminococcus.s__	-0.714286	0.110787	0.379369
k__Bacteria.p__Actinobacteria.c__Actinobacteria.o__Bifidobacteriales.f__Bifidobacteriaceae.g__Bifidobacterium.s__longum	k__Bacteria.p__Firmicutes.c__Clostridia.o__Clostridiales.f__Ruminococcaceae.g__Ruminococcus.s__	-0.714286	0.110787	0.379369
k__Bacteria.p__Actinobacteria.c__Actinobacteria.o__Bifidobacteriales.f__Bifidobacteriaceae.g__Bifidobacterium.s__pseudolongum	k__Bacteria.p__Firmicutes.c__Clostridia.o__Clostridiales.f__Ruminococcaceae.g__Ruminococcus.s__	-0.714286	0.110787	0.379369
k__Bacteria.p__Bacteroidetes.c__Bacteroidia.o__Bacteroidales.f__Rikenellaceae.g__AF12.s__	k__Bacteria.p__Firmicutes.c__Clostridia.o__Clostridiales.f__Ruminococcaceae.g__Ruminococcus.s__	-0.714286	0.110787	0.379369
k__Bacteria.p__Bacteroidetes.c__Bacteroidia.o__Bacteroidales.f__Rikenellaceae.g__Rikenella.s__	k__Bacteria.p__Firmicutes.c__Clostridia.o__Clostridiales.f__Ruminococcaceae.g__Ruminococcus.s__	-0.714286	0.110787	0.379369
k__Bacteria.p__Bacteroidetes.c__Bacteroidia.o__Bacteroidales.f__S24.7.g__.s__	k__Bacteria.p__Firmicutes.c__Clostridia.o__Clostridiales.f__Ruminococcaceae.g__Ruminococcus.s__	-0.714286	0.110787	0.379369
k__Bacteria.p__Bacteroidetes.c__Bacteroidia.o__Bacteroidales.f__.Paraprevotellaceae..g__.Prevotella..s__	k__Bacteria.p__Firmicutes.c__Clostridia.o__Clostridiales.f__Ruminococcaceae.g__Ruminococcus.s__	-0.714286	0.110787	0.379369
k__Bacteria.p__Cyanobacteria.c__4C0d.2.o__YS2.f__.g__.s__	k__Bacteria.p__Firmicutes.c__Clostridia.o__Clostridiales.f__Ruminococcaceae.g__Ruminococcus.s__	-0.714286	0.110787	0.379369
k__Bacteria.p__Cyanobacteria.c__Chloroplast.o__Streptophyta.f__.g__.s__	k__Bacteria.p__Firmicutes.c__Clostridia.o__Clostridiales.f__Ruminococcaceae.g__Ruminococcus.s__	-0.714286	0.110787	0.379369
k__Bacteria.p__Firmicutes.c__Bacilli.o__Bacillales.f__Bacillaceae.g__Bacillus.Other	k__Bacteria.p__Firmicutes.c__Clostridia.o__Clostridiales.f__Ruminococcaceae.g__Ruminococcus.s__	-0.714286	0.110787	0.379369
k__Bacteria.p__Firmicutes.c__Bacilli.o__Bacillales.f__Paenibacillaceae.g__Paenibacillus.s__	k__Bacteria.p__Firmicutes.c__Clostridia.o__Clostridiales.f__Ruminococcaceae.g__Ruminococcus.s__	-0.714286	0.110787	0.379369
k__Bacteria.p__Firmicutes.c__Bacilli.o__Bacillales.f__Planococcaceae.g__.s__	k__Bacteria.p__Firmicutes.c__Clostridia.o__Clostridiales.f__Ruminococcaceae.g__Ruminococcus.s__	-0.714286	0.110787	0.379369
k__Bacteria.p__Firmicutes.c__Bacilli.o__Bacillales.f__Staphylococcaceae.g__Staphylococcus.s__	k__Bacteria.p__Firmicutes.c__Clostridia.o__Clostridiales.f__Ruminococcaceae.g__Ruminococcus.s__	-0.714286	0.110787	0.379369
k__Bacteria.p__Firmicutes.c__Bacilli.o__Lactobacillales.Other.Other.Other	k__Bacteria.p__Firmicutes.c__Clostridia.o__Clostridiales.f__Ruminococcaceae.g__Ruminococcus.s__	-0.714286	0.110787	0.379369
k__Bacteria.p__Firmicutes.c__Bacilli.o__Lactobacillales.f__.g__.s__	k__Bacteria.p__Firmicutes.c__Clostridia.o__Clostridiales.f__Ruminococcaceae.g__Ruminococcus.s__	-0.714286	0.110787	0.379369
k__Bacteria.p__Firmicutes.c__Bacilli.o__Lactobacillales.f__Carnobacteriaceae.g__Granulicatella.s__	k__Bacteria.p__Firmicutes.c__Clostridia.o__Clostridiales.f__Ruminococcaceae.g__Ruminococcus.s__	-0.714286	0.110787	0.379369
k__Bacteria.p__Firmicutes.c__Bacilli.o__Lactobacillales.f__Enterococcaceae.Other.Other	k__Bacteria.p__Firmicutes.c__Clostridia.o__Clostridiales.f__Ruminococcaceae.g__Ruminococcus.s__	-0.714286	0.110787	0.379369
k__Bacteria.p__Firmicutes.c__Bacilli.o__Lactobacillales.f__Enterococcaceae.g__Enterococcus.Other	k__Bacteria.p__Firmicutes.c__Clostridia.o__Clostridiales.f__Ruminococcaceae.g__Ruminococcus.s__	-0.714286	0.110787	0.379369
k__Bacteria.p__Firmicutes.c__Bacilli.o__Lactobacillales.f__Enterococcaceae.g__Enterococcus.s__	k__Bacteria.p__Firmicutes.c__Clostridia.o__Clostridiales.f__Ruminococcaceae.g__Ruminococcus.s__	-0.714286	0.110787	0.379369
k__Bacteria.p__Firmicutes.c__Bacilli.o__Lactobacillales.f__Enterococcaceae.g__Enterococcus.s__casseliflavus	k__Bacteria.p__Firmicutes.c__Clostridia.o__Clostridiales.f__Ruminococcaceae.g__Ruminococcus.s__	-0.714286	0.110787	0.379369
k__Bacteria.p__Firmicutes.c__Bacilli.o__Lactobacillales.f__Lactobacillaceae.g__Lactobacillus.Other	k__Bacteria.p__Firmicutes.c__Clostridia.o__Clostridiales.f__Ruminococcaceae.g__Ruminococcus.s__	-0.714286	0.110787	0.379369
k__Bacteria.p__Firmicutes.c__Bacilli.o__Lactobacillales.f__Lactobacillaceae.g__Lactobacillus.s__reuteri	k__Bacteria.p__Firmicutes.c__Clostridia.o__Clostridiales.f__Ruminococcaceae.g__Ruminococcus.s__	-0.714286	0.110787	0.379369
k__Bacteria.p__Firmicutes.c__Bacilli.o__Lactobacillales.f__Lactobacillaceae.g__Pediococcus.s__acidilactici	k__Bacteria.p__Firmicutes.c__Clostridia.o__Clostridiales.f__Ruminococcaceae.g__Ruminococcus.s__	-0.714286	0.110787	0.379369
k__Bacteria.p__Firmicutes.c__Bacilli.o__Lactobacillales.f__Leuconostocaceae.g__.s__	k__Bacteria.p__Firmicutes.c__Clostridia.o__Clostridiales.f__Ruminococcaceae.g__Ruminococcus.s__	-0.714286	0.110787	0.379369
k__Bacteria.p__Firmicutes.c__Bacilli.o__Lactobacillales.f__Streptococcaceae.g__Lactococcus.s__	k__Bacteria.p__Firmicutes.c__Clostridia.o__Clostridiales.f__Ruminococcaceae.g__Ruminococcus.s__	-0.714286	0.110787	0.379369
k__Bacteria.p__Firmicutes.c__Bacilli.o__Lactobacillales.f__Streptococcaceae.g__Streptococcus.s__	k__Bacteria.p__Firmicutes.c__Clostridia.o__Clostridiales.f__Ruminococcaceae.g__Ruminococcus.s__	-0.714286	0.110787	0.379369
k__Bacteria.p__Firmicutes.c__Clostridia.o__Clostridiales.f__Christensenellaceae.g__.s__	k__Bacteria.p__Firmicutes.c__Clostridia.o__Clostridiales.f__Ruminococcaceae.g__Ruminococcus.s__	-0.714286	0.110787	0.379369
k__Bacteria.p__Firmicutes.c__Clostridia.o__Clostridiales.f__Clostridiaceae.g__Candidatus.Arthromitus.s__	k__Bacteria.p__Firmicutes.c__Clostridia.o__Clostridiales.f__Ruminococcaceae.g__Ruminococcus.s__	-0.714286	0.110787	0.379369
k__Bacteria.p__Firmicutes.c__Clostridia.o__Clostridiales.f__Clostridiaceae.g__Clostridium.Other	k__Bacteria.p__Firmicutes.c__Clostridia.o__Clostridiales.f__Ruminococcaceae.g__Ruminococcus.s__	-0.714286	0.110787	0.379369
k__Bacteria.p__Firmicutes.c__Clostridia.o__Clostridiales.f__Clostridiaceae.g__SMB53.s__	k__Bacteria.p__Firmicutes.c__Clostridia.o__Clostridiales.f__Ruminococcaceae.g__Ruminococcus.s__	-0.714286	0.110787	0.379369
k__Bacteria.p__Firmicutes.c__Clostridia.o__Clostridiales.f__Eubacteriaceae.g__Anaerofustis.s__	k__Bacteria.p__Firmicutes.c__Clostridia.o__Clostridiales.f__Ruminococcaceae.g__Ruminococcus.s__	-0.714286	0.110787	0.379369
k__Bacteria.p__Firmicutes.c__Clostridia.o__Clostridiales.f__Lachnospiraceae.Other.Other	k__Bacteria.p__Firmicutes.c__Clostridia.o__Clostridiales.f__Ruminococcaceae.g__Ruminococcus.s__	0.714286	0.110787	0.379369
k__Bacteria.p__Firmicutes.c__Clostridia.o__Clostridiales.f__Lachnospiraceae.g__Blautia.Other	k__Bacteria.p__Firmicutes.c__Clostridia.o__Clostridiales.f__Ruminococcaceae.g__Ruminococcus.s__	-0.714286	0.110787	0.379369
k__Bacteria.p__Firmicutes.c__Clostridia.o__Clostridiales.f__Lachnospiraceae.g__Blautia.s__	k__Bacteria.p__Firmicutes.c__Clostridia.o__Clostridiales.f__Ruminococcaceae.g__Ruminococcus.s__	-0.714286	0.110787	0.379369
k__Bacteria.p__Firmicutes.c__Clostridia.o__Clostridiales.f__Lachnospiraceae.g__Coprococcus.s__	k__Bacteria.p__Firmicutes.c__Clostridia.o__Clostridiales.f__Ruminococcaceae.g__Ruminococcus.s__	0.714286	0.110787	0.379369
k__Bacteria.p__Firmicutes.c__Clostridia.o__Clostridiales.f__Lachnospiraceae.g__.Ruminococcus..Other	k__Bacteria.p__Firmicutes.c__Clostridia.o__Clostridiales.f__Ruminococcaceae.g__Ruminococcus.s__	-0.714286	0.110787	0.379369
Chymotrypsin.like.elastase.family.member.1..OS.Mus.musculus.	k__Bacteria.p__Firmicutes.c__Clostridia.o__Clostridiales.f__.Mogibacteriaceae..g__.s__	0.714286	0.110787	0.379369
k__Bacteria.p__Firmicutes.c__Clostridia.o__Clostridiales.Other.Other.Other	k__Bacteria.p__Firmicutes.c__Erysipelotrichi.o__Erysipelotrichales.f__Erysipelotrichaceae.g__.s__	0.714286	0.110787	0.379369
k__Bacteria.p__Firmicutes.c__Clostridia.o__Clostridiales.f__Lachnospiraceae.g__Blautia.s__producta	k__Bacteria.p__Firmicutes.c__Erysipelotrichi.o__Erysipelotrichales.f__Erysipelotrichaceae.g__.s__	-0.714286	0.110787	0.379369
k__Bacteria.p__Firmicutes.c__Clostridia.o__Clostridiales.f__.Mogibacteriaceae..g__.s__	k__Bacteria.p__Firmicutes.c__Erysipelotrichi.o__Erysipelotrichales.f__Erysipelotrichaceae.g__.s__	-0.714286	0.110787	0.379369
k__Bacteria.p__Firmicutes.c__Clostridia.o__Clostridiales.f__Lachnospiraceae.g__.Ruminococcus..s__gnavus	k__Bacteria.p__Firmicutes.c__Erysipelotrichi.o__Erysipelotrichales.f__Erysipelotrichaceae.g__Allobaculum.s__	-0.714286	0.110787	0.379369
k__Bacteria.p__Firmicutes.c__Clostridia.o__Clostridiales.f__Ruminococcaceae.g__Ruminococcus.s__	k__Bacteria.p__Firmicutes.c__Erysipelotrichi.o__Erysipelotrichales.f__Erysipelotrichaceae.g__Allobaculum.s__	-0.714286	0.110787	0.379369
k__Bacteria.p__Firmicutes.c__Clostridia.o__Clostridiales.f__Lachnospiraceae.g__.Ruminococcus..s__gnavus	k__Bacteria.p__Firmicutes.c__Erysipelotrichi.o__Erysipelotrichales.f__Erysipelotrichaceae.g__Clostridium.Other	-0.714286	0.110787	0.379369
k__Bacteria.p__Firmicutes.c__Clostridia.o__Clostridiales.f__Ruminococcaceae.g__Ruminococcus.s__	k__Bacteria.p__Firmicutes.c__Erysipelotrichi.o__Erysipelotrichales.f__Erysipelotrichaceae.g__Clostridium.Other	-0.714286	0.110787	0.379369
k__Bacteria.p__Firmicutes.c__Clostridia.o__Clostridiales.f__Lachnospiraceae.g__.Ruminococcus..s__gnavus	k__Bacteria.p__Firmicutes.c__Erysipelotrichi.o__Erysipelotrichales.f__Erysipelotrichaceae.g__Coprobacillus.s__	-0.714286	0.110787	0.379369
k__Bacteria.p__Firmicutes.c__Clostridia.o__Clostridiales.f__Ruminococcaceae.g__Ruminococcus.s__	k__Bacteria.p__Firmicutes.c__Erysipelotrichi.o__Erysipelotrichales.f__Erysipelotrichaceae.g__Coprobacillus.s__	-0.714286	0.110787	0.379369
k__Bacteria.p__Firmicutes.c__Clostridia.o__Clostridiales.f__Lachnospiraceae.g__.Ruminococcus..s__gnavus	k__Bacteria.p__Proteobacteria.c__Alphaproteobacteria.o__Rhizobiales.f__Rhizobiaceae.g__Agrobacterium.s__	-0.714286	0.110787	0.379369
k__Bacteria.p__Firmicutes.c__Clostridia.o__Clostridiales.f__Ruminococcaceae.g__Ruminococcus.s__	k__Bacteria.p__Proteobacteria.c__Alphaproteobacteria.o__Rhizobiales.f__Rhizobiaceae.g__Agrobacterium.s__	-0.714286	0.110787	0.379369
k__Bacteria.p__Firmicutes.c__Clostridia.o__Clostridiales.f__Lachnospiraceae.g__.Ruminococcus..s__gnavus	k__Bacteria.p__Proteobacteria.c__Alphaproteobacteria.o__Rickettsiales.f__mitochondria.Other.Other	-0.714286	0.110787	0.379369
k__Bacteria.p__Firmicutes.c__Clostridia.o__Clostridiales.f__Ruminococcaceae.g__Ruminococcus.s__	k__Bacteria.p__Proteobacteria.c__Alphaproteobacteria.o__Rickettsiales.f__mitochondria.Other.Other	-0.714286	0.110787	0.379369
k__Bacteria.p__Firmicutes.c__Clostridia.o__Clostridiales.f__Lachnospiraceae.g__.Ruminococcus..s__gnavus	k__Bacteria.p__Proteobacteria.c__Betaproteobacteria.o__Burkholderiales.f__Alcaligenaceae.g__.s__	-0.714286	0.110787	0.379369
k__Bacteria.p__Firmicutes.c__Clostridia.o__Clostridiales.f__Ruminococcaceae.g__Ruminococcus.s__	k__Bacteria.p__Proteobacteria.c__Betaproteobacteria.o__Burkholderiales.f__Alcaligenaceae.g__.s__	-0.714286	0.110787	0.379369
k__Bacteria.p__Firmicutes.c__Clostridia.o__Clostridiales.f__Lachnospiraceae.g__.Ruminococcus..s__gnavus	k__Bacteria.p__Proteobacteria.c__Betaproteobacteria.o__Burkholderiales.f__Comamonadaceae.g__Delftia.s__	-0.714286	0.110787	0.379369
k__Bacteria.p__Firmicutes.c__Clostridia.o__Clostridiales.f__Ruminococcaceae.g__Ruminococcus.s__	k__Bacteria.p__Proteobacteria.c__Betaproteobacteria.o__Burkholderiales.f__Comamonadaceae.g__Delftia.s__	-0.714286	0.110787	0.379369
k__Bacteria.p__Firmicutes.c__Clostridia.o__Clostridiales.f__Lachnospiraceae.g__.Ruminococcus..s__gnavus	k__Bacteria.p__Proteobacteria.c__Betaproteobacteria.o__Burkholderiales.f__Oxalobacteraceae.Other.Other	-0.714286	0.110787	0.379369
k__Bacteria.p__Firmicutes.c__Clostridia.o__Clostridiales.f__Ruminococcaceae.g__Ruminococcus.s__	k__Bacteria.p__Proteobacteria.c__Betaproteobacteria.o__Burkholderiales.f__Oxalobacteraceae.Other.Other	-0.714286	0.110787	0.379369
k__Bacteria.p__Firmicutes.c__Clostridia.o__Clostridiales.f__Lachnospiraceae.g__.Ruminococcus..s__gnavus	k__Bacteria.p__Proteobacteria.c__Betaproteobacteria.o__Burkholderiales.f__Oxalobacteraceae.g__.s__	-0.714286	0.110787	0.379369
k__Bacteria.p__Firmicutes.c__Clostridia.o__Clostridiales.f__Ruminococcaceae.g__Ruminococcus.s__	k__Bacteria.p__Proteobacteria.c__Betaproteobacteria.o__Burkholderiales.f__Oxalobacteraceae.g__.s__	-0.714286	0.110787	0.379369
k__Bacteria.p__Firmicutes.c__Clostridia.o__Clostridiales.f__Lachnospiraceae.g__.Ruminococcus..s__gnavus	k__Bacteria.p__Proteobacteria.c__Betaproteobacteria.o__Burkholderiales.f__Oxalobacteraceae.g__Ralstonia.s__	-0.714286	0.110787	0.379369
k__Bacteria.p__Firmicutes.c__Clostridia.o__Clostridiales.f__Ruminococcaceae.g__Ruminococcus.s__	k__Bacteria.p__Proteobacteria.c__Betaproteobacteria.o__Burkholderiales.f__Oxalobacteraceae.g__Ralstonia.s__	-0.714286	0.110787	0.379369
k__Bacteria.p__Firmicutes.c__Clostridia.o__Clostridiales.f__Lachnospiraceae.g__.Ruminococcus..s__gnavus	k__Bacteria.p__Proteobacteria.c__Gammaproteobacteria.o__Alteromonadales.f__Shewanellaceae.g__Shewanella.s__algae	-0.714286	0.110787	0.379369
k__Bacteria.p__Firmicutes.c__Clostridia.o__Clostridiales.f__Ruminococcaceae.g__Ruminococcus.s__	k__Bacteria.p__Proteobacteria.c__Gammaproteobacteria.o__Alteromonadales.f__Shewanellaceae.g__Shewanella.s__algae	-0.714286	0.110787	0.379369
k__Bacteria.p__Firmicutes.c__Clostridia.o__Clostridiales.f__Lachnospiraceae.g__.Ruminococcus..s__gnavus	k__Bacteria.p__Proteobacteria.c__Gammaproteobacteria.o__Enterobacteriales.f__Enterobacteriaceae.Other.Other	-0.714286	0.110787	0.379369
k__Bacteria.p__Firmicutes.c__Clostridia.o__Clostridiales.f__Ruminococcaceae.g__Ruminococcus.s__	k__Bacteria.p__Proteobacteria.c__Gammaproteobacteria.o__Enterobacteriales.f__Enterobacteriaceae.Other.Other	-0.714286	0.110787	0.379369
k__Bacteria.p__Firmicutes.c__Clostridia.o__Clostridiales.f__Lachnospiraceae.g__.Ruminococcus..s__gnavus	k__Bacteria.p__Proteobacteria.c__Gammaproteobacteria.o__Enterobacteriales.f__Enterobacteriaceae.g__Citrobacter.s__	-0.714286	0.110787	0.379369
k__Bacteria.p__Firmicutes.c__Clostridia.o__Clostridiales.f__Ruminococcaceae.g__Ruminococcus.s__	k__Bacteria.p__Proteobacteria.c__Gammaproteobacteria.o__Enterobacteriales.f__Enterobacteriaceae.g__Citrobacter.s__	-0.714286	0.110787	0.379369
k__Bacteria.p__Firmicutes.c__Clostridia.o__Clostridiales.f__Lachnospiraceae.g__.Ruminococcus..s__gnavus	k__Bacteria.p__Proteobacteria.c__Gammaproteobacteria.o__Enterobacteriales.f__Enterobacteriaceae.g__Klebsiella.Other	-0.714286	0.110787	0.379369
k__Bacteria.p__Firmicutes.c__Clostridia.o__Clostridiales.f__Ruminococcaceae.g__Ruminococcus.s__	k__Bacteria.p__Proteobacteria.c__Gammaproteobacteria.o__Enterobacteriales.f__Enterobacteriaceae.g__Klebsiella.Other	-0.714286	0.110787	0.379369
k__Bacteria.p__Firmicutes.c__Clostridia.o__Clostridiales.f__Lachnospiraceae.g__.Ruminococcus..s__gnavus	k__Bacteria.p__Proteobacteria.c__Gammaproteobacteria.o__Enterobacteriales.f__Enterobacteriaceae.g__Proteus.s__	-0.714286	0.110787	0.379369
k__Bacteria.p__Firmicutes.c__Clostridia.o__Clostridiales.f__Ruminococcaceae.g__Ruminococcus.s__	k__Bacteria.p__Proteobacteria.c__Gammaproteobacteria.o__Enterobacteriales.f__Enterobacteriaceae.g__Proteus.s__	-0.714286	0.110787	0.379369
k__Bacteria.p__Firmicutes.c__Clostridia.o__Clostridiales.f__Lachnospiraceae.g__.Ruminococcus..s__gnavus	k__Bacteria.p__Proteobacteria.c__Gammaproteobacteria.o__Enterobacteriales.f__Enterobacteriaceae.g__Serratia.s__	-0.714286	0.110787	0.379369
k__Bacteria.p__Firmicutes.c__Clostridia.o__Clostridiales.f__Ruminococcaceae.g__Ruminococcus.s__	k__Bacteria.p__Proteobacteria.c__Gammaproteobacteria.o__Enterobacteriales.f__Enterobacteriaceae.g__Serratia.s__	-0.714286	0.110787	0.379369
k__Bacteria.p__Firmicutes.c__Clostridia.o__Clostridiales.f__Lachnospiraceae.g__.Ruminococcus..s__gnavus	k__Bacteria.p__Proteobacteria.c__Gammaproteobacteria.o__Oceanospirillales.f__Halomonadaceae.g__.s__	-0.714286	0.110787	0.379369
k__Bacteria.p__Firmicutes.c__Clostridia.o__Clostridiales.f__Ruminococcaceae.g__Ruminococcus.s__	k__Bacteria.p__Proteobacteria.c__Gammaproteobacteria.o__Oceanospirillales.f__Halomonadaceae.g__.s__	-0.714286	0.110787	0.379369
k__Bacteria.p__Firmicutes.c__Clostridia.o__Clostridiales.f__Lachnospiraceae.g__.Ruminococcus..s__gnavus	k__Bacteria.p__Proteobacteria.c__Gammaproteobacteria.o__Oceanospirillales.f__Halomonadaceae.g__Halomonas.s__	-0.714286	0.110787	0.379369
k__Bacteria.p__Firmicutes.c__Clostridia.o__Clostridiales.f__Ruminococcaceae.g__Ruminococcus.s__	k__Bacteria.p__Proteobacteria.c__Gammaproteobacteria.o__Oceanospirillales.f__Halomonadaceae.g__Halomonas.s__	-0.714286	0.110787	0.379369
k__Bacteria.p__Firmicutes.c__Clostridia.o__Clostridiales.f__Lachnospiraceae.g__.Ruminococcus..s__gnavus	k__Bacteria.p__Proteobacteria.c__Gammaproteobacteria.o__Pseudomonadales.f__Pseudomonadaceae.g__Pseudomonas.s__	-0.714286	0.110787	0.379369
k__Bacteria.p__Firmicutes.c__Clostridia.o__Clostridiales.f__Ruminococcaceae.g__Ruminococcus.s__	k__Bacteria.p__Proteobacteria.c__Gammaproteobacteria.o__Pseudomonadales.f__Pseudomonadaceae.g__Pseudomonas.s__	-0.714286	0.110787	0.379369
k__Bacteria.p__Firmicutes.c__Clostridia.o__Clostridiales.f__Lachnospiraceae.g__.Ruminococcus..s__gnavus	k__Bacteria.p__Proteobacteria.c__Gammaproteobacteria.o__Xanthomonadales.f__Xanthomonadaceae.g__Stenotrophomonas.s__	-0.714286	0.110787	0.379369
k__Bacteria.p__Firmicutes.c__Clostridia.o__Clostridiales.f__Ruminococcaceae.g__Ruminococcus.s__	k__Bacteria.p__Proteobacteria.c__Gammaproteobacteria.o__Xanthomonadales.f__Xanthomonadaceae.g__Stenotrophomonas.s__	-0.714286	0.110787	0.379369
Carboxypeptidase.Q..OS.Mus.musculus.	k__Bacteria.p__Tenericutes.c__Mollicutes.o__Anaeroplasmatales.f__Anaeroplasmataceae.g__Anaeroplasma.s__	0.714286	0.110787	0.379369
Alpha.1.antitrypsin.1.5..OS.Mus.musculus.	k__Bacteria.p__Tenericutes.c__Mollicutes.o__Anaeroplasmatales.f__Anaeroplasmataceae.g__Anaeroplasma.s__	0.714286	0.110787	0.379369
k__Bacteria.p__Firmicutes.c__Bacilli.o__Lactobacillales.f__Lactobacillaceae.g__Lactobacillus.s__	k__Bacteria.p__Tenericutes.c__Mollicutes.o__Anaeroplasmatales.f__Anaeroplasmataceae.g__Anaeroplasma.s__	-0.714286	0.110787	0.379369
Pancreatic.triacylglycerol.lipase..OS.Mus.musculus.	k__Bacteria.p__Tenericutes.c__Mollicutes.o__RF39.f__.g__.s__	-0.714286	0.110787	0.379369
k__Bacteria.p__Firmicutes.c__Bacilli.o__Lactobacillales.f__Lactobacillaceae.g__Lactobacillus.s__	k__Bacteria.p__Tenericutes.c__Mollicutes.o__RF39.f__.g__.s__	-0.714286	0.110787	0.379369
k__Bacteria.p__Firmicutes.c__Clostridia.o__Clostridiales.f__Lachnospiraceae.g__.Ruminococcus..s__gnavus	k__Bacteria.p__Verrucomicrobia.c__Verrucomicrobiae.o__Verrucomicrobiales.f__Verrucomicrobiaceae.g__Akkermansia.s__muciniphila	-0.714286	0.110787	0.379369
k__Bacteria.p__Firmicutes.c__Clostridia.o__Clostridiales.f__Ruminococcaceae.g__Ruminococcus.s__	k__Bacteria.p__Verrucomicrobia.c__Verrucomicrobiae.o__Verrucomicrobiales.f__Verrucomicrobiaceae.g__Akkermansia.s__muciniphila	-0.714286	0.110787	0.379369
Carboxypeptidase.A2..OS.Mus.musculus.	aminopeptidase.N..OS.Mus.musculus.	0.657143	0.156175	0.481471
Chymotrypsin.like.elastase.family.member.3B..OS.Mus.musculus.	aminopeptidase.N..OS.Mus.musculus.	0.657143	0.156175	0.481471
cathepsin.S..OS.Mus.musculus.	Chymotrypsinogen.B..OS.Mus.musculus.	0.657143	0.156175	0.481471
Dipeptidyl.peptidase.4..OS.Mus.musculus.	Chymotrypsinogen.B..OS.Mus.musculus.	0.657143	0.156175	0.481471
Pancreatic.triacylglycerol.lipase..OS.Mus.musculus.	Phospholipase.B1..membrane.associated..OS.Mus.musculus.	0.657143	0.156175	0.481471
Carbonic.anhydrase.6..OS.Mus.musculus.	dipeptidase.1..OS.Mus.musculus.	0.657143	0.156175	0.481471
Chymotrypsinogen.B..OS.Mus.musculus.	Probable.aminopeptidase.NPEPL1..OS.Mus.musculus.	0.657143	0.156175	0.481471
Probable.aminopeptidase.NPEPL1..OS.Mus.musculus.	enteropeptidase..OS.Mus.musculus.	0.657143	0.156175	0.481471
Dipeptidyl.peptidase.4..OS.Mus.musculus.	cytosolic.non.specific.dipeptidase..OS.Mus.musculus.	0.657143	0.156175	0.481471
Probable.aminopeptidase.NPEPL1..OS.Mus.musculus.	cytosol.aminopeptidase.family..catalytic.domain.protein..Escherichia.coli.MS.69.1.	0.657143	0.156175	0.481471
Chymotrypsin.like.elastase.family.member.1..OS.Mus.musculus.	Aspartyl.aminopeptidase..OS.Mus.musculus.	-0.657143	0.156175	0.481471
carboxypeptidase.A1..OS.Mus.musculus.	N.acetylated.alpha.linked.acidic.dipeptidase.like.protein..OS.Mus.musculus.	-0.657143	0.156175	0.481471
Dipeptidyl.peptidase.4..OS.Mus.musculus.	Carboxypeptidase.Q..OS.Mus.musculus.	0.657143	0.156175	0.481471
Phospholipase.B1..membrane.associated..OS.Mus.musculus.	Serine.protease.inhibitor.A3M..OS.Mus.musculus.	-0.657143	0.156175	0.481471
dipeptidase.1..OS.Mus.musculus.	Serine.protease.inhibitor.A3N..OS.Mus.musculus.	0.657143	0.156175	0.481471
Kallikrein.1..OS.Mus.musculus.	Alpha.1.antitrypsin.1.5..OS.Mus.musculus.	-0.657143	0.156175	0.481471
Serine.protease.inhibitor.A3M..OS.Mus.musculus.	Alpha.1.antitrypsin.1.5..OS.Mus.musculus.	0.657143	0.156175	0.481471
dipeptidase.1..OS.Mus.musculus.	Alpha.1.antitrypsin.1.2..OS.Mus.musculus.	-0.657143	0.156175	0.481471
Kallikrein.1..OS.Mus.musculus.	Alpha.1.antitrypsin.1.4..OS.Mus.musculus.	-0.657143	0.156175	0.481471
cytosolic.non.specific.dipeptidase..OS.Mus.musculus.	Alpha.1.antitrypsin.1.4..OS.Mus.musculus.	-0.657143	0.156175	0.481471
Carboxypeptidase.A2..OS.Mus.musculus.	Alpha.1.antitrypsin.1.1..OS.Mus.musculus.	-0.657143	0.156175	0.481471
Chymotrypsin.like.elastase.family.member.3B..OS.Mus.musculus.	Alpha.1.antitrypsin.1.1..OS.Mus.musculus.	-0.657143	0.156175	0.481471
Antithrombin.III..OS.Mus.musculus.	Serine.protease.inhibitor.A3K..OS.Mus.musculus.	0.657143	0.156175	0.481471
Antithrombin.III..OS.Mus.musculus.	Pregnancy.zone.protein..OS.Mus.musculus.	0.657143	0.156175	0.481471
Phospholipase.B1..membrane.associated..OS.Mus.musculus.	Isoform.2.of.Meprin.A.subunit.beta..OS.Mus.musculus.	-0.657143	0.156175	0.481471
Carboxypeptidase.A2..OS.Mus.musculus.	Unassigned.Other.Other.Other.Other.Other.Other	0.657143	0.156175	0.481471
dipeptidase.1..OS.Mus.musculus.	Unassigned.Other.Other.Other.Other.Other.Other	-0.657143	0.156175	0.481471
N.acetylated.alpha.linked.acidic.dipeptidase.like.protein..OS.Mus.musculus.	Unassigned.Other.Other.Other.Other.Other.Other	-0.657143	0.156175	0.481471
Serine.protease.inhibitor.A3N..OS.Mus.musculus.	Unassigned.Other.Other.Other.Other.Other.Other	-0.657143	0.156175	0.481471
Serpin.B12..OS.Mus.musculus.	Unassigned.Other.Other.Other.Other.Other.Other	0.657143	0.156175	0.481471
Dipeptidyl.peptidase.4..OS.Mus.musculus.	k__Bacteria.p__Actinobacteria.c__Coriobacteriia.o__Coriobacteriales.f__Coriobacteriaceae.g__.s__	0.657143	0.156175	0.481471
Chymotrypsinogen.B..OS.Mus.musculus.	k__Bacteria.p__Actinobacteria.c__Coriobacteriia.o__Coriobacteriales.f__Coriobacteriaceae.g__.s__	0.657143	0.156175	0.481471
Unassigned.Other.Other.Other.Other.Other.Other	k__Bacteria.p__Actinobacteria.c__Coriobacteriia.o__Coriobacteriales.f__Coriobacteriaceae.g__.s__	-0.657143	0.156175	0.481471
Chymotrypsin.like.elastase.family.member.1..OS.Mus.musculus.	k__Bacteria.p__Actinobacteria.c__Coriobacteriia.o__Coriobacteriales.f__Coriobacteriaceae.g__Adlercreutzia.s__	0.657143	0.156175	0.481471
Angiotensin.converting.enzyme..OS.Mus.musculus.	k__Bacteria.p__Bacteroidetes.c__Bacteroidia.o__Bacteroidales.f__S24.7.g__.s__	0.657143	0.156175	0.481471
Serine.protease.inhibitor.A3M..OS.Mus.musculus.	k__Bacteria.p__Bacteroidetes.c__Bacteroidia.o__Bacteroidales.f__S24.7.g__.s__	0.657143	0.156175	0.481471
k__Bacteria.p__Bacteroidetes.c__Bacteroidia.o__Bacteroidales.f__S24.7.g__.s__	k__Bacteria.p__Firmicutes.Other.Other.Other.Other.Other	0.657143	0.156175	0.481471
Alpha.1.antitrypsin.1.1..OS.Mus.musculus.	k__Bacteria.p__Firmicutes.c__Bacilli.o__Bacillales.f__Staphylococcaceae.g__Staphylococcus.Other	-0.657143	0.156175	0.481471
k__Bacteria.p__Bacteroidetes.c__Bacteroidia.o__Bacteroidales.f__S24.7.g__.s__	k__Bacteria.p__Firmicutes.c__Bacilli.o__Bacillales.f__Staphylococcaceae.g__Staphylococcus.Other	-0.657143	0.156175	0.481471
k__Bacteria.p__Firmicutes.Other.Other.Other.Other.Other	k__Bacteria.p__Firmicutes.c__Bacilli.o__Bacillales.f__Staphylococcaceae.g__Staphylococcus.Other	-0.657143	0.156175	0.481471
Phospholipase.B1..membrane.associated..OS.Mus.musculus.	k__Bacteria.p__Firmicutes.c__Bacilli.o__Bacillales.f__Staphylococcaceae.g__Staphylococcus.s__sciuri	0.657143	0.156175	0.481471
k__Bacteria.p__Actinobacteria.c__Coriobacteriia.o__Coriobacteriales.f__Coriobacteriaceae.g__.s__	k__Bacteria.p__Firmicutes.c__Bacilli.o__Lactobacillales.f__Lactobacillaceae.g__Lactobacillus.s__	-0.657143	0.156175	0.481471
cathepsin.S..OS.Mus.musculus.	k__Bacteria.p__Firmicutes.c__Bacilli.o__Turicibacterales.f__Turicibacteraceae.g__Turicibacter.s__	-0.657143	0.156175	0.481471
Alpha.1.antitrypsin.1.1..OS.Mus.musculus.	k__Bacteria.p__Firmicutes.c__Bacilli.o__Turicibacterales.f__Turicibacteraceae.g__Turicibacter.s__	-0.657143	0.156175	0.481471
Meprin.A.subunit.alpha..OS.Mus.musculus.	k__Bacteria.p__Firmicutes.c__Bacilli.o__Turicibacterales.f__Turicibacteraceae.g__Turicibacter.s__	-0.657143	0.156175	0.481471
Anionic.trypsin.2..OS.Mus.musculus.	k__Bacteria.p__Firmicutes.c__Clostridia.o__Clostridiales.Other.Other.Other	-0.657143	0.156175	0.481471
Cathepsin.B..OS.Mus.musculus.	k__Bacteria.p__Firmicutes.c__Clostridia.o__Clostridiales.Other.Other.Other	-0.657143	0.156175	0.481471
Serpin.B12..OS.Mus.musculus.	k__Bacteria.p__Firmicutes.c__Clostridia.o__Clostridiales.Other.Other.Other	0.657143	0.156175	0.481471
k__Bacteria.p__Firmicutes.c__Bacilli.Other.Other.Other.Other	k__Bacteria.p__Firmicutes.c__Clostridia.o__Clostridiales.f__.g__.s__	-0.657143	0.156175	0.481471
Chymotrypsinogen.B..OS.Mus.musculus.	k__Bacteria.p__Firmicutes.c__Clostridia.o__Clostridiales.f__Clostridiaceae.Other.Other	-0.657143	0.156175	0.481471
k__Bacteria.p__Firmicutes.c__Bacilli.o__Turicibacterales.f__Turicibacteraceae.g__Turicibacter.s__	k__Bacteria.p__Firmicutes.c__Clostridia.o__Clostridiales.f__Clostridiaceae.Other.Other	0.657143	0.156175	0.481471
Alpha.1.antitrypsin.1.4..OS.Mus.musculus.	k__Bacteria.p__Firmicutes.c__Clostridia.o__Clostridiales.f__Clostridiaceae.g__.s__	0.657143	0.156175	0.481471
Meprin.A.subunit.alpha..OS.Mus.musculus.	k__Bacteria.p__Firmicutes.c__Clostridia.o__Clostridiales.f__Clostridiaceae.g__.s__	-0.657143	0.156175	0.481471
serpin.B6..OS.Mus.musculus.	k__Bacteria.p__Firmicutes.c__Clostridia.o__Clostridiales.f__Dehalobacteriaceae.g__Dehalobacterium.s__	-0.657143	0.156175	0.481471
k__Bacteria.p__Actinobacteria.c__Actinobacteria.o__Actinomycetales.f__Microbacteriaceae.Other.Other	k__Bacteria.p__Firmicutes.c__Clostridia.o__Clostridiales.f__Dehalobacteriaceae.g__Dehalobacterium.s__	0.657143	0.156175	0.481471
k__Bacteria.p__Actinobacteria.c__Actinobacteria.o__Actinomycetales.f__Microbacteriaceae.g__Curtobacterium.s__	k__Bacteria.p__Firmicutes.c__Clostridia.o__Clostridiales.f__Dehalobacteriaceae.g__Dehalobacterium.s__	0.657143	0.156175	0.481471
k__Bacteria.p__Actinobacteria.c__Actinobacteria.o__Bifidobacteriales.f__Bifidobacteriaceae.g__Bifidobacterium.Other	k__Bacteria.p__Firmicutes.c__Clostridia.o__Clostridiales.f__Dehalobacteriaceae.g__Dehalobacterium.s__	0.657143	0.156175	0.481471
k__Bacteria.p__Actinobacteria.c__Actinobacteria.o__Bifidobacteriales.f__Bifidobacteriaceae.g__Bifidobacterium.s__longum	k__Bacteria.p__Firmicutes.c__Clostridia.o__Clostridiales.f__Dehalobacteriaceae.g__Dehalobacterium.s__	0.657143	0.156175	0.481471
k__Bacteria.p__Actinobacteria.c__Actinobacteria.o__Bifidobacteriales.f__Bifidobacteriaceae.g__Bifidobacterium.s__pseudolongum	k__Bacteria.p__Firmicutes.c__Clostridia.o__Clostridiales.f__Dehalobacteriaceae.g__Dehalobacterium.s__	0.657143	0.156175	0.481471
k__Bacteria.p__Bacteroidetes.c__Bacteroidia.o__Bacteroidales.f__Rikenellaceae.g__AF12.s__	k__Bacteria.p__Firmicutes.c__Clostridia.o__Clostridiales.f__Dehalobacteriaceae.g__Dehalobacterium.s__	0.657143	0.156175	0.481471
k__Bacteria.p__Bacteroidetes.c__Bacteroidia.o__Bacteroidales.f__Rikenellaceae.g__Rikenella.s__	k__Bacteria.p__Firmicutes.c__Clostridia.o__Clostridiales.f__Dehalobacteriaceae.g__Dehalobacterium.s__	0.657143	0.156175	0.481471
k__Bacteria.p__Bacteroidetes.c__Bacteroidia.o__Bacteroidales.f__.Paraprevotellaceae..g__.Prevotella..s__	k__Bacteria.p__Firmicutes.c__Clostridia.o__Clostridiales.f__Dehalobacteriaceae.g__Dehalobacterium.s__	0.657143	0.156175	0.481471
k__Bacteria.p__Cyanobacteria.c__4C0d.2.o__YS2.f__.g__.s__	k__Bacteria.p__Firmicutes.c__Clostridia.o__Clostridiales.f__Dehalobacteriaceae.g__Dehalobacterium.s__	0.657143	0.156175	0.481471
k__Bacteria.p__Cyanobacteria.c__Chloroplast.o__Streptophyta.f__.g__.s__	k__Bacteria.p__Firmicutes.c__Clostridia.o__Clostridiales.f__Dehalobacteriaceae.g__Dehalobacterium.s__	0.657143	0.156175	0.481471
k__Bacteria.p__Firmicutes.c__Bacilli.o__Bacillales.f__Bacillaceae.g__Bacillus.Other	k__Bacteria.p__Firmicutes.c__Clostridia.o__Clostridiales.f__Dehalobacteriaceae.g__Dehalobacterium.s__	0.657143	0.156175	0.481471
k__Bacteria.p__Firmicutes.c__Bacilli.o__Bacillales.f__Paenibacillaceae.g__Paenibacillus.s__	k__Bacteria.p__Firmicutes.c__Clostridia.o__Clostridiales.f__Dehalobacteriaceae.g__Dehalobacterium.s__	0.657143	0.156175	0.481471
k__Bacteria.p__Firmicutes.c__Bacilli.o__Bacillales.f__Planococcaceae.g__.s__	k__Bacteria.p__Firmicutes.c__Clostridia.o__Clostridiales.f__Dehalobacteriaceae.g__Dehalobacterium.s__	0.657143	0.156175	0.481471
k__Bacteria.p__Firmicutes.c__Bacilli.o__Bacillales.f__Staphylococcaceae.g__Staphylococcus.s__	k__Bacteria.p__Firmicutes.c__Clostridia.o__Clostridiales.f__Dehalobacteriaceae.g__Dehalobacterium.s__	0.657143	0.156175	0.481471
k__Bacteria.p__Firmicutes.c__Bacilli.o__Lactobacillales.Other.Other.Other	k__Bacteria.p__Firmicutes.c__Clostridia.o__Clostridiales.f__Dehalobacteriaceae.g__Dehalobacterium.s__	0.657143	0.156175	0.481471
k__Bacteria.p__Firmicutes.c__Bacilli.o__Lactobacillales.f__.g__.s__	k__Bacteria.p__Firmicutes.c__Clostridia.o__Clostridiales.f__Dehalobacteriaceae.g__Dehalobacterium.s__	0.657143	0.156175	0.481471
k__Bacteria.p__Firmicutes.c__Bacilli.o__Lactobacillales.f__Carnobacteriaceae.g__Granulicatella.s__	k__Bacteria.p__Firmicutes.c__Clostridia.o__Clostridiales.f__Dehalobacteriaceae.g__Dehalobacterium.s__	0.657143	0.156175	0.481471
k__Bacteria.p__Firmicutes.c__Bacilli.o__Lactobacillales.f__Enterococcaceae.Other.Other	k__Bacteria.p__Firmicutes.c__Clostridia.o__Clostridiales.f__Dehalobacteriaceae.g__Dehalobacterium.s__	0.657143	0.156175	0.481471
k__Bacteria.p__Firmicutes.c__Bacilli.o__Lactobacillales.f__Enterococcaceae.g__Enterococcus.Other	k__Bacteria.p__Firmicutes.c__Clostridia.o__Clostridiales.f__Dehalobacteriaceae.g__Dehalobacterium.s__	0.657143	0.156175	0.481471
k__Bacteria.p__Firmicutes.c__Bacilli.o__Lactobacillales.f__Enterococcaceae.g__Enterococcus.s__	k__Bacteria.p__Firmicutes.c__Clostridia.o__Clostridiales.f__Dehalobacteriaceae.g__Dehalobacterium.s__	0.657143	0.156175	0.481471
k__Bacteria.p__Firmicutes.c__Bacilli.o__Lactobacillales.f__Enterococcaceae.g__Enterococcus.s__casseliflavus	k__Bacteria.p__Firmicutes.c__Clostridia.o__Clostridiales.f__Dehalobacteriaceae.g__Dehalobacterium.s__	0.657143	0.156175	0.481471
k__Bacteria.p__Firmicutes.c__Bacilli.o__Lactobacillales.f__Lactobacillaceae.g__Lactobacillus.Other	k__Bacteria.p__Firmicutes.c__Clostridia.o__Clostridiales.f__Dehalobacteriaceae.g__Dehalobacterium.s__	0.657143	0.156175	0.481471
k__Bacteria.p__Firmicutes.c__Bacilli.o__Lactobacillales.f__Lactobacillaceae.g__Lactobacillus.s__reuteri	k__Bacteria.p__Firmicutes.c__Clostridia.o__Clostridiales.f__Dehalobacteriaceae.g__Dehalobacterium.s__	0.657143	0.156175	0.481471
k__Bacteria.p__Firmicutes.c__Bacilli.o__Lactobacillales.f__Lactobacillaceae.g__Pediococcus.s__acidilactici	k__Bacteria.p__Firmicutes.c__Clostridia.o__Clostridiales.f__Dehalobacteriaceae.g__Dehalobacterium.s__	0.657143	0.156175	0.481471
k__Bacteria.p__Firmicutes.c__Bacilli.o__Lactobacillales.f__Leuconostocaceae.g__.s__	k__Bacteria.p__Firmicutes.c__Clostridia.o__Clostridiales.f__Dehalobacteriaceae.g__Dehalobacterium.s__	0.657143	0.156175	0.481471
k__Bacteria.p__Firmicutes.c__Bacilli.o__Lactobacillales.f__Streptococcaceae.g__Lactococcus.s__	k__Bacteria.p__Firmicutes.c__Clostridia.o__Clostridiales.f__Dehalobacteriaceae.g__Dehalobacterium.s__	0.657143	0.156175	0.481471
k__Bacteria.p__Firmicutes.c__Bacilli.o__Lactobacillales.f__Streptococcaceae.g__Streptococcus.s__	k__Bacteria.p__Firmicutes.c__Clostridia.o__Clostridiales.f__Dehalobacteriaceae.g__Dehalobacterium.s__	0.657143	0.156175	0.481471
k__Bacteria.p__Firmicutes.c__Clostridia.o__Clostridiales.f__Christensenellaceae.g__.s__	k__Bacteria.p__Firmicutes.c__Clostridia.o__Clostridiales.f__Dehalobacteriaceae.g__Dehalobacterium.s__	0.657143	0.156175	0.481471
k__Bacteria.p__Firmicutes.c__Clostridia.o__Clostridiales.f__Clostridiaceae.g__Candidatus.Arthromitus.s__	k__Bacteria.p__Firmicutes.c__Clostridia.o__Clostridiales.f__Dehalobacteriaceae.g__Dehalobacterium.s__	0.657143	0.156175	0.481471
k__Bacteria.p__Firmicutes.c__Clostridia.o__Clostridiales.f__Clostridiaceae.g__Clostridium.Other	k__Bacteria.p__Firmicutes.c__Clostridia.o__Clostridiales.f__Dehalobacteriaceae.g__Dehalobacterium.s__	0.657143	0.156175	0.481471
k__Bacteria.p__Firmicutes.c__Clostridia.o__Clostridiales.f__Clostridiaceae.g__Clostridium.s__	k__Bacteria.p__Firmicutes.c__Clostridia.o__Clostridiales.f__Dehalobacteriaceae.g__Dehalobacterium.s__	-0.657143	0.156175	0.481471
k__Bacteria.p__Firmicutes.c__Clostridia.o__Clostridiales.f__Clostridiaceae.g__SMB53.s__	k__Bacteria.p__Firmicutes.c__Clostridia.o__Clostridiales.f__Dehalobacteriaceae.g__Dehalobacterium.s__	0.657143	0.156175	0.481471
k__Bacteria.p__Firmicutes.c__Clostridia.o__Clostridiales.f__Dehalobacteriaceae.g__Dehalobacterium.s__	k__Bacteria.p__Firmicutes.c__Clostridia.o__Clostridiales.f__Eubacteriaceae.g__Anaerofustis.s__	0.657143	0.156175	0.481471
Serine.protease.inhibitor.A3K..OS.Mus.musculus.	k__Bacteria.p__Firmicutes.c__Clostridia.o__Clostridiales.f__Lachnospiraceae.Other.Other	0.657143	0.156175	0.481471
Pregnancy.zone.protein..OS.Mus.musculus.	k__Bacteria.p__Firmicutes.c__Clostridia.o__Clostridiales.f__Lachnospiraceae.Other.Other	0.657143	0.156175	0.481471
k__Bacteria.p__Firmicutes.c__Clostridia.o__Clostridiales.f__Dehalobacteriaceae.g__Dehalobacterium.s__	k__Bacteria.p__Firmicutes.c__Clostridia.o__Clostridiales.f__Lachnospiraceae.Other.Other	-0.657143	0.156175	0.481471
Serine.protease.inhibitor.A3N..OS.Mus.musculus.	k__Bacteria.p__Firmicutes.c__Clostridia.o__Clostridiales.f__Lachnospiraceae.g__.s__	0.657143	0.156175	0.481471
Carboxypeptidase.Q..OS.Mus.musculus.	k__Bacteria.p__Firmicutes.c__Clostridia.o__Clostridiales.f__Lachnospiraceae.g__Anaerostipes.s__	0.657143	0.156175	0.481471
k__Bacteria.p__Firmicutes.c__Clostridia.o__Clostridiales.f__Dehalobacteriaceae.g__Dehalobacterium.s__	k__Bacteria.p__Firmicutes.c__Clostridia.o__Clostridiales.f__Lachnospiraceae.g__Blautia.Other	0.657143	0.156175	0.481471
k__Bacteria.p__Firmicutes.c__Clostridia.o__Clostridiales.f__Dehalobacteriaceae.g__Dehalobacterium.s__	k__Bacteria.p__Firmicutes.c__Clostridia.o__Clostridiales.f__Lachnospiraceae.g__Blautia.s__	0.657143	0.156175	0.481471
carboxypeptidase.A1..OS.Mus.musculus.	k__Bacteria.p__Firmicutes.c__Clostridia.o__Clostridiales.f__Lachnospiraceae.g__Blautia.s__producta	0.657143	0.156175	0.481471
Carboxypeptidase.Q..OS.Mus.musculus.	k__Bacteria.p__Firmicutes.c__Clostridia.o__Clostridiales.f__Lachnospiraceae.g__Blautia.s__producta	-0.657143	0.156175	0.481471
Angiotensin.converting.enzyme..OS.Mus.musculus.	k__Bacteria.p__Firmicutes.c__Clostridia.o__Clostridiales.f__Lachnospiraceae.g__Coprococcus.s__	-0.657143	0.156175	0.481471
Serine.protease.inhibitor.A3M..OS.Mus.musculus.	k__Bacteria.p__Firmicutes.c__Clostridia.o__Clostridiales.f__Lachnospiraceae.g__Coprococcus.s__	-0.657143	0.156175	0.481471
k__Bacteria.p__Firmicutes.Other.Other.Other.Other.Other	k__Bacteria.p__Firmicutes.c__Clostridia.o__Clostridiales.f__Lachnospiraceae.g__Coprococcus.s__	-0.657143	0.156175	0.481471
k__Bacteria.p__Firmicutes.c__Bacilli.o__Bacillales.f__Staphylococcaceae.g__Staphylococcus.Other	k__Bacteria.p__Firmicutes.c__Clostridia.o__Clostridiales.f__Lachnospiraceae.g__Coprococcus.s__	0.657143	0.156175	0.481471
k__Bacteria.p__Firmicutes.c__Clostridia.o__Clostridiales.f__Dehalobacteriaceae.g__Dehalobacterium.s__	k__Bacteria.p__Firmicutes.c__Clostridia.o__Clostridiales.f__Lachnospiraceae.g__.Ruminococcus..Other	0.657143	0.156175	0.481471
angiotensin.converting.enzyme.2..OS.Mus.musculus.	k__Bacteria.p__Firmicutes.c__Clostridia.o__Clostridiales.f__Peptococcaceae.g__rc4.4.s__	-0.657143	0.156175	0.481471
Alpha.1.antitrypsin.1.4..OS.Mus.musculus.	k__Bacteria.p__Firmicutes.c__Clostridia.o__Clostridiales.f__Peptococcaceae.g__rc4.4.s__	0.657143	0.156175	0.481471
k__Bacteria.p__Firmicutes.c__Bacilli.Other.Other.Other.Other	k__Bacteria.p__Firmicutes.c__Clostridia.o__Clostridiales.f__Peptococcaceae.g__rc4.4.s__	0.657143	0.156175	0.481471
k__Bacteria.p__Firmicutes.c__Clostridia.o__Clostridiales.f__Lachnospiraceae.g__Dorea.s__	k__Bacteria.p__Firmicutes.c__Clostridia.o__Clostridiales.f__Peptococcaceae.g__rc4.4.s__	-0.657143	0.156175	0.481471
Alpha.1.antitrypsin.1.1..OS.Mus.musculus.	k__Bacteria.p__Firmicutes.c__Clostridia.o__Clostridiales.f__Peptostreptococcaceae.g__.s__	-0.657143	0.156175	0.481471
k__Bacteria.p__Firmicutes.c__Bacilli.o__Turicibacterales.f__Turicibacteraceae.g__Turicibacter.s__	k__Bacteria.p__Firmicutes.c__Clostridia.o__Clostridiales.f__Peptostreptococcaceae.g__.s__	0.657143	0.156175	0.481471
serpin.B6..OS.Mus.musculus.	k__Bacteria.p__Firmicutes.c__Clostridia.o__Clostridiales.f__Ruminococcaceae.Other.Other	-0.657143	0.156175	0.481471
k__Bacteria.p__Actinobacteria.c__Actinobacteria.o__Actinomycetales.f__Microbacteriaceae.Other.Other	k__Bacteria.p__Firmicutes.c__Clostridia.o__Clostridiales.f__Ruminococcaceae.Other.Other	0.657143	0.156175	0.481471
k__Bacteria.p__Actinobacteria.c__Actinobacteria.o__Actinomycetales.f__Microbacteriaceae.g__Curtobacterium.s__	k__Bacteria.p__Firmicutes.c__Clostridia.o__Clostridiales.f__Ruminococcaceae.Other.Other	0.657143	0.156175	0.481471
k__Bacteria.p__Actinobacteria.c__Actinobacteria.o__Bifidobacteriales.f__Bifidobacteriaceae.g__Bifidobacterium.Other	k__Bacteria.p__Firmicutes.c__Clostridia.o__Clostridiales.f__Ruminococcaceae.Other.Other	0.657143	0.156175	0.481471
k__Bacteria.p__Actinobacteria.c__Actinobacteria.o__Bifidobacteriales.f__Bifidobacteriaceae.g__Bifidobacterium.s__longum	k__Bacteria.p__Firmicutes.c__Clostridia.o__Clostridiales.f__Ruminococcaceae.Other.Other	0.657143	0.156175	0.481471
k__Bacteria.p__Actinobacteria.c__Actinobacteria.o__Bifidobacteriales.f__Bifidobacteriaceae.g__Bifidobacterium.s__pseudolongum	k__Bacteria.p__Firmicutes.c__Clostridia.o__Clostridiales.f__Ruminococcaceae.Other.Other	0.657143	0.156175	0.481471
k__Bacteria.p__Bacteroidetes.c__Bacteroidia.o__Bacteroidales.f__Rikenellaceae.g__AF12.s__	k__Bacteria.p__Firmicutes.c__Clostridia.o__Clostridiales.f__Ruminococcaceae.Other.Other	0.657143	0.156175	0.481471
k__Bacteria.p__Bacteroidetes.c__Bacteroidia.o__Bacteroidales.f__Rikenellaceae.g__Rikenella.s__	k__Bacteria.p__Firmicutes.c__Clostridia.o__Clostridiales.f__Ruminococcaceae.Other.Other	0.657143	0.156175	0.481471
k__Bacteria.p__Bacteroidetes.c__Bacteroidia.o__Bacteroidales.f__.Paraprevotellaceae..g__.Prevotella..s__	k__Bacteria.p__Firmicutes.c__Clostridia.o__Clostridiales.f__Ruminococcaceae.Other.Other	0.657143	0.156175	0.481471
k__Bacteria.p__Cyanobacteria.c__4C0d.2.o__YS2.f__.g__.s__	k__Bacteria.p__Firmicutes.c__Clostridia.o__Clostridiales.f__Ruminococcaceae.Other.Other	0.657143	0.156175	0.481471
k__Bacteria.p__Cyanobacteria.c__Chloroplast.o__Streptophyta.f__.g__.s__	k__Bacteria.p__Firmicutes.c__Clostridia.o__Clostridiales.f__Ruminococcaceae.Other.Other	0.657143	0.156175	0.481471
k__Bacteria.p__Firmicutes.c__Bacilli.o__Bacillales.f__Bacillaceae.g__Bacillus.Other	k__Bacteria.p__Firmicutes.c__Clostridia.o__Clostridiales.f__Ruminococcaceae.Other.Other	0.657143	0.156175	0.481471
k__Bacteria.p__Firmicutes.c__Bacilli.o__Bacillales.f__Paenibacillaceae.g__Paenibacillus.s__	k__Bacteria.p__Firmicutes.c__Clostridia.o__Clostridiales.f__Ruminococcaceae.Other.Other	0.657143	0.156175	0.481471
k__Bacteria.p__Firmicutes.c__Bacilli.o__Bacillales.f__Planococcaceae.g__.s__	k__Bacteria.p__Firmicutes.c__Clostridia.o__Clostridiales.f__Ruminococcaceae.Other.Other	0.657143	0.156175	0.481471
k__Bacteria.p__Firmicutes.c__Bacilli.o__Bacillales.f__Staphylococcaceae.g__Staphylococcus.s__	k__Bacteria.p__Firmicutes.c__Clostridia.o__Clostridiales.f__Ruminococcaceae.Other.Other	0.657143	0.156175	0.481471
k__Bacteria.p__Firmicutes.c__Bacilli.o__Lactobacillales.Other.Other.Other	k__Bacteria.p__Firmicutes.c__Clostridia.o__Clostridiales.f__Ruminococcaceae.Other.Other	0.657143	0.156175	0.481471
k__Bacteria.p__Firmicutes.c__Bacilli.o__Lactobacillales.f__.g__.s__	k__Bacteria.p__Firmicutes.c__Clostridia.o__Clostridiales.f__Ruminococcaceae.Other.Other	0.657143	0.156175	0.481471
k__Bacteria.p__Firmicutes.c__Bacilli.o__Lactobacillales.f__Carnobacteriaceae.g__Granulicatella.s__	k__Bacteria.p__Firmicutes.c__Clostridia.o__Clostridiales.f__Ruminococcaceae.Other.Other	0.657143	0.156175	0.481471
k__Bacteria.p__Firmicutes.c__Bacilli.o__Lactobacillales.f__Enterococcaceae.Other.Other	k__Bacteria.p__Firmicutes.c__Clostridia.o__Clostridiales.f__Ruminococcaceae.Other.Other	0.657143	0.156175	0.481471
k__Bacteria.p__Firmicutes.c__Bacilli.o__Lactobacillales.f__Enterococcaceae.g__Enterococcus.Other	k__Bacteria.p__Firmicutes.c__Clostridia.o__Clostridiales.f__Ruminococcaceae.Other.Other	0.657143	0.156175	0.481471
k__Bacteria.p__Firmicutes.c__Bacilli.o__Lactobacillales.f__Enterococcaceae.g__Enterococcus.s__	k__Bacteria.p__Firmicutes.c__Clostridia.o__Clostridiales.f__Ruminococcaceae.Other.Other	0.657143	0.156175	0.481471
k__Bacteria.p__Firmicutes.c__Bacilli.o__Lactobacillales.f__Enterococcaceae.g__Enterococcus.s__casseliflavus	k__Bacteria.p__Firmicutes.c__Clostridia.o__Clostridiales.f__Ruminococcaceae.Other.Other	0.657143	0.156175	0.481471
k__Bacteria.p__Firmicutes.c__Bacilli.o__Lactobacillales.f__Lactobacillaceae.g__Lactobacillus.Other	k__Bacteria.p__Firmicutes.c__Clostridia.o__Clostridiales.f__Ruminococcaceae.Other.Other	0.657143	0.156175	0.481471
k__Bacteria.p__Firmicutes.c__Bacilli.o__Lactobacillales.f__Lactobacillaceae.g__Lactobacillus.s__reuteri	k__Bacteria.p__Firmicutes.c__Clostridia.o__Clostridiales.f__Ruminococcaceae.Other.Other	0.657143	0.156175	0.481471
k__Bacteria.p__Firmicutes.c__Bacilli.o__Lactobacillales.f__Lactobacillaceae.g__Pediococcus.s__acidilactici	k__Bacteria.p__Firmicutes.c__Clostridia.o__Clostridiales.f__Ruminococcaceae.Other.Other	0.657143	0.156175	0.481471
k__Bacteria.p__Firmicutes.c__Bacilli.o__Lactobacillales.f__Leuconostocaceae.g__.s__	k__Bacteria.p__Firmicutes.c__Clostridia.o__Clostridiales.f__Ruminococcaceae.Other.Other	0.657143	0.156175	0.481471
k__Bacteria.p__Firmicutes.c__Bacilli.o__Lactobacillales.f__Streptococcaceae.g__Lactococcus.s__	k__Bacteria.p__Firmicutes.c__Clostridia.o__Clostridiales.f__Ruminococcaceae.Other.Other	0.657143	0.156175	0.481471
k__Bacteria.p__Firmicutes.c__Bacilli.o__Lactobacillales.f__Streptococcaceae.g__Streptococcus.s__	k__Bacteria.p__Firmicutes.c__Clostridia.o__Clostridiales.f__Ruminococcaceae.Other.Other	0.657143	0.156175	0.481471
k__Bacteria.p__Firmicutes.c__Clostridia.o__Clostridiales.f__Christensenellaceae.g__.s__	k__Bacteria.p__Firmicutes.c__Clostridia.o__Clostridiales.f__Ruminococcaceae.Other.Other	0.657143	0.156175	0.481471
k__Bacteria.p__Firmicutes.c__Clostridia.o__Clostridiales.f__Clostridiaceae.g__Candidatus.Arthromitus.s__	k__Bacteria.p__Firmicutes.c__Clostridia.o__Clostridiales.f__Ruminococcaceae.Other.Other	0.657143	0.156175	0.481471
k__Bacteria.p__Firmicutes.c__Clostridia.o__Clostridiales.f__Clostridiaceae.g__Clostridium.Other	k__Bacteria.p__Firmicutes.c__Clostridia.o__Clostridiales.f__Ruminococcaceae.Other.Other	0.657143	0.156175	0.481471
k__Bacteria.p__Firmicutes.c__Clostridia.o__Clostridiales.f__Clostridiaceae.g__Clostridium.s__	k__Bacteria.p__Firmicutes.c__Clostridia.o__Clostridiales.f__Ruminococcaceae.Other.Other	-0.657143	0.156175	0.481471
k__Bacteria.p__Firmicutes.c__Clostridia.o__Clostridiales.f__Clostridiaceae.g__SMB53.s__	k__Bacteria.p__Firmicutes.c__Clostridia.o__Clostridiales.f__Ruminococcaceae.Other.Other	0.657143	0.156175	0.481471
k__Bacteria.p__Firmicutes.c__Clostridia.o__Clostridiales.f__Eubacteriaceae.g__Anaerofustis.s__	k__Bacteria.p__Firmicutes.c__Clostridia.o__Clostridiales.f__Ruminococcaceae.Other.Other	0.657143	0.156175	0.481471
k__Bacteria.p__Firmicutes.c__Clostridia.o__Clostridiales.f__Lachnospiraceae.Other.Other	k__Bacteria.p__Firmicutes.c__Clostridia.o__Clostridiales.f__Ruminococcaceae.Other.Other	-0.657143	0.156175	0.481471
k__Bacteria.p__Firmicutes.c__Clostridia.o__Clostridiales.f__Lachnospiraceae.g__Blautia.Other	k__Bacteria.p__Firmicutes.c__Clostridia.o__Clostridiales.f__Ruminococcaceae.Other.Other	0.657143	0.156175	0.481471
k__Bacteria.p__Firmicutes.c__Clostridia.o__Clostridiales.f__Lachnospiraceae.g__Blautia.s__	k__Bacteria.p__Firmicutes.c__Clostridia.o__Clostridiales.f__Ruminococcaceae.Other.Other	0.657143	0.156175	0.481471
k__Bacteria.p__Firmicutes.c__Clostridia.o__Clostridiales.f__Lachnospiraceae.g__.Ruminococcus..Other	k__Bacteria.p__Firmicutes.c__Clostridia.o__Clostridiales.f__Ruminococcaceae.Other.Other	0.657143	0.156175	0.481471
k__Bacteria.p__Bacteroidetes.c__Bacteroidia.o__Bacteroidales.f__S24.7.g__.s__	k__Bacteria.p__Firmicutes.c__Clostridia.o__Clostridiales.f__Ruminococcaceae.g__.s__	-0.657143	0.156175	0.481471
k__Bacteria.p__Firmicutes.c__Clostridia.o__Clostridiales.f__Lachnospiraceae.g__Coprococcus.s__	k__Bacteria.p__Firmicutes.c__Clostridia.o__Clostridiales.f__Ruminococcaceae.g__.s__	0.657143	0.156175	0.481471
k__Bacteria.p__Firmicutes.c__Bacilli.o__Lactobacillales.f__Lactobacillaceae.g__Lactobacillus.s__	k__Bacteria.p__Firmicutes.c__Clostridia.o__Clostridiales.f__Ruminococcaceae.g__Oscillospira.s__	-0.657143	0.156175	0.481471
Chymotrypsin.like.elastase.family.member.3B..OS.Mus.musculus.	k__Bacteria.p__Firmicutes.c__Clostridia.o__Clostridiales.f__Ruminococcaceae.g__Ruminococcus.s__	-0.657143	0.156175	0.481471
k__Bacteria.p__Firmicutes.c__Bacilli.Other.Other.Other.Other	k__Bacteria.p__Firmicutes.c__Clostridia.o__Clostridiales.f__Ruminococcaceae.g__Ruminococcus.s__	-0.657143	0.156175	0.481471
carboxypeptidase.A1..OS.Mus.musculus.	k__Bacteria.p__Firmicutes.c__Clostridia.o__Clostridiales.f__.Mogibacteriaceae..g__.s__	0.657143	0.156175	0.481471
Carboxypeptidase.Q..OS.Mus.musculus.	k__Bacteria.p__Firmicutes.c__Clostridia.o__Clostridiales.f__.Mogibacteriaceae..g__.s__	-0.657143	0.156175	0.481471
angiotensin.converting.enzyme.2..OS.Mus.musculus.	k__Bacteria.p__Firmicutes.c__Erysipelotrichi.o__Erysipelotrichales.f__Erysipelotrichaceae.g__.s__	-0.657143	0.156175	0.481471
Dipeptidyl.peptidase.4..OS.Mus.musculus.	k__Bacteria.p__Firmicutes.c__Erysipelotrichi.o__Erysipelotrichales.f__Erysipelotrichaceae.g__.s__	0.657143	0.156175	0.481471
aminopeptidase.N..OS.Mus.musculus.	k__Bacteria.p__Firmicutes.c__Erysipelotrichi.o__Erysipelotrichales.f__Erysipelotrichaceae.g__.s__	0.657143	0.156175	0.481471
N.acetylated.alpha.linked.acidic.dipeptidase.like.protein..OS.Mus.musculus.	k__Bacteria.p__Firmicutes.c__Erysipelotrichi.o__Erysipelotrichales.f__Erysipelotrichaceae.g__.s__	0.657143	0.156175	0.481471
Meprin.A.subunit.alpha..OS.Mus.musculus.	k__Bacteria.p__Firmicutes.c__Erysipelotrichi.o__Erysipelotrichales.f__Erysipelotrichaceae.g__.s__	-0.657143	0.156175	0.481471
k__Bacteria.p__Firmicutes.c__Clostridia.o__Clostridiales.f__.g__.s__	k__Bacteria.p__Firmicutes.c__Erysipelotrichi.o__Erysipelotrichales.f__Erysipelotrichaceae.g__.s__	-0.657143	0.156175	0.481471
k__Bacteria.p__Firmicutes.c__Clostridia.o__Clostridiales.f__Dehalobacteriaceae.g__Dehalobacterium.s__	k__Bacteria.p__Firmicutes.c__Erysipelotrichi.o__Erysipelotrichales.f__Erysipelotrichaceae.g__Allobaculum.s__	0.657143	0.156175	0.481471
k__Bacteria.p__Firmicutes.c__Clostridia.o__Clostridiales.f__Ruminococcaceae.Other.Other	k__Bacteria.p__Firmicutes.c__Erysipelotrichi.o__Erysipelotrichales.f__Erysipelotrichaceae.g__Allobaculum.s__	0.657143	0.156175	0.481471
k__Bacteria.p__Firmicutes.c__Clostridia.o__Clostridiales.f__Dehalobacteriaceae.g__Dehalobacterium.s__	k__Bacteria.p__Firmicutes.c__Erysipelotrichi.o__Erysipelotrichales.f__Erysipelotrichaceae.g__Clostridium.Other	0.657143	0.156175	0.481471
k__Bacteria.p__Firmicutes.c__Clostridia.o__Clostridiales.f__Ruminococcaceae.Other.Other	k__Bacteria.p__Firmicutes.c__Erysipelotrichi.o__Erysipelotrichales.f__Erysipelotrichaceae.g__Clostridium.Other	0.657143	0.156175	0.481471
k__Bacteria.p__Firmicutes.c__Clostridia.o__Clostridiales.f__Dehalobacteriaceae.g__Dehalobacterium.s__	k__Bacteria.p__Firmicutes.c__Erysipelotrichi.o__Erysipelotrichales.f__Erysipelotrichaceae.g__Coprobacillus.s__	0.657143	0.156175	0.481471
k__Bacteria.p__Firmicutes.c__Clostridia.o__Clostridiales.f__Ruminococcaceae.Other.Other	k__Bacteria.p__Firmicutes.c__Erysipelotrichi.o__Erysipelotrichales.f__Erysipelotrichaceae.g__Coprobacillus.s__	0.657143	0.156175	0.481471
k__Bacteria.p__Firmicutes.c__Clostridia.o__Clostridiales.f__Dehalobacteriaceae.g__Dehalobacterium.s__	k__Bacteria.p__Proteobacteria.c__Alphaproteobacteria.o__Rhizobiales.f__Rhizobiaceae.g__Agrobacterium.s__	0.657143	0.156175	0.481471
k__Bacteria.p__Firmicutes.c__Clostridia.o__Clostridiales.f__Ruminococcaceae.Other.Other	k__Bacteria.p__Proteobacteria.c__Alphaproteobacteria.o__Rhizobiales.f__Rhizobiaceae.g__Agrobacterium.s__	0.657143	0.156175	0.481471
k__Bacteria.p__Firmicutes.c__Clostridia.o__Clostridiales.f__Dehalobacteriaceae.g__Dehalobacterium.s__	k__Bacteria.p__Proteobacteria.c__Alphaproteobacteria.o__Rickettsiales.f__mitochondria.Other.Other	0.657143	0.156175	0.481471
k__Bacteria.p__Firmicutes.c__Clostridia.o__Clostridiales.f__Ruminococcaceae.Other.Other	k__Bacteria.p__Proteobacteria.c__Alphaproteobacteria.o__Rickettsiales.f__mitochondria.Other.Other	0.657143	0.156175	0.481471
k__Bacteria.p__Firmicutes.c__Clostridia.o__Clostridiales.f__Dehalobacteriaceae.g__Dehalobacterium.s__	k__Bacteria.p__Proteobacteria.c__Betaproteobacteria.o__Burkholderiales.f__Alcaligenaceae.g__.s__	0.657143	0.156175	0.481471
k__Bacteria.p__Firmicutes.c__Clostridia.o__Clostridiales.f__Ruminococcaceae.Other.Other	k__Bacteria.p__Proteobacteria.c__Betaproteobacteria.o__Burkholderiales.f__Alcaligenaceae.g__.s__	0.657143	0.156175	0.481471
k__Bacteria.p__Firmicutes.c__Clostridia.o__Clostridiales.f__Dehalobacteriaceae.g__Dehalobacterium.s__	k__Bacteria.p__Proteobacteria.c__Betaproteobacteria.o__Burkholderiales.f__Comamonadaceae.g__Delftia.s__	0.657143	0.156175	0.481471
k__Bacteria.p__Firmicutes.c__Clostridia.o__Clostridiales.f__Ruminococcaceae.Other.Other	k__Bacteria.p__Proteobacteria.c__Betaproteobacteria.o__Burkholderiales.f__Comamonadaceae.g__Delftia.s__	0.657143	0.156175	0.481471
k__Bacteria.p__Firmicutes.c__Clostridia.o__Clostridiales.f__Dehalobacteriaceae.g__Dehalobacterium.s__	k__Bacteria.p__Proteobacteria.c__Betaproteobacteria.o__Burkholderiales.f__Oxalobacteraceae.Other.Other	0.657143	0.156175	0.481471
k__Bacteria.p__Firmicutes.c__Clostridia.o__Clostridiales.f__Ruminococcaceae.Other.Other	k__Bacteria.p__Proteobacteria.c__Betaproteobacteria.o__Burkholderiales.f__Oxalobacteraceae.Other.Other	0.657143	0.156175	0.481471
k__Bacteria.p__Firmicutes.c__Clostridia.o__Clostridiales.f__Dehalobacteriaceae.g__Dehalobacterium.s__	k__Bacteria.p__Proteobacteria.c__Betaproteobacteria.o__Burkholderiales.f__Oxalobacteraceae.g__.s__	0.657143	0.156175	0.481471
k__Bacteria.p__Firmicutes.c__Clostridia.o__Clostridiales.f__Ruminococcaceae.Other.Other	k__Bacteria.p__Proteobacteria.c__Betaproteobacteria.o__Burkholderiales.f__Oxalobacteraceae.g__.s__	0.657143	0.156175	0.481471
k__Bacteria.p__Firmicutes.c__Clostridia.o__Clostridiales.f__Dehalobacteriaceae.g__Dehalobacterium.s__	k__Bacteria.p__Proteobacteria.c__Betaproteobacteria.o__Burkholderiales.f__Oxalobacteraceae.g__Ralstonia.s__	0.657143	0.156175	0.481471
k__Bacteria.p__Firmicutes.c__Clostridia.o__Clostridiales.f__Ruminococcaceae.Other.Other	k__Bacteria.p__Proteobacteria.c__Betaproteobacteria.o__Burkholderiales.f__Oxalobacteraceae.g__Ralstonia.s__	0.657143	0.156175	0.481471
k__Bacteria.p__Firmicutes.c__Clostridia.o__Clostridiales.f__Dehalobacteriaceae.g__Dehalobacterium.s__	k__Bacteria.p__Proteobacteria.c__Gammaproteobacteria.o__Alteromonadales.f__Shewanellaceae.g__Shewanella.s__algae	0.657143	0.156175	0.481471
k__Bacteria.p__Firmicutes.c__Clostridia.o__Clostridiales.f__Ruminococcaceae.Other.Other	k__Bacteria.p__Proteobacteria.c__Gammaproteobacteria.o__Alteromonadales.f__Shewanellaceae.g__Shewanella.s__algae	0.657143	0.156175	0.481471
k__Bacteria.p__Firmicutes.c__Clostridia.o__Clostridiales.f__Dehalobacteriaceae.g__Dehalobacterium.s__	k__Bacteria.p__Proteobacteria.c__Gammaproteobacteria.o__Enterobacteriales.f__Enterobacteriaceae.Other.Other	0.657143	0.156175	0.481471
k__Bacteria.p__Firmicutes.c__Clostridia.o__Clostridiales.f__Ruminococcaceae.Other.Other	k__Bacteria.p__Proteobacteria.c__Gammaproteobacteria.o__Enterobacteriales.f__Enterobacteriaceae.Other.Other	0.657143	0.156175	0.481471
k__Bacteria.p__Firmicutes.c__Clostridia.o__Clostridiales.f__.g__.s__	k__Bacteria.p__Proteobacteria.c__Gammaproteobacteria.o__Enterobacteriales.f__Enterobacteriaceae.g__.s__	-0.657143	0.156175	0.481471
k__Bacteria.p__Firmicutes.c__Clostridia.o__Clostridiales.f__Peptococcaceae.g__rc4.4.s__	k__Bacteria.p__Proteobacteria.c__Gammaproteobacteria.o__Enterobacteriales.f__Enterobacteriaceae.g__.s__	0.657143	0.156175	0.481471
k__Bacteria.p__Firmicutes.c__Clostridia.o__Clostridiales.f__Ruminococcaceae.g__Ruminococcus.s__	k__Bacteria.p__Proteobacteria.c__Gammaproteobacteria.o__Enterobacteriales.f__Enterobacteriaceae.g__.s__	-0.657143	0.156175	0.481471
k__Bacteria.p__Firmicutes.c__Clostridia.o__Clostridiales.f__Dehalobacteriaceae.g__Dehalobacterium.s__	k__Bacteria.p__Proteobacteria.c__Gammaproteobacteria.o__Enterobacteriales.f__Enterobacteriaceae.g__Citrobacter.s__	0.657143	0.156175	0.481471
k__Bacteria.p__Firmicutes.c__Clostridia.o__Clostridiales.f__Ruminococcaceae.Other.Other	k__Bacteria.p__Proteobacteria.c__Gammaproteobacteria.o__Enterobacteriales.f__Enterobacteriaceae.g__Citrobacter.s__	0.657143	0.156175	0.481471
k__Bacteria.p__Firmicutes.c__Clostridia.o__Clostridiales.f__Dehalobacteriaceae.g__Dehalobacterium.s__	k__Bacteria.p__Proteobacteria.c__Gammaproteobacteria.o__Enterobacteriales.f__Enterobacteriaceae.g__Klebsiella.Other	0.657143	0.156175	0.481471
k__Bacteria.p__Firmicutes.c__Clostridia.o__Clostridiales.f__Ruminococcaceae.Other.Other	k__Bacteria.p__Proteobacteria.c__Gammaproteobacteria.o__Enterobacteriales.f__Enterobacteriaceae.g__Klebsiella.Other	0.657143	0.156175	0.481471
k__Bacteria.p__Firmicutes.c__Clostridia.o__Clostridiales.f__Dehalobacteriaceae.g__Dehalobacterium.s__	k__Bacteria.p__Proteobacteria.c__Gammaproteobacteria.o__Enterobacteriales.f__Enterobacteriaceae.g__Proteus.s__	0.657143	0.156175	0.481471
k__Bacteria.p__Firmicutes.c__Clostridia.o__Clostridiales.f__Ruminococcaceae.Other.Other	k__Bacteria.p__Proteobacteria.c__Gammaproteobacteria.o__Enterobacteriales.f__Enterobacteriaceae.g__Proteus.s__	0.657143	0.156175	0.481471
k__Bacteria.p__Firmicutes.c__Clostridia.o__Clostridiales.f__Dehalobacteriaceae.g__Dehalobacterium.s__	k__Bacteria.p__Proteobacteria.c__Gammaproteobacteria.o__Enterobacteriales.f__Enterobacteriaceae.g__Serratia.s__	0.657143	0.156175	0.481471
k__Bacteria.p__Firmicutes.c__Clostridia.o__Clostridiales.f__Ruminococcaceae.Other.Other	k__Bacteria.p__Proteobacteria.c__Gammaproteobacteria.o__Enterobacteriales.f__Enterobacteriaceae.g__Serratia.s__	0.657143	0.156175	0.481471
k__Bacteria.p__Firmicutes.c__Clostridia.o__Clostridiales.f__Dehalobacteriaceae.g__Dehalobacterium.s__	k__Bacteria.p__Proteobacteria.c__Gammaproteobacteria.o__Oceanospirillales.f__Halomonadaceae.g__.s__	0.657143	0.156175	0.481471
k__Bacteria.p__Firmicutes.c__Clostridia.o__Clostridiales.f__Ruminococcaceae.Other.Other	k__Bacteria.p__Proteobacteria.c__Gammaproteobacteria.o__Oceanospirillales.f__Halomonadaceae.g__.s__	0.657143	0.156175	0.481471
k__Bacteria.p__Firmicutes.c__Clostridia.o__Clostridiales.f__Dehalobacteriaceae.g__Dehalobacterium.s__	k__Bacteria.p__Proteobacteria.c__Gammaproteobacteria.o__Oceanospirillales.f__Halomonadaceae.g__Halomonas.s__	0.657143	0.156175	0.481471
k__Bacteria.p__Firmicutes.c__Clostridia.o__Clostridiales.f__Ruminococcaceae.Other.Other	k__Bacteria.p__Proteobacteria.c__Gammaproteobacteria.o__Oceanospirillales.f__Halomonadaceae.g__Halomonas.s__	0.657143	0.156175	0.481471
k__Bacteria.p__Firmicutes.c__Clostridia.o__Clostridiales.f__Dehalobacteriaceae.g__Dehalobacterium.s__	k__Bacteria.p__Proteobacteria.c__Gammaproteobacteria.o__Pseudomonadales.f__Pseudomonadaceae.g__Pseudomonas.s__	0.657143	0.156175	0.481471
k__Bacteria.p__Firmicutes.c__Clostridia.o__Clostridiales.f__Ruminococcaceae.Other.Other	k__Bacteria.p__Proteobacteria.c__Gammaproteobacteria.o__Pseudomonadales.f__Pseudomonadaceae.g__Pseudomonas.s__	0.657143	0.156175	0.481471
k__Bacteria.p__Firmicutes.c__Clostridia.o__Clostridiales.f__Dehalobacteriaceae.g__Dehalobacterium.s__	k__Bacteria.p__Proteobacteria.c__Gammaproteobacteria.o__Xanthomonadales.f__Xanthomonadaceae.g__Stenotrophomonas.s__	0.657143	0.156175	0.481471
k__Bacteria.p__Firmicutes.c__Clostridia.o__Clostridiales.f__Ruminococcaceae.Other.Other	k__Bacteria.p__Proteobacteria.c__Gammaproteobacteria.o__Xanthomonadales.f__Xanthomonadaceae.g__Stenotrophomonas.s__	0.657143	0.156175	0.481471
angiotensin.converting.enzyme.2..OS.Mus.musculus.	k__Bacteria.p__Tenericutes.c__Mollicutes.o__Anaeroplasmatales.f__Anaeroplasmataceae.g__Anaeroplasma.s__	-0.657143	0.156175	0.481471
Chymotrypsin.like.elastase.family.member.2A..OS.Mus.musculus.	k__Bacteria.p__Tenericutes.c__Mollicutes.o__Anaeroplasmatales.f__Anaeroplasmataceae.g__Anaeroplasma.s__	-0.657143	0.156175	0.481471
k__Bacteria.p__Actinobacteria.c__Actinobacteria.o__Actinomycetales.f__Microbacteriaceae.Other.Other	k__Bacteria.p__Tenericutes.c__Mollicutes.o__Anaeroplasmatales.f__Anaeroplasmataceae.g__Anaeroplasma.s__	-0.657143	0.156175	0.481471
k__Bacteria.p__Actinobacteria.c__Actinobacteria.o__Actinomycetales.f__Microbacteriaceae.g__Curtobacterium.s__	k__Bacteria.p__Tenericutes.c__Mollicutes.o__Anaeroplasmatales.f__Anaeroplasmataceae.g__Anaeroplasma.s__	-0.657143	0.156175	0.481471
k__Bacteria.p__Actinobacteria.c__Actinobacteria.o__Bifidobacteriales.f__Bifidobacteriaceae.g__Bifidobacterium.Other	k__Bacteria.p__Tenericutes.c__Mollicutes.o__Anaeroplasmatales.f__Anaeroplasmataceae.g__Anaeroplasma.s__	-0.657143	0.156175	0.481471
k__Bacteria.p__Actinobacteria.c__Actinobacteria.o__Bifidobacteriales.f__Bifidobacteriaceae.g__Bifidobacterium.s__longum	k__Bacteria.p__Tenericutes.c__Mollicutes.o__Anaeroplasmatales.f__Anaeroplasmataceae.g__Anaeroplasma.s__	-0.657143	0.156175	0.481471
k__Bacteria.p__Actinobacteria.c__Actinobacteria.o__Bifidobacteriales.f__Bifidobacteriaceae.g__Bifidobacterium.s__pseudolongum	k__Bacteria.p__Tenericutes.c__Mollicutes.o__Anaeroplasmatales.f__Anaeroplasmataceae.g__Anaeroplasma.s__	-0.657143	0.156175	0.481471
k__Bacteria.p__Actinobacteria.c__Coriobacteriia.o__Coriobacteriales.f__Coriobacteriaceae.g__Adlercreutzia.s__	k__Bacteria.p__Tenericutes.c__Mollicutes.o__Anaeroplasmatales.f__Anaeroplasmataceae.g__Anaeroplasma.s__	-0.657143	0.156175	0.481471
k__Bacteria.p__Bacteroidetes.c__Bacteroidia.o__Bacteroidales.f__Rikenellaceae.g__AF12.s__	k__Bacteria.p__Tenericutes.c__Mollicutes.o__Anaeroplasmatales.f__Anaeroplasmataceae.g__Anaeroplasma.s__	-0.657143	0.156175	0.481471
k__Bacteria.p__Bacteroidetes.c__Bacteroidia.o__Bacteroidales.f__Rikenellaceae.g__Rikenella.s__	k__Bacteria.p__Tenericutes.c__Mollicutes.o__Anaeroplasmatales.f__Anaeroplasmataceae.g__Anaeroplasma.s__	-0.657143	0.156175	0.481471
k__Bacteria.p__Bacteroidetes.c__Bacteroidia.o__Bacteroidales.f__.Paraprevotellaceae..g__.Prevotella..s__	k__Bacteria.p__Tenericutes.c__Mollicutes.o__Anaeroplasmatales.f__Anaeroplasmataceae.g__Anaeroplasma.s__	-0.657143	0.156175	0.481471
k__Bacteria.p__Cyanobacteria.c__4C0d.2.o__YS2.f__.g__.s__	k__Bacteria.p__Tenericutes.c__Mollicutes.o__Anaeroplasmatales.f__Anaeroplasmataceae.g__Anaeroplasma.s__	-0.657143	0.156175	0.481471
k__Bacteria.p__Cyanobacteria.c__Chloroplast.o__Streptophyta.f__.g__.s__	k__Bacteria.p__Tenericutes.c__Mollicutes.o__Anaeroplasmatales.f__Anaeroplasmataceae.g__Anaeroplasma.s__	-0.657143	0.156175	0.481471
k__Bacteria.p__Firmicutes.c__Bacilli.o__Bacillales.f__Bacillaceae.g__Bacillus.Other	k__Bacteria.p__Tenericutes.c__Mollicutes.o__Anaeroplasmatales.f__Anaeroplasmataceae.g__Anaeroplasma.s__	-0.657143	0.156175	0.481471
k__Bacteria.p__Firmicutes.c__Bacilli.o__Bacillales.f__Paenibacillaceae.g__Paenibacillus.s__	k__Bacteria.p__Tenericutes.c__Mollicutes.o__Anaeroplasmatales.f__Anaeroplasmataceae.g__Anaeroplasma.s__	-0.657143	0.156175	0.481471
k__Bacteria.p__Firmicutes.c__Bacilli.o__Bacillales.f__Planococcaceae.g__.s__	k__Bacteria.p__Tenericutes.c__Mollicutes.o__Anaeroplasmatales.f__Anaeroplasmataceae.g__Anaeroplasma.s__	-0.657143	0.156175	0.481471
k__Bacteria.p__Firmicutes.c__Bacilli.o__Bacillales.f__Staphylococcaceae.g__Staphylococcus.s__	k__Bacteria.p__Tenericutes.c__Mollicutes.o__Anaeroplasmatales.f__Anaeroplasmataceae.g__Anaeroplasma.s__	-0.657143	0.156175	0.481471
k__Bacteria.p__Firmicutes.c__Bacilli.o__Lactobacillales.Other.Other.Other	k__Bacteria.p__Tenericutes.c__Mollicutes.o__Anaeroplasmatales.f__Anaeroplasmataceae.g__Anaeroplasma.s__	-0.657143	0.156175	0.481471
k__Bacteria.p__Firmicutes.c__Bacilli.o__Lactobacillales.f__.g__.s__	k__Bacteria.p__Tenericutes.c__Mollicutes.o__Anaeroplasmatales.f__Anaeroplasmataceae.g__Anaeroplasma.s__	-0.657143	0.156175	0.481471
k__Bacteria.p__Firmicutes.c__Bacilli.o__Lactobacillales.f__Carnobacteriaceae.g__Granulicatella.s__	k__Bacteria.p__Tenericutes.c__Mollicutes.o__Anaeroplasmatales.f__Anaeroplasmataceae.g__Anaeroplasma.s__	-0.657143	0.156175	0.481471
k__Bacteria.p__Firmicutes.c__Bacilli.o__Lactobacillales.f__Enterococcaceae.Other.Other	k__Bacteria.p__Tenericutes.c__Mollicutes.o__Anaeroplasmatales.f__Anaeroplasmataceae.g__Anaeroplasma.s__	-0.657143	0.156175	0.481471
k__Bacteria.p__Firmicutes.c__Bacilli.o__Lactobacillales.f__Enterococcaceae.g__Enterococcus.Other	k__Bacteria.p__Tenericutes.c__Mollicutes.o__Anaeroplasmatales.f__Anaeroplasmataceae.g__Anaeroplasma.s__	-0.657143	0.156175	0.481471
k__Bacteria.p__Firmicutes.c__Bacilli.o__Lactobacillales.f__Enterococcaceae.g__Enterococcus.s__	k__Bacteria.p__Tenericutes.c__Mollicutes.o__Anaeroplasmatales.f__Anaeroplasmataceae.g__Anaeroplasma.s__	-0.657143	0.156175	0.481471
k__Bacteria.p__Firmicutes.c__Bacilli.o__Lactobacillales.f__Enterococcaceae.g__Enterococcus.s__casseliflavus	k__Bacteria.p__Tenericutes.c__Mollicutes.o__Anaeroplasmatales.f__Anaeroplasmataceae.g__Anaeroplasma.s__	-0.657143	0.156175	0.481471
k__Bacteria.p__Firmicutes.c__Bacilli.o__Lactobacillales.f__Lactobacillaceae.g__Lactobacillus.Other	k__Bacteria.p__Tenericutes.c__Mollicutes.o__Anaeroplasmatales.f__Anaeroplasmataceae.g__Anaeroplasma.s__	-0.657143	0.156175	0.481471
k__Bacteria.p__Firmicutes.c__Bacilli.o__Lactobacillales.f__Lactobacillaceae.g__Lactobacillus.s__reuteri	k__Bacteria.p__Tenericutes.c__Mollicutes.o__Anaeroplasmatales.f__Anaeroplasmataceae.g__Anaeroplasma.s__	-0.657143	0.156175	0.481471
k__Bacteria.p__Firmicutes.c__Bacilli.o__Lactobacillales.f__Lactobacillaceae.g__Pediococcus.s__acidilactici	k__Bacteria.p__Tenericutes.c__Mollicutes.o__Anaeroplasmatales.f__Anaeroplasmataceae.g__Anaeroplasma.s__	-0.657143	0.156175	0.481471
k__Bacteria.p__Firmicutes.c__Bacilli.o__Lactobacillales.f__Leuconostocaceae.g__.s__	k__Bacteria.p__Tenericutes.c__Mollicutes.o__Anaeroplasmatales.f__Anaeroplasmataceae.g__Anaeroplasma.s__	-0.657143	0.156175	0.481471
k__Bacteria.p__Firmicutes.c__Bacilli.o__Lactobacillales.f__Streptococcaceae.g__Lactococcus.s__	k__Bacteria.p__Tenericutes.c__Mollicutes.o__Anaeroplasmatales.f__Anaeroplasmataceae.g__Anaeroplasma.s__	-0.657143	0.156175	0.481471
k__Bacteria.p__Firmicutes.c__Bacilli.o__Lactobacillales.f__Streptococcaceae.g__Streptococcus.s__	k__Bacteria.p__Tenericutes.c__Mollicutes.o__Anaeroplasmatales.f__Anaeroplasmataceae.g__Anaeroplasma.s__	-0.657143	0.156175	0.481471
k__Bacteria.p__Firmicutes.c__Clostridia.o__Clostridiales.f__Christensenellaceae.g__.s__	k__Bacteria.p__Tenericutes.c__Mollicutes.o__Anaeroplasmatales.f__Anaeroplasmataceae.g__Anaeroplasma.s__	-0.657143	0.156175	0.481471
k__Bacteria.p__Firmicutes.c__Clostridia.o__Clostridiales.f__Clostridiaceae.g__Candidatus.Arthromitus.s__	k__Bacteria.p__Tenericutes.c__Mollicutes.o__Anaeroplasmatales.f__Anaeroplasmataceae.g__Anaeroplasma.s__	-0.657143	0.156175	0.481471
k__Bacteria.p__Firmicutes.c__Clostridia.o__Clostridiales.f__Clostridiaceae.g__Clostridium.Other	k__Bacteria.p__Tenericutes.c__Mollicutes.o__Anaeroplasmatales.f__Anaeroplasmataceae.g__Anaeroplasma.s__	-0.657143	0.156175	0.481471
k__Bacteria.p__Firmicutes.c__Clostridia.o__Clostridiales.f__Clostridiaceae.g__SMB53.s__	k__Bacteria.p__Tenericutes.c__Mollicutes.o__Anaeroplasmatales.f__Anaeroplasmataceae.g__Anaeroplasma.s__	-0.657143	0.156175	0.481471
k__Bacteria.p__Firmicutes.c__Clostridia.o__Clostridiales.f__Eubacteriaceae.g__Anaerofustis.s__	k__Bacteria.p__Tenericutes.c__Mollicutes.o__Anaeroplasmatales.f__Anaeroplasmataceae.g__Anaeroplasma.s__	-0.657143	0.156175	0.481471
k__Bacteria.p__Firmicutes.c__Clostridia.o__Clostridiales.f__Lachnospiraceae.g__Anaerostipes.s__	k__Bacteria.p__Tenericutes.c__Mollicutes.o__Anaeroplasmatales.f__Anaeroplasmataceae.g__Anaeroplasma.s__	0.657143	0.156175	0.481471
k__Bacteria.p__Firmicutes.c__Clostridia.o__Clostridiales.f__Lachnospiraceae.g__Blautia.Other	k__Bacteria.p__Tenericutes.c__Mollicutes.o__Anaeroplasmatales.f__Anaeroplasmataceae.g__Anaeroplasma.s__	-0.657143	0.156175	0.481471
k__Bacteria.p__Firmicutes.c__Clostridia.o__Clostridiales.f__Lachnospiraceae.g__Blautia.s__	k__Bacteria.p__Tenericutes.c__Mollicutes.o__Anaeroplasmatales.f__Anaeroplasmataceae.g__Anaeroplasma.s__	-0.657143	0.156175	0.481471
k__Bacteria.p__Firmicutes.c__Clostridia.o__Clostridiales.f__Lachnospiraceae.g__.Ruminococcus..Other	k__Bacteria.p__Tenericutes.c__Mollicutes.o__Anaeroplasmatales.f__Anaeroplasmataceae.g__Anaeroplasma.s__	-0.657143	0.156175	0.481471
k__Bacteria.p__Firmicutes.c__Erysipelotrichi.o__Erysipelotrichales.f__Erysipelotrichaceae.g__Allobaculum.s__	k__Bacteria.p__Tenericutes.c__Mollicutes.o__Anaeroplasmatales.f__Anaeroplasmataceae.g__Anaeroplasma.s__	-0.657143	0.156175	0.481471
k__Bacteria.p__Firmicutes.c__Erysipelotrichi.o__Erysipelotrichales.f__Erysipelotrichaceae.g__Clostridium.Other	k__Bacteria.p__Tenericutes.c__Mollicutes.o__Anaeroplasmatales.f__Anaeroplasmataceae.g__Anaeroplasma.s__	-0.657143	0.156175	0.481471
k__Bacteria.p__Firmicutes.c__Erysipelotrichi.o__Erysipelotrichales.f__Erysipelotrichaceae.g__Coprobacillus.s__	k__Bacteria.p__Tenericutes.c__Mollicutes.o__Anaeroplasmatales.f__Anaeroplasmataceae.g__Anaeroplasma.s__	-0.657143	0.156175	0.481471
k__Bacteria.p__Proteobacteria.c__Alphaproteobacteria.o__Rhizobiales.f__Rhizobiaceae.g__Agrobacterium.s__	k__Bacteria.p__Tenericutes.c__Mollicutes.o__Anaeroplasmatales.f__Anaeroplasmataceae.g__Anaeroplasma.s__	-0.657143	0.156175	0.481471
k__Bacteria.p__Proteobacteria.c__Alphaproteobacteria.o__Rickettsiales.f__mitochondria.Other.Other	k__Bacteria.p__Tenericutes.c__Mollicutes.o__Anaeroplasmatales.f__Anaeroplasmataceae.g__Anaeroplasma.s__	-0.657143	0.156175	0.481471
k__Bacteria.p__Proteobacteria.c__Betaproteobacteria.o__Burkholderiales.f__Alcaligenaceae.g__.s__	k__Bacteria.p__Tenericutes.c__Mollicutes.o__Anaeroplasmatales.f__Anaeroplasmataceae.g__Anaeroplasma.s__	-0.657143	0.156175	0.481471
k__Bacteria.p__Proteobacteria.c__Betaproteobacteria.o__Burkholderiales.f__Comamonadaceae.g__Delftia.s__	k__Bacteria.p__Tenericutes.c__Mollicutes.o__Anaeroplasmatales.f__Anaeroplasmataceae.g__Anaeroplasma.s__	-0.657143	0.156175	0.481471
k__Bacteria.p__Proteobacteria.c__Betaproteobacteria.o__Burkholderiales.f__Oxalobacteraceae.Other.Other	k__Bacteria.p__Tenericutes.c__Mollicutes.o__Anaeroplasmatales.f__Anaeroplasmataceae.g__Anaeroplasma.s__	-0.657143	0.156175	0.481471
k__Bacteria.p__Proteobacteria.c__Betaproteobacteria.o__Burkholderiales.f__Oxalobacteraceae.g__.s__	k__Bacteria.p__Tenericutes.c__Mollicutes.o__Anaeroplasmatales.f__Anaeroplasmataceae.g__Anaeroplasma.s__	-0.657143	0.156175	0.481471
k__Bacteria.p__Proteobacteria.c__Betaproteobacteria.o__Burkholderiales.f__Oxalobacteraceae.g__Ralstonia.s__	k__Bacteria.p__Tenericutes.c__Mollicutes.o__Anaeroplasmatales.f__Anaeroplasmataceae.g__Anaeroplasma.s__	-0.657143	0.156175	0.481471
k__Bacteria.p__Proteobacteria.c__Gammaproteobacteria.o__Alteromonadales.f__Shewanellaceae.g__Shewanella.s__algae	k__Bacteria.p__Tenericutes.c__Mollicutes.o__Anaeroplasmatales.f__Anaeroplasmataceae.g__Anaeroplasma.s__	-0.657143	0.156175	0.481471
k__Bacteria.p__Proteobacteria.c__Gammaproteobacteria.o__Enterobacteriales.f__Enterobacteriaceae.Other.Other	k__Bacteria.p__Tenericutes.c__Mollicutes.o__Anaeroplasmatales.f__Anaeroplasmataceae.g__Anaeroplasma.s__	-0.657143	0.156175	0.481471
k__Bacteria.p__Proteobacteria.c__Gammaproteobacteria.o__Enterobacteriales.f__Enterobacteriaceae.g__Citrobacter.s__	k__Bacteria.p__Tenericutes.c__Mollicutes.o__Anaeroplasmatales.f__Anaeroplasmataceae.g__Anaeroplasma.s__	-0.657143	0.156175	0.481471
k__Bacteria.p__Proteobacteria.c__Gammaproteobacteria.o__Enterobacteriales.f__Enterobacteriaceae.g__Klebsiella.Other	k__Bacteria.p__Tenericutes.c__Mollicutes.o__Anaeroplasmatales.f__Anaeroplasmataceae.g__Anaeroplasma.s__	-0.657143	0.156175	0.481471
k__Bacteria.p__Proteobacteria.c__Gammaproteobacteria.o__Enterobacteriales.f__Enterobacteriaceae.g__Proteus.s__	k__Bacteria.p__Tenericutes.c__Mollicutes.o__Anaeroplasmatales.f__Anaeroplasmataceae.g__Anaeroplasma.s__	-0.657143	0.156175	0.481471
k__Bacteria.p__Proteobacteria.c__Gammaproteobacteria.o__Enterobacteriales.f__Enterobacteriaceae.g__Serratia.s__	k__Bacteria.p__Tenericutes.c__Mollicutes.o__Anaeroplasmatales.f__Anaeroplasmataceae.g__Anaeroplasma.s__	-0.657143	0.156175	0.481471
k__Bacteria.p__Proteobacteria.c__Gammaproteobacteria.o__Oceanospirillales.f__Halomonadaceae.g__.s__	k__Bacteria.p__Tenericutes.c__Mollicutes.o__Anaeroplasmatales.f__Anaeroplasmataceae.g__Anaeroplasma.s__	-0.657143	0.156175	0.481471
k__Bacteria.p__Proteobacteria.c__Gammaproteobacteria.o__Oceanospirillales.f__Halomonadaceae.g__Halomonas.s__	k__Bacteria.p__Tenericutes.c__Mollicutes.o__Anaeroplasmatales.f__Anaeroplasmataceae.g__Anaeroplasma.s__	-0.657143	0.156175	0.481471
k__Bacteria.p__Proteobacteria.c__Gammaproteobacteria.o__Pseudomonadales.f__Pseudomonadaceae.g__Pseudomonas.s__	k__Bacteria.p__Tenericutes.c__Mollicutes.o__Anaeroplasmatales.f__Anaeroplasmataceae.g__Anaeroplasma.s__	-0.657143	0.156175	0.481471
k__Bacteria.p__Proteobacteria.c__Gammaproteobacteria.o__Xanthomonadales.f__Xanthomonadaceae.g__Stenotrophomonas.s__	k__Bacteria.p__Tenericutes.c__Mollicutes.o__Anaeroplasmatales.f__Anaeroplasmataceae.g__Anaeroplasma.s__	-0.657143	0.156175	0.481471
cathepsin.S..OS.Mus.musculus.	k__Bacteria.p__Tenericutes.c__Mollicutes.o__RF39.f__.g__.s__	-0.657143	0.156175	0.481471
angiotensin.converting.enzyme.2..OS.Mus.musculus.	k__Bacteria.p__Tenericutes.c__Mollicutes.o__RF39.f__.g__.s__	-0.657143	0.156175	0.481471
Alpha.1.antitrypsin.1.2..OS.Mus.musculus.	k__Bacteria.p__Tenericutes.c__Mollicutes.o__RF39.f__.g__.s__	-0.657143	0.156175	0.481471
k__Bacteria.p__Firmicutes.c__Clostridia.o__Clostridiales.f__Clostridiaceae.Other.Other	k__Bacteria.p__Tenericutes.c__Mollicutes.o__RF39.f__.g__.s__	0.657143	0.156175	0.481471
k__Bacteria.p__Firmicutes.c__Clostridia.o__Clostridiales.f__Dehalobacteriaceae.g__Dehalobacterium.s__	k__Bacteria.p__Verrucomicrobia.c__Verrucomicrobiae.o__Verrucomicrobiales.f__Verrucomicrobiaceae.g__Akkermansia.s__muciniphila	0.657143	0.156175	0.481471
k__Bacteria.p__Firmicutes.c__Clostridia.o__Clostridiales.f__Ruminococcaceae.Other.Other	k__Bacteria.p__Verrucomicrobia.c__Verrucomicrobiae.o__Verrucomicrobiales.f__Verrucomicrobiaceae.g__Akkermansia.s__muciniphila	0.657143	0.156175	0.481471
k__Bacteria.p__Tenericutes.c__Mollicutes.o__Anaeroplasmatales.f__Anaeroplasmataceae.g__Anaeroplasma.s__	k__Bacteria.p__Verrucomicrobia.c__Verrucomicrobiae.o__Verrucomicrobiales.f__Verrucomicrobiaceae.g__Akkermansia.s__muciniphila	-0.657143	0.156175	0.481471
angiotensin.converting.enzyme.2..OS.Mus.musculus.	Pancreatic.triacylglycerol.lipase..OS.Mus.musculus.	0.6	0.208	0.559364
Carboxypeptidase.A2..OS.Mus.musculus.	Carbonic.anhydrase.6..OS.Mus.musculus.	-0.6	0.208	0.559364
aminopeptidase.N..OS.Mus.musculus.	Carbonic.anhydrase.6..OS.Mus.musculus.	-0.6	0.208	0.559364
Chymotrypsinogen.B..OS.Mus.musculus.	Carbonic.anhydrase.6..OS.Mus.musculus.	0.6	0.208	0.559364
Chymotrypsin.like.elastase.family.member.1..OS.Mus.musculus.	carboxypeptidase.A1..OS.Mus.musculus.	0.6	0.208	0.559364
Carbonic.anhydrase.6..OS.Mus.musculus.	carboxypeptidase.A1..OS.Mus.musculus.	-0.6	0.208	0.559364
angiotensin.converting.enzyme.2..OS.Mus.musculus.	Phospholipase.B1..membrane.associated..OS.Mus.musculus.	0.6	0.208	0.559364
Anionic.trypsin.2..OS.Mus.musculus.	Probable.aminopeptidase.NPEPL1..OS.Mus.musculus.	0.6	0.208	0.559364
Chymotrypsin.like.elastase.family.member.3B..OS.Mus.musculus.	Kallikrein.1..OS.Mus.musculus.	-0.6	0.208	0.559364
Carbonic.anhydrase.6..OS.Mus.musculus.	Kallikrein.1..OS.Mus.musculus.	0.6	0.208	0.559364
Chymotrypsin.like.elastase.family.member.1..OS.Mus.musculus.	Cathepsin.B..OS.Mus.musculus.	-0.6	0.208	0.559364
Kallikrein.1..OS.Mus.musculus.	Cathepsin.B..OS.Mus.musculus.	0.6	0.208	0.559364
Chymotrypsin.like.elastase.family.member.1..OS.Mus.musculus.	cytosolic.non.specific.dipeptidase..OS.Mus.musculus.	-0.6	0.208	0.559364
Carbonic.anhydrase.6..OS.Mus.musculus.	cytosolic.non.specific.dipeptidase..OS.Mus.musculus.	0.6	0.208	0.559364
Anionic.trypsin.2..OS.Mus.musculus.	Aspartyl.aminopeptidase..OS.Mus.musculus.	0.6	0.208	0.559364
Phospholipase.B1..membrane.associated..OS.Mus.musculus.	N.acetylated.alpha.linked.acidic.dipeptidase.like.protein..OS.Mus.musculus.	-0.6	0.208	0.559364
Carboxypeptidase.A2..OS.Mus.musculus.	Carboxypeptidase.Q..OS.Mus.musculus.	0.6	0.208	0.559364
angiotensin.converting.enzyme.2..OS.Mus.musculus.	Carboxypeptidase.Q..OS.Mus.musculus.	-0.6	0.208	0.559364
Chymotrypsin.like.elastase.family.member.2A..OS.Mus.musculus.	Carboxypeptidase.Q..OS.Mus.musculus.	-0.6	0.208	0.559364
Pancreatic.triacylglycerol.lipase..OS.Mus.musculus.	Carboxypeptidase.Q..OS.Mus.musculus.	-0.6	0.208	0.559364
dipeptidase.1..OS.Mus.musculus.	Carboxypeptidase.Q..OS.Mus.musculus.	0.6	0.208	0.559364
cytosolic.non.specific.dipeptidase..OS.Mus.musculus.	Carboxypeptidase.Q..OS.Mus.musculus.	0.6	0.208	0.559364
Pancreatic.triacylglycerol.lipase..OS.Mus.musculus.	Angiotensin.converting.enzyme..OS.Mus.musculus.	0.6	0.208	0.559364
Aspartyl.aminopeptidase..OS.Mus.musculus.	Serine.protease.inhibitor.A3M..OS.Mus.musculus.	-0.6	0.208	0.559364
N.acetylated.alpha.linked.acidic.dipeptidase.like.protein..OS.Mus.musculus.	Serine.protease.inhibitor.A3M..OS.Mus.musculus.	0.6	0.208	0.559364
Angiotensin.converting.enzyme..OS.Mus.musculus.	Serine.protease.inhibitor.A3M..OS.Mus.musculus.	0.6	0.208	0.559364
cathepsin.S..OS.Mus.musculus.	Serine.protease.inhibitor.A3N..OS.Mus.musculus.	0.6	0.208	0.559364
Dipeptidyl.peptidase.4..OS.Mus.musculus.	Serine.protease.inhibitor.A3N..OS.Mus.musculus.	0.6	0.208	0.559364
Chymotrypsinogen.B..OS.Mus.musculus.	Serine.protease.inhibitor.A3N..OS.Mus.musculus.	0.6	0.208	0.559364
carboxypeptidase.A1..OS.Mus.musculus.	Serine.protease.inhibitor.A3N..OS.Mus.musculus.	-0.6	0.208	0.559364
cytosolic.non.specific.dipeptidase..OS.Mus.musculus.	Serine.protease.inhibitor.A3N..OS.Mus.musculus.	0.6	0.208	0.559364
Anionic.trypsin.2..OS.Mus.musculus.	Alpha.1.antitrypsin.1.5..OS.Mus.musculus.	-0.6	0.208	0.559364
Phospholipase.B1..membrane.associated..OS.Mus.musculus.	Alpha.1.antitrypsin.1.5..OS.Mus.musculus.	-0.6	0.208	0.559364
aminopeptidase.N..OS.Mus.musculus.	Antithrombin.III..OS.Mus.musculus.	0.6	0.208	0.559364
Serine.protease.inhibitor.A3N..OS.Mus.musculus.	Antithrombin.III..OS.Mus.musculus.	0.6	0.208	0.559364
Dipeptidyl.peptidase.4..OS.Mus.musculus.	Alpha.1.antitrypsin.1.2..OS.Mus.musculus.	-0.6	0.208	0.559364
Carbonic.anhydrase.6..OS.Mus.musculus.	Alpha.1.antitrypsin.1.2..OS.Mus.musculus.	-0.6	0.208	0.559364
Carboxypeptidase.Q..OS.Mus.musculus.	Alpha.1.antitrypsin.1.2..OS.Mus.musculus.	-0.6	0.208	0.559364
Probable.aminopeptidase.NPEPL1..OS.Mus.musculus.	Alpha.1.antitrypsin.1.4..OS.Mus.musculus.	-0.6	0.208	0.559364
Alpha.1.antitrypsin.1.5..OS.Mus.musculus.	Alpha.1.antitrypsin.1.4..OS.Mus.musculus.	0.6	0.208	0.559364
angiotensin.converting.enzyme.2..OS.Mus.musculus.	Serpin.B12..OS.Mus.musculus.	-0.6	0.208	0.559364
Anionic.trypsin.2..OS.Mus.musculus.	Serpin.B12..OS.Mus.musculus.	-0.6	0.208	0.559364
N.acetylated.alpha.linked.acidic.dipeptidase.like.protein..OS.Mus.musculus.	Serpin.B12..OS.Mus.musculus.	-0.6	0.208	0.559364
Chymotrypsin.like.elastase.family.member.3B..OS.Mus.musculus.	serpin.B6..OS.Mus.musculus.	-0.6	0.208	0.559364
Anionic.trypsin.2..OS.Mus.musculus.	serpin.B6..OS.Mus.musculus.	0.6	0.208	0.559364
N.acetylated.alpha.linked.acidic.dipeptidase.like.protein..OS.Mus.musculus.	serpin.B6..OS.Mus.musculus.	0.6	0.208	0.559364
Carbonic.anhydrase.6..OS.Mus.musculus.	Serine.protease.inhibitor.A3K..OS.Mus.musculus.	-0.6	0.208	0.559364
Carboxypeptidase.Q..OS.Mus.musculus.	Serine.protease.inhibitor.A3K..OS.Mus.musculus.	0.6	0.208	0.559364
Serine.protease.inhibitor.A3N..OS.Mus.musculus.	Serine.protease.inhibitor.A3K..OS.Mus.musculus.	0.6	0.208	0.559364
Carbonic.anhydrase.6..OS.Mus.musculus.	Pregnancy.zone.protein..OS.Mus.musculus.	-0.6	0.208	0.559364
Carboxypeptidase.Q..OS.Mus.musculus.	Pregnancy.zone.protein..OS.Mus.musculus.	0.6	0.208	0.559364
Serine.protease.inhibitor.A3N..OS.Mus.musculus.	Pregnancy.zone.protein..OS.Mus.musculus.	0.6	0.208	0.559364
N.acetylated.alpha.linked.acidic.dipeptidase.like.protein..OS.Mus.musculus.	Isoform.2.of.Meprin.A.subunit.beta..OS.Mus.musculus.	0.6	0.208	0.559364
cathepsin.S..OS.Mus.musculus.	Meprin.A.subunit.alpha..OS.Mus.musculus.	0.6	0.208	0.559364
Chymotrypsin.like.elastase.family.member.2A..OS.Mus.musculus.	Meprin.A.subunit.alpha..OS.Mus.musculus.	0.6	0.208	0.559364
Carboxypeptidase.Q..OS.Mus.musculus.	Meprin.A.subunit.alpha..OS.Mus.musculus.	-0.6	0.208	0.559364
Dipeptidyl.peptidase.4..OS.Mus.musculus.	Unassigned.Other.Other.Other.Other.Other.Other	-0.6	0.208	0.559364
Pancreatic.triacylglycerol.lipase..OS.Mus.musculus.	k__Bacteria.p__Actinobacteria.c__Actinobacteria.o__Actinomycetales.f__Microbacteriaceae.Other.Other	0.6	0.208	0.559364
Serine.protease.inhibitor.A3K..OS.Mus.musculus.	k__Bacteria.p__Actinobacteria.c__Actinobacteria.o__Actinomycetales.f__Microbacteriaceae.Other.Other	-0.6	0.208	0.559364
Pregnancy.zone.protein..OS.Mus.musculus.	k__Bacteria.p__Actinobacteria.c__Actinobacteria.o__Actinomycetales.f__Microbacteriaceae.Other.Other	-0.6	0.208	0.559364
Pancreatic.triacylglycerol.lipase..OS.Mus.musculus.	k__Bacteria.p__Actinobacteria.c__Actinobacteria.o__Actinomycetales.f__Microbacteriaceae.g__Curtobacterium.s__	0.6	0.208	0.559364
Serine.protease.inhibitor.A3K..OS.Mus.musculus.	k__Bacteria.p__Actinobacteria.c__Actinobacteria.o__Actinomycetales.f__Microbacteriaceae.g__Curtobacterium.s__	-0.6	0.208	0.559364
Pregnancy.zone.protein..OS.Mus.musculus.	k__Bacteria.p__Actinobacteria.c__Actinobacteria.o__Actinomycetales.f__Microbacteriaceae.g__Curtobacterium.s__	-0.6	0.208	0.559364
Pancreatic.triacylglycerol.lipase..OS.Mus.musculus.	k__Bacteria.p__Actinobacteria.c__Actinobacteria.o__Bifidobacteriales.f__Bifidobacteriaceae.g__Bifidobacterium.Other	0.6	0.208	0.559364
Serine.protease.inhibitor.A3K..OS.Mus.musculus.	k__Bacteria.p__Actinobacteria.c__Actinobacteria.o__Bifidobacteriales.f__Bifidobacteriaceae.g__Bifidobacterium.Other	-0.6	0.208	0.559364
Pregnancy.zone.protein..OS.Mus.musculus.	k__Bacteria.p__Actinobacteria.c__Actinobacteria.o__Bifidobacteriales.f__Bifidobacteriaceae.g__Bifidobacterium.Other	-0.6	0.208	0.559364
Pancreatic.triacylglycerol.lipase..OS.Mus.musculus.	k__Bacteria.p__Actinobacteria.c__Actinobacteria.o__Bifidobacteriales.f__Bifidobacteriaceae.g__Bifidobacterium.s__longum	0.6	0.208	0.559364
Serine.protease.inhibitor.A3K..OS.Mus.musculus.	k__Bacteria.p__Actinobacteria.c__Actinobacteria.o__Bifidobacteriales.f__Bifidobacteriaceae.g__Bifidobacterium.s__longum	-0.6	0.208	0.559364
Pregnancy.zone.protein..OS.Mus.musculus.	k__Bacteria.p__Actinobacteria.c__Actinobacteria.o__Bifidobacteriales.f__Bifidobacteriaceae.g__Bifidobacterium.s__longum	-0.6	0.208	0.559364
Pancreatic.triacylglycerol.lipase..OS.Mus.musculus.	k__Bacteria.p__Actinobacteria.c__Actinobacteria.o__Bifidobacteriales.f__Bifidobacteriaceae.g__Bifidobacterium.s__pseudolongum	0.6	0.208	0.559364
Serine.protease.inhibitor.A3K..OS.Mus.musculus.	k__Bacteria.p__Actinobacteria.c__Actinobacteria.o__Bifidobacteriales.f__Bifidobacteriaceae.g__Bifidobacterium.s__pseudolongum	-0.6	0.208	0.559364
Pregnancy.zone.protein..OS.Mus.musculus.	k__Bacteria.p__Actinobacteria.c__Actinobacteria.o__Bifidobacteriales.f__Bifidobacteriaceae.g__Bifidobacterium.s__pseudolongum	-0.6	0.208	0.559364
Aspartyl.aminopeptidase..OS.Mus.musculus.	k__Bacteria.p__Actinobacteria.c__Coriobacteriia.o__Coriobacteriales.f__Coriobacteriaceae.g__.s__	0.6	0.208	0.559364
Pancreatic.triacylglycerol.lipase..OS.Mus.musculus.	k__Bacteria.p__Actinobacteria.c__Coriobacteriia.o__Coriobacteriales.f__Coriobacteriaceae.g__Adlercreutzia.s__	0.6	0.208	0.559364
dipeptidase.1..OS.Mus.musculus.	k__Bacteria.p__Actinobacteria.c__Coriobacteriia.o__Coriobacteriales.f__Coriobacteriaceae.g__Adlercreutzia.s__	-0.6	0.208	0.559364
Meprin.A.subunit.alpha..OS.Mus.musculus.	k__Bacteria.p__Actinobacteria.c__Coriobacteriia.o__Coriobacteriales.f__Coriobacteriaceae.g__Adlercreutzia.s__	0.6	0.208	0.559364
k__Bacteria.p__Actinobacteria.c__Coriobacteriia.o__Coriobacteriales.f__Coriobacteriaceae.g__.s__	k__Bacteria.p__Actinobacteria.c__Coriobacteriia.o__Coriobacteriales.f__Coriobacteriaceae.g__Adlercreutzia.s__	-0.6	0.208	0.559364
Pancreatic.triacylglycerol.lipase..OS.Mus.musculus.	k__Bacteria.p__Bacteroidetes.c__Bacteroidia.o__Bacteroidales.f__Rikenellaceae.g__AF12.s__	0.6	0.208	0.559364
Serine.protease.inhibitor.A3K..OS.Mus.musculus.	k__Bacteria.p__Bacteroidetes.c__Bacteroidia.o__Bacteroidales.f__Rikenellaceae.g__AF12.s__	-0.6	0.208	0.559364
Pregnancy.zone.protein..OS.Mus.musculus.	k__Bacteria.p__Bacteroidetes.c__Bacteroidia.o__Bacteroidales.f__Rikenellaceae.g__AF12.s__	-0.6	0.208	0.559364
Pancreatic.triacylglycerol.lipase..OS.Mus.musculus.	k__Bacteria.p__Bacteroidetes.c__Bacteroidia.o__Bacteroidales.f__Rikenellaceae.g__Rikenella.s__	0.6	0.208	0.559364
Serine.protease.inhibitor.A3K..OS.Mus.musculus.	k__Bacteria.p__Bacteroidetes.c__Bacteroidia.o__Bacteroidales.f__Rikenellaceae.g__Rikenella.s__	-0.6	0.208	0.559364
Pregnancy.zone.protein..OS.Mus.musculus.	k__Bacteria.p__Bacteroidetes.c__Bacteroidia.o__Bacteroidales.f__Rikenellaceae.g__Rikenella.s__	-0.6	0.208	0.559364
k__Bacteria.p__Actinobacteria.c__Coriobacteriia.o__Coriobacteriales.f__Coriobacteriaceae.g__.s__	k__Bacteria.p__Bacteroidetes.c__Bacteroidia.o__Bacteroidales.f__S24.7.g__.s__	0.6	0.208	0.559364
Pancreatic.triacylglycerol.lipase..OS.Mus.musculus.	k__Bacteria.p__Bacteroidetes.c__Bacteroidia.o__Bacteroidales.f__.Paraprevotellaceae..g__.Prevotella..s__	0.6	0.208	0.559364
Serine.protease.inhibitor.A3K..OS.Mus.musculus.	k__Bacteria.p__Bacteroidetes.c__Bacteroidia.o__Bacteroidales.f__.Paraprevotellaceae..g__.Prevotella..s__	-0.6	0.208	0.559364
Pregnancy.zone.protein..OS.Mus.musculus.	k__Bacteria.p__Bacteroidetes.c__Bacteroidia.o__Bacteroidales.f__.Paraprevotellaceae..g__.Prevotella..s__	-0.6	0.208	0.559364
Pancreatic.triacylglycerol.lipase..OS.Mus.musculus.	k__Bacteria.p__Cyanobacteria.c__4C0d.2.o__YS2.f__.g__.s__	0.6	0.208	0.559364
Serine.protease.inhibitor.A3K..OS.Mus.musculus.	k__Bacteria.p__Cyanobacteria.c__4C0d.2.o__YS2.f__.g__.s__	-0.6	0.208	0.559364
Pregnancy.zone.protein..OS.Mus.musculus.	k__Bacteria.p__Cyanobacteria.c__4C0d.2.o__YS2.f__.g__.s__	-0.6	0.208	0.559364
Pancreatic.triacylglycerol.lipase..OS.Mus.musculus.	k__Bacteria.p__Cyanobacteria.c__Chloroplast.o__Streptophyta.f__.g__.s__	0.6	0.208	0.559364
Serine.protease.inhibitor.A3K..OS.Mus.musculus.	k__Bacteria.p__Cyanobacteria.c__Chloroplast.o__Streptophyta.f__.g__.s__	-0.6	0.208	0.559364
Pregnancy.zone.protein..OS.Mus.musculus.	k__Bacteria.p__Cyanobacteria.c__Chloroplast.o__Streptophyta.f__.g__.s__	-0.6	0.208	0.559364
Serine.protease.inhibitor.A3M..OS.Mus.musculus.	k__Bacteria.p__Firmicutes.Other.Other.Other.Other.Other	0.6	0.208	0.559364
serpin.B6..OS.Mus.musculus.	k__Bacteria.p__Firmicutes.Other.Other.Other.Other.Other	0.6	0.208	0.559364
Probable.aminopeptidase.NPEPL1..OS.Mus.musculus.	k__Bacteria.p__Firmicutes.c__Bacilli.Other.Other.Other.Other	-0.6	0.208	0.559364
Isoform.2.of.Meprin.A.subunit.beta..OS.Mus.musculus.	k__Bacteria.p__Firmicutes.c__Bacilli.Other.Other.Other.Other	-0.6	0.208	0.559364
Pancreatic.triacylglycerol.lipase..OS.Mus.musculus.	k__Bacteria.p__Firmicutes.c__Bacilli.o__Bacillales.f__Bacillaceae.g__Bacillus.Other	0.6	0.208	0.559364
Serine.protease.inhibitor.A3K..OS.Mus.musculus.	k__Bacteria.p__Firmicutes.c__Bacilli.o__Bacillales.f__Bacillaceae.g__Bacillus.Other	-0.6	0.208	0.559364
Pregnancy.zone.protein..OS.Mus.musculus.	k__Bacteria.p__Firmicutes.c__Bacilli.o__Bacillales.f__Bacillaceae.g__Bacillus.Other	-0.6	0.208	0.559364
Pancreatic.triacylglycerol.lipase..OS.Mus.musculus.	k__Bacteria.p__Firmicutes.c__Bacilli.o__Bacillales.f__Paenibacillaceae.g__Paenibacillus.s__	0.6	0.208	0.559364
Serine.protease.inhibitor.A3K..OS.Mus.musculus.	k__Bacteria.p__Firmicutes.c__Bacilli.o__Bacillales.f__Paenibacillaceae.g__Paenibacillus.s__	-0.6	0.208	0.559364
Pregnancy.zone.protein..OS.Mus.musculus.	k__Bacteria.p__Firmicutes.c__Bacilli.o__Bacillales.f__Paenibacillaceae.g__Paenibacillus.s__	-0.6	0.208	0.559364
Pancreatic.triacylglycerol.lipase..OS.Mus.musculus.	k__Bacteria.p__Firmicutes.c__Bacilli.o__Bacillales.f__Planococcaceae.g__.s__	0.6	0.208	0.559364
Serine.protease.inhibitor.A3K..OS.Mus.musculus.	k__Bacteria.p__Firmicutes.c__Bacilli.o__Bacillales.f__Planococcaceae.g__.s__	-0.6	0.208	0.559364
Pregnancy.zone.protein..OS.Mus.musculus.	k__Bacteria.p__Firmicutes.c__Bacilli.o__Bacillales.f__Planococcaceae.g__.s__	-0.6	0.208	0.559364
Kallikrein.1..OS.Mus.musculus.	k__Bacteria.p__Firmicutes.c__Bacilli.o__Bacillales.f__Staphylococcaceae.g__Staphylococcus.Other	-0.6	0.208	0.559364
Pancreatic.triacylglycerol.lipase..OS.Mus.musculus.	k__Bacteria.p__Firmicutes.c__Bacilli.o__Bacillales.f__Staphylococcaceae.g__Staphylococcus.s__	0.6	0.208	0.559364
Serine.protease.inhibitor.A3K..OS.Mus.musculus.	k__Bacteria.p__Firmicutes.c__Bacilli.o__Bacillales.f__Staphylococcaceae.g__Staphylococcus.s__	-0.6	0.208	0.559364
Pregnancy.zone.protein..OS.Mus.musculus.	k__Bacteria.p__Firmicutes.c__Bacilli.o__Bacillales.f__Staphylococcaceae.g__Staphylococcus.s__	-0.6	0.208	0.559364
N.acetylated.alpha.linked.acidic.dipeptidase.like.protein..OS.Mus.musculus.	k__Bacteria.p__Firmicutes.c__Bacilli.o__Bacillales.f__Staphylococcaceae.g__Staphylococcus.s__sciuri	-0.6	0.208	0.559364
k__Bacteria.p__Firmicutes.c__Bacilli.Other.Other.Other.Other	k__Bacteria.p__Firmicutes.c__Bacilli.o__Bacillales.f__Staphylococcaceae.g__Staphylococcus.s__sciuri	0.6	0.208	0.559364
Pancreatic.triacylglycerol.lipase..OS.Mus.musculus.	k__Bacteria.p__Firmicutes.c__Bacilli.o__Lactobacillales.Other.Other.Other	0.6	0.208	0.559364
Serine.protease.inhibitor.A3K..OS.Mus.musculus.	k__Bacteria.p__Firmicutes.c__Bacilli.o__Lactobacillales.Other.Other.Other	-0.6	0.208	0.559364
Pregnancy.zone.protein..OS.Mus.musculus.	k__Bacteria.p__Firmicutes.c__Bacilli.o__Lactobacillales.Other.Other.Other	-0.6	0.208	0.559364
Pancreatic.triacylglycerol.lipase..OS.Mus.musculus.	k__Bacteria.p__Firmicutes.c__Bacilli.o__Lactobacillales.f__.g__.s__	0.6	0.208	0.559364
Serine.protease.inhibitor.A3K..OS.Mus.musculus.	k__Bacteria.p__Firmicutes.c__Bacilli.o__Lactobacillales.f__.g__.s__	-0.6	0.208	0.559364
Pregnancy.zone.protein..OS.Mus.musculus.	k__Bacteria.p__Firmicutes.c__Bacilli.o__Lactobacillales.f__.g__.s__	-0.6	0.208	0.559364
Pancreatic.triacylglycerol.lipase..OS.Mus.musculus.	k__Bacteria.p__Firmicutes.c__Bacilli.o__Lactobacillales.f__Carnobacteriaceae.g__Granulicatella.s__	0.6	0.208	0.559364
Serine.protease.inhibitor.A3K..OS.Mus.musculus.	k__Bacteria.p__Firmicutes.c__Bacilli.o__Lactobacillales.f__Carnobacteriaceae.g__Granulicatella.s__	-0.6	0.208	0.559364
Pregnancy.zone.protein..OS.Mus.musculus.	k__Bacteria.p__Firmicutes.c__Bacilli.o__Lactobacillales.f__Carnobacteriaceae.g__Granulicatella.s__	-0.6	0.208	0.559364
Pancreatic.triacylglycerol.lipase..OS.Mus.musculus.	k__Bacteria.p__Firmicutes.c__Bacilli.o__Lactobacillales.f__Enterococcaceae.Other.Other	0.6	0.208	0.559364
Serine.protease.inhibitor.A3K..OS.Mus.musculus.	k__Bacteria.p__Firmicutes.c__Bacilli.o__Lactobacillales.f__Enterococcaceae.Other.Other	-0.6	0.208	0.559364
Pregnancy.zone.protein..OS.Mus.musculus.	k__Bacteria.p__Firmicutes.c__Bacilli.o__Lactobacillales.f__Enterococcaceae.Other.Other	-0.6	0.208	0.559364
Alpha.1.antitrypsin.1.1..OS.Mus.musculus.	k__Bacteria.p__Firmicutes.c__Bacilli.o__Lactobacillales.f__Enterococcaceae.g__.s__	-0.6	0.208	0.559364
Pancreatic.triacylglycerol.lipase..OS.Mus.musculus.	k__Bacteria.p__Firmicutes.c__Bacilli.o__Lactobacillales.f__Enterococcaceae.g__Enterococcus.Other	0.6	0.208	0.559364
Serine.protease.inhibitor.A3K..OS.Mus.musculus.	k__Bacteria.p__Firmicutes.c__Bacilli.o__Lactobacillales.f__Enterococcaceae.g__Enterococcus.Other	-0.6	0.208	0.559364
Pregnancy.zone.protein..OS.Mus.musculus.	k__Bacteria.p__Firmicutes.c__Bacilli.o__Lactobacillales.f__Enterococcaceae.g__Enterococcus.Other	-0.6	0.208	0.559364
Pancreatic.triacylglycerol.lipase..OS.Mus.musculus.	k__Bacteria.p__Firmicutes.c__Bacilli.o__Lactobacillales.f__Enterococcaceae.g__Enterococcus.s__	0.6	0.208	0.559364
Serine.protease.inhibitor.A3K..OS.Mus.musculus.	k__Bacteria.p__Firmicutes.c__Bacilli.o__Lactobacillales.f__Enterococcaceae.g__Enterococcus.s__	-0.6	0.208	0.559364
Pregnancy.zone.protein..OS.Mus.musculus.	k__Bacteria.p__Firmicutes.c__Bacilli.o__Lactobacillales.f__Enterococcaceae.g__Enterococcus.s__	-0.6	0.208	0.559364
Pancreatic.triacylglycerol.lipase..OS.Mus.musculus.	k__Bacteria.p__Firmicutes.c__Bacilli.o__Lactobacillales.f__Enterococcaceae.g__Enterococcus.s__casseliflavus	0.6	0.208	0.559364
Serine.protease.inhibitor.A3K..OS.Mus.musculus.	k__Bacteria.p__Firmicutes.c__Bacilli.o__Lactobacillales.f__Enterococcaceae.g__Enterococcus.s__casseliflavus	-0.6	0.208	0.559364
Pregnancy.zone.protein..OS.Mus.musculus.	k__Bacteria.p__Firmicutes.c__Bacilli.o__Lactobacillales.f__Enterococcaceae.g__Enterococcus.s__casseliflavus	-0.6	0.208	0.559364
Pancreatic.triacylglycerol.lipase..OS.Mus.musculus.	k__Bacteria.p__Firmicutes.c__Bacilli.o__Lactobacillales.f__Lactobacillaceae.g__Lactobacillus.Other	0.6	0.208	0.559364
Serine.protease.inhibitor.A3K..OS.Mus.musculus.	k__Bacteria.p__Firmicutes.c__Bacilli.o__Lactobacillales.f__Lactobacillaceae.g__Lactobacillus.Other	-0.6	0.208	0.559364
Pregnancy.zone.protein..OS.Mus.musculus.	k__Bacteria.p__Firmicutes.c__Bacilli.o__Lactobacillales.f__Lactobacillaceae.g__Lactobacillus.Other	-0.6	0.208	0.559364
Dipeptidyl.peptidase.4..OS.Mus.musculus.	k__Bacteria.p__Firmicutes.c__Bacilli.o__Lactobacillales.f__Lactobacillaceae.g__Lactobacillus.s__	-0.6	0.208	0.559364
Carbonic.anhydrase.6..OS.Mus.musculus.	k__Bacteria.p__Firmicutes.c__Bacilli.o__Lactobacillales.f__Lactobacillaceae.g__Lactobacillus.s__	-0.6	0.208	0.559364
Pancreatic.triacylglycerol.lipase..OS.Mus.musculus.	k__Bacteria.p__Firmicutes.c__Bacilli.o__Lactobacillales.f__Lactobacillaceae.g__Lactobacillus.s__reuteri	0.6	0.208	0.559364
Serine.protease.inhibitor.A3K..OS.Mus.musculus.	k__Bacteria.p__Firmicutes.c__Bacilli.o__Lactobacillales.f__Lactobacillaceae.g__Lactobacillus.s__reuteri	-0.6	0.208	0.559364
Pregnancy.zone.protein..OS.Mus.musculus.	k__Bacteria.p__Firmicutes.c__Bacilli.o__Lactobacillales.f__Lactobacillaceae.g__Lactobacillus.s__reuteri	-0.6	0.208	0.559364
Pancreatic.triacylglycerol.lipase..OS.Mus.musculus.	k__Bacteria.p__Firmicutes.c__Bacilli.o__Lactobacillales.f__Lactobacillaceae.g__Pediococcus.s__acidilactici	0.6	0.208	0.559364
Serine.protease.inhibitor.A3K..OS.Mus.musculus.	k__Bacteria.p__Firmicutes.c__Bacilli.o__Lactobacillales.f__Lactobacillaceae.g__Pediococcus.s__acidilactici	-0.6	0.208	0.559364
Pregnancy.zone.protein..OS.Mus.musculus.	k__Bacteria.p__Firmicutes.c__Bacilli.o__Lactobacillales.f__Lactobacillaceae.g__Pediococcus.s__acidilactici	-0.6	0.208	0.559364
Pancreatic.triacylglycerol.lipase..OS.Mus.musculus.	k__Bacteria.p__Firmicutes.c__Bacilli.o__Lactobacillales.f__Leuconostocaceae.g__.s__	0.6	0.208	0.559364
Serine.protease.inhibitor.A3K..OS.Mus.musculus.	k__Bacteria.p__Firmicutes.c__Bacilli.o__Lactobacillales.f__Leuconostocaceae.g__.s__	-0.6	0.208	0.559364
Pregnancy.zone.protein..OS.Mus.musculus.	k__Bacteria.p__Firmicutes.c__Bacilli.o__Lactobacillales.f__Leuconostocaceae.g__.s__	-0.6	0.208	0.559364
Pancreatic.triacylglycerol.lipase..OS.Mus.musculus.	k__Bacteria.p__Firmicutes.c__Bacilli.o__Lactobacillales.f__Streptococcaceae.g__Lactococcus.s__	0.6	0.208	0.559364
Serine.protease.inhibitor.A3K..OS.Mus.musculus.	k__Bacteria.p__Firmicutes.c__Bacilli.o__Lactobacillales.f__Streptococcaceae.g__Lactococcus.s__	-0.6	0.208	0.559364
Pregnancy.zone.protein..OS.Mus.musculus.	k__Bacteria.p__Firmicutes.c__Bacilli.o__Lactobacillales.f__Streptococcaceae.g__Lactococcus.s__	-0.6	0.208	0.559364
Pancreatic.triacylglycerol.lipase..OS.Mus.musculus.	k__Bacteria.p__Firmicutes.c__Bacilli.o__Lactobacillales.f__Streptococcaceae.g__Streptococcus.s__	0.6	0.208	0.559364
Serine.protease.inhibitor.A3K..OS.Mus.musculus.	k__Bacteria.p__Firmicutes.c__Bacilli.o__Lactobacillales.f__Streptococcaceae.g__Streptococcus.s__	-0.6	0.208	0.559364
Pregnancy.zone.protein..OS.Mus.musculus.	k__Bacteria.p__Firmicutes.c__Bacilli.o__Lactobacillales.f__Streptococcaceae.g__Streptococcus.s__	-0.6	0.208	0.559364
Phospholipase.B1..membrane.associated..OS.Mus.musculus.	k__Bacteria.p__Firmicutes.c__Bacilli.o__Turicibacterales.f__Turicibacteraceae.g__Turicibacter.s__	-0.6	0.208	0.559364
Serine.protease.inhibitor.A3M..OS.Mus.musculus.	k__Bacteria.p__Firmicutes.c__Bacilli.o__Turicibacterales.f__Turicibacteraceae.g__Turicibacter.s__	0.6	0.208	0.559364
Serpin.B12..OS.Mus.musculus.	k__Bacteria.p__Firmicutes.c__Bacilli.o__Turicibacterales.f__Turicibacteraceae.g__Turicibacter.s__	0.6	0.208	0.559364
k__Bacteria.p__Firmicutes.c__Bacilli.o__Lactobacillales.f__Enterococcaceae.g__.s__	k__Bacteria.p__Firmicutes.c__Bacilli.o__Turicibacterales.f__Turicibacteraceae.g__Turicibacter.s__	0.6	0.208	0.559364
aminopeptidase.N..OS.Mus.musculus.	k__Bacteria.p__Firmicutes.c__Clostridia.o__Clostridiales.Other.Other.Other	0.6	0.208	0.559364
Probable.aminopeptidase.NPEPL1..OS.Mus.musculus.	k__Bacteria.p__Firmicutes.c__Clostridia.o__Clostridiales.Other.Other.Other	-0.6	0.208	0.559364
Alpha.1.antitrypsin.1.1..OS.Mus.musculus.	k__Bacteria.p__Firmicutes.c__Clostridia.o__Clostridiales.Other.Other.Other	-0.6	0.208	0.559364
Dipeptidyl.peptidase.4..OS.Mus.musculus.	k__Bacteria.p__Firmicutes.c__Clostridia.o__Clostridiales.f__.g__.s__	-0.6	0.208	0.559364
Chymotrypsinogen.B..OS.Mus.musculus.	k__Bacteria.p__Firmicutes.c__Clostridia.o__Clostridiales.f__.g__.s__	-0.6	0.208	0.559364
Pancreatic.triacylglycerol.lipase..OS.Mus.musculus.	k__Bacteria.p__Firmicutes.c__Clostridia.o__Clostridiales.f__Christensenellaceae.g__.s__	0.6	0.208	0.559364
Serine.protease.inhibitor.A3K..OS.Mus.musculus.	k__Bacteria.p__Firmicutes.c__Clostridia.o__Clostridiales.f__Christensenellaceae.g__.s__	-0.6	0.208	0.559364
Pregnancy.zone.protein..OS.Mus.musculus.	k__Bacteria.p__Firmicutes.c__Clostridia.o__Clostridiales.f__Christensenellaceae.g__.s__	-0.6	0.208	0.559364
Serine.protease.inhibitor.A3N..OS.Mus.musculus.	k__Bacteria.p__Firmicutes.c__Clostridia.o__Clostridiales.f__Clostridiaceae.Other.Other	-0.6	0.208	0.559364
Meprin.A.subunit.alpha..OS.Mus.musculus.	k__Bacteria.p__Firmicutes.c__Clostridia.o__Clostridiales.f__Clostridiaceae.Other.Other	-0.6	0.208	0.559364
Chymotrypsin.like.elastase.family.member.3B..OS.Mus.musculus.	k__Bacteria.p__Firmicutes.c__Clostridia.o__Clostridiales.f__Clostridiaceae.g__.s__	0.6	0.208	0.559364
aminopeptidase.N..OS.Mus.musculus.	k__Bacteria.p__Firmicutes.c__Clostridia.o__Clostridiales.f__Clostridiaceae.g__.s__	0.6	0.208	0.559364
Probable.aminopeptidase.NPEPL1..OS.Mus.musculus.	k__Bacteria.p__Firmicutes.c__Clostridia.o__Clostridiales.f__Clostridiaceae.g__.s__	-0.6	0.208	0.559364
k__Bacteria.p__Actinobacteria.c__Coriobacteriia.o__Coriobacteriales.f__Coriobacteriaceae.g__.s__	k__Bacteria.p__Firmicutes.c__Clostridia.o__Clostridiales.f__Clostridiaceae.g__.s__	-0.6	0.208	0.559364
Pancreatic.triacylglycerol.lipase..OS.Mus.musculus.	k__Bacteria.p__Firmicutes.c__Clostridia.o__Clostridiales.f__Clostridiaceae.g__Candidatus.Arthromitus.s__	0.6	0.208	0.559364
Serine.protease.inhibitor.A3K..OS.Mus.musculus.	k__Bacteria.p__Firmicutes.c__Clostridia.o__Clostridiales.f__Clostridiaceae.g__Candidatus.Arthromitus.s__	-0.6	0.208	0.559364
Pregnancy.zone.protein..OS.Mus.musculus.	k__Bacteria.p__Firmicutes.c__Clostridia.o__Clostridiales.f__Clostridiaceae.g__Candidatus.Arthromitus.s__	-0.6	0.208	0.559364
Pancreatic.triacylglycerol.lipase..OS.Mus.musculus.	k__Bacteria.p__Firmicutes.c__Clostridia.o__Clostridiales.f__Clostridiaceae.g__Clostridium.Other	0.6	0.208	0.559364
Serine.protease.inhibitor.A3K..OS.Mus.musculus.	k__Bacteria.p__Firmicutes.c__Clostridia.o__Clostridiales.f__Clostridiaceae.g__Clostridium.Other	-0.6	0.208	0.559364
Pregnancy.zone.protein..OS.Mus.musculus.	k__Bacteria.p__Firmicutes.c__Clostridia.o__Clostridiales.f__Clostridiaceae.g__Clostridium.Other	-0.6	0.208	0.559364
Dipeptidyl.peptidase.4..OS.Mus.musculus.	k__Bacteria.p__Firmicutes.c__Clostridia.o__Clostridiales.f__Clostridiaceae.g__Clostridium.s__	0.6	0.208	0.559364
aminopeptidase.N..OS.Mus.musculus.	k__Bacteria.p__Firmicutes.c__Clostridia.o__Clostridiales.f__Clostridiaceae.g__Clostridium.s__	0.6	0.208	0.559364
Chymotrypsinogen.B..OS.Mus.musculus.	k__Bacteria.p__Firmicutes.c__Clostridia.o__Clostridiales.f__Clostridiaceae.g__Clostridium.s__	0.6	0.208	0.559364
Alpha.1.antitrypsin.1.1..OS.Mus.musculus.	k__Bacteria.p__Firmicutes.c__Clostridia.o__Clostridiales.f__Clostridiaceae.g__Clostridium.s__	0.6	0.208	0.559364
Pancreatic.triacylglycerol.lipase..OS.Mus.musculus.	k__Bacteria.p__Firmicutes.c__Clostridia.o__Clostridiales.f__Clostridiaceae.g__SMB53.s__	0.6	0.208	0.559364
Serine.protease.inhibitor.A3K..OS.Mus.musculus.	k__Bacteria.p__Firmicutes.c__Clostridia.o__Clostridiales.f__Clostridiaceae.g__SMB53.s__	-0.6	0.208	0.559364
Pregnancy.zone.protein..OS.Mus.musculus.	k__Bacteria.p__Firmicutes.c__Clostridia.o__Clostridiales.f__Clostridiaceae.g__SMB53.s__	-0.6	0.208	0.559364
cytosolic.non.specific.dipeptidase..OS.Mus.musculus.	k__Bacteria.p__Firmicutes.c__Clostridia.o__Clostridiales.f__Dehalobacteriaceae.g__Dehalobacterium.s__	-0.6	0.208	0.559364
Serine.protease.inhibitor.A3K..OS.Mus.musculus.	k__Bacteria.p__Firmicutes.c__Clostridia.o__Clostridiales.f__Dehalobacteriaceae.g__Dehalobacterium.s__	-0.6	0.208	0.559364
Pregnancy.zone.protein..OS.Mus.musculus.	k__Bacteria.p__Firmicutes.c__Clostridia.o__Clostridiales.f__Dehalobacteriaceae.g__Dehalobacterium.s__	-0.6	0.208	0.559364
Pancreatic.triacylglycerol.lipase..OS.Mus.musculus.	k__Bacteria.p__Firmicutes.c__Clostridia.o__Clostridiales.f__Eubacteriaceae.g__Anaerofustis.s__	0.6	0.208	0.559364
Serine.protease.inhibitor.A3K..OS.Mus.musculus.	k__Bacteria.p__Firmicutes.c__Clostridia.o__Clostridiales.f__Eubacteriaceae.g__Anaerofustis.s__	-0.6	0.208	0.559364
Pregnancy.zone.protein..OS.Mus.musculus.	k__Bacteria.p__Firmicutes.c__Clostridia.o__Clostridiales.f__Eubacteriaceae.g__Anaerofustis.s__	-0.6	0.208	0.559364
Carbonic.anhydrase.6..OS.Mus.musculus.	k__Bacteria.p__Firmicutes.c__Clostridia.o__Clostridiales.f__Lachnospiraceae.Other.Other	-0.6	0.208	0.559364
Probable.aminopeptidase.NPEPL1..OS.Mus.musculus.	k__Bacteria.p__Firmicutes.c__Clostridia.o__Clostridiales.f__Lachnospiraceae.Other.Other	-0.6	0.208	0.559364
Cathepsin.B..OS.Mus.musculus.	k__Bacteria.p__Firmicutes.c__Clostridia.o__Clostridiales.f__Lachnospiraceae.Other.Other	-0.6	0.208	0.559364
Isoform.2.of.Meprin.A.subunit.beta..OS.Mus.musculus.	k__Bacteria.p__Firmicutes.c__Clostridia.o__Clostridiales.f__Lachnospiraceae.Other.Other	-0.6	0.208	0.559364
k__Bacteria.p__Firmicutes.c__Bacilli.o__Bacillales.f__Staphylococcaceae.g__Staphylococcus.s__sciuri	k__Bacteria.p__Firmicutes.c__Clostridia.o__Clostridiales.f__Lachnospiraceae.Other.Other	0.6	0.208	0.559364
Alpha.1.antitrypsin.1.1..OS.Mus.musculus.	k__Bacteria.p__Firmicutes.c__Clostridia.o__Clostridiales.f__Lachnospiraceae.g__.s__	0.6	0.208	0.559364
Phospholipase.B1..membrane.associated..OS.Mus.musculus.	k__Bacteria.p__Firmicutes.c__Clostridia.o__Clostridiales.f__Lachnospiraceae.g__Anaerostipes.s__	-0.6	0.208	0.559364
Serine.protease.inhibitor.A3N..OS.Mus.musculus.	k__Bacteria.p__Firmicutes.c__Clostridia.o__Clostridiales.f__Lachnospiraceae.g__Anaerostipes.s__	0.6	0.208	0.559364
Meprin.A.subunit.alpha..OS.Mus.musculus.	k__Bacteria.p__Firmicutes.c__Clostridia.o__Clostridiales.f__Lachnospiraceae.g__Anaerostipes.s__	-0.6	0.208	0.559364
Pancreatic.triacylglycerol.lipase..OS.Mus.musculus.	k__Bacteria.p__Firmicutes.c__Clostridia.o__Clostridiales.f__Lachnospiraceae.g__Blautia.Other	0.6	0.208	0.559364
Serine.protease.inhibitor.A3K..OS.Mus.musculus.	k__Bacteria.p__Firmicutes.c__Clostridia.o__Clostridiales.f__Lachnospiraceae.g__Blautia.Other	-0.6	0.208	0.559364
Pregnancy.zone.protein..OS.Mus.musculus.	k__Bacteria.p__Firmicutes.c__Clostridia.o__Clostridiales.f__Lachnospiraceae.g__Blautia.Other	-0.6	0.208	0.559364
Pancreatic.triacylglycerol.lipase..OS.Mus.musculus.	k__Bacteria.p__Firmicutes.c__Clostridia.o__Clostridiales.f__Lachnospiraceae.g__Blautia.s__	0.6	0.208	0.559364
Serine.protease.inhibitor.A3K..OS.Mus.musculus.	k__Bacteria.p__Firmicutes.c__Clostridia.o__Clostridiales.f__Lachnospiraceae.g__Blautia.s__	-0.6	0.208	0.559364
Pregnancy.zone.protein..OS.Mus.musculus.	k__Bacteria.p__Firmicutes.c__Clostridia.o__Clostridiales.f__Lachnospiraceae.g__Blautia.s__	-0.6	0.208	0.559364
angiotensin.converting.enzyme.2..OS.Mus.musculus.	k__Bacteria.p__Firmicutes.c__Clostridia.o__Clostridiales.f__Lachnospiraceae.g__Blautia.s__producta	0.6	0.208	0.559364
Chymotrypsin.like.elastase.family.member.2A..OS.Mus.musculus.	k__Bacteria.p__Firmicutes.c__Clostridia.o__Clostridiales.f__Lachnospiraceae.g__Blautia.s__producta	0.6	0.208	0.559364
dipeptidase.1..OS.Mus.musculus.	k__Bacteria.p__Firmicutes.c__Clostridia.o__Clostridiales.f__Lachnospiraceae.g__Blautia.s__producta	-0.6	0.208	0.559364
N.acetylated.alpha.linked.acidic.dipeptidase.like.protein..OS.Mus.musculus.	k__Bacteria.p__Firmicutes.c__Clostridia.o__Clostridiales.f__Lachnospiraceae.g__Blautia.s__producta	-0.6	0.208	0.559364
Alpha.1.antitrypsin.1.5..OS.Mus.musculus.	k__Bacteria.p__Firmicutes.c__Clostridia.o__Clostridiales.f__Lachnospiraceae.g__Blautia.s__producta	-0.6	0.208	0.559364
k__Bacteria.p__Firmicutes.c__Bacilli.o__Turicibacterales.f__Turicibacteraceae.g__Turicibacter.s__	k__Bacteria.p__Firmicutes.c__Clostridia.o__Clostridiales.f__Lachnospiraceae.g__Blautia.s__producta	-0.6	0.208	0.559364
k__Bacteria.p__Firmicutes.c__Clostridia.o__Clostridiales.f__Lachnospiraceae.g__Anaerostipes.s__	k__Bacteria.p__Firmicutes.c__Clostridia.o__Clostridiales.f__Lachnospiraceae.g__Blautia.s__producta	-0.6	0.208	0.559364
k__Bacteria.p__Actinobacteria.c__Coriobacteriia.o__Coriobacteriales.f__Coriobacteriaceae.g__.s__	k__Bacteria.p__Firmicutes.c__Clostridia.o__Clostridiales.f__Lachnospiraceae.g__Coprococcus.s__	-0.6	0.208	0.559364
Phospholipase.B1..membrane.associated..OS.Mus.musculus.	k__Bacteria.p__Firmicutes.c__Clostridia.o__Clostridiales.f__Lachnospiraceae.g__Dorea.s__	-0.6	0.208	0.559364
Serpin.B12..OS.Mus.musculus.	k__Bacteria.p__Firmicutes.c__Clostridia.o__Clostridiales.f__Lachnospiraceae.g__Dorea.s__	-0.6	0.208	0.559364
k__Bacteria.p__Firmicutes.c__Bacilli.Other.Other.Other.Other	k__Bacteria.p__Firmicutes.c__Clostridia.o__Clostridiales.f__Lachnospiraceae.g__Dorea.s__	-0.6	0.208	0.559364
Pancreatic.triacylglycerol.lipase..OS.Mus.musculus.	k__Bacteria.p__Firmicutes.c__Clostridia.o__Clostridiales.f__Lachnospiraceae.g__.Ruminococcus..Other	0.6	0.208	0.559364
Serine.protease.inhibitor.A3K..OS.Mus.musculus.	k__Bacteria.p__Firmicutes.c__Clostridia.o__Clostridiales.f__Lachnospiraceae.g__.Ruminococcus..Other	-0.6	0.208	0.559364
Pregnancy.zone.protein..OS.Mus.musculus.	k__Bacteria.p__Firmicutes.c__Clostridia.o__Clostridiales.f__Lachnospiraceae.g__.Ruminococcus..Other	-0.6	0.208	0.559364
k__Bacteria.p__Bacteroidetes.c__Bacteroidia.o__Bacteroidales.f__S24.7.g__.s__	k__Bacteria.p__Firmicutes.c__Clostridia.o__Clostridiales.f__Lachnospiraceae.g__.Ruminococcus..s__gnavus	-0.6	0.208	0.559364
k__Bacteria.p__Firmicutes.c__Clostridia.o__Clostridiales.f__Dehalobacteriaceae.g__Dehalobacterium.s__	k__Bacteria.p__Firmicutes.c__Clostridia.o__Clostridiales.f__Lachnospiraceae.g__.Ruminococcus..s__gnavus	-0.6	0.208	0.559364
k__Bacteria.p__Firmicutes.c__Clostridia.o__Clostridiales.f__Lachnospiraceae.g__.s__	k__Bacteria.p__Firmicutes.c__Clostridia.o__Clostridiales.f__Lachnospiraceae.g__.Ruminococcus..s__gnavus	0.6	0.208	0.559364
k__Bacteria.p__Firmicutes.c__Clostridia.o__Clostridiales.f__Lachnospiraceae.g__Coprococcus.s__	k__Bacteria.p__Firmicutes.c__Clostridia.o__Clostridiales.f__Lachnospiraceae.g__.Ruminococcus..s__gnavus	0.6	0.208	0.559364
Chymotrypsinogen.B..OS.Mus.musculus.	k__Bacteria.p__Firmicutes.c__Clostridia.o__Clostridiales.f__Peptococcaceae.g__rc4.4.s__	-0.6	0.208	0.559364
Carbonic.anhydrase.6..OS.Mus.musculus.	k__Bacteria.p__Firmicutes.c__Clostridia.o__Clostridiales.f__Peptococcaceae.g__rc4.4.s__	-0.6	0.208	0.559364
enteropeptidase..OS.Mus.musculus.	k__Bacteria.p__Firmicutes.c__Clostridia.o__Clostridiales.f__Peptococcaceae.g__rc4.4.s__	-0.6	0.208	0.559364
cytosol.aminopeptidase.family..catalytic.domain.protein..Escherichia.coli.MS.69.1.	k__Bacteria.p__Firmicutes.c__Clostridia.o__Clostridiales.f__Peptococcaceae.g__rc4.4.s__	-0.6	0.208	0.559364
k__Bacteria.p__Firmicutes.c__Clostridia.o__Clostridiales.f__Lachnospiraceae.g__.Ruminococcus..s__gnavus	k__Bacteria.p__Firmicutes.c__Clostridia.o__Clostridiales.f__Peptococcaceae.g__rc4.4.s__	-0.6	0.208	0.559364
Chymotrypsin.like.elastase.family.member.2A..OS.Mus.musculus.	k__Bacteria.p__Firmicutes.c__Clostridia.o__Clostridiales.f__Peptostreptococcaceae.g__.s__	-0.6	0.208	0.559364
Cathepsin.B..OS.Mus.musculus.	k__Bacteria.p__Firmicutes.c__Clostridia.o__Clostridiales.f__Peptostreptococcaceae.g__.s__	-0.6	0.208	0.559364
k__Bacteria.p__Firmicutes.c__Bacilli.o__Lactobacillales.f__Enterococcaceae.g__.s__	k__Bacteria.p__Firmicutes.c__Clostridia.o__Clostridiales.f__Peptostreptococcaceae.g__.s__	0.6	0.208	0.559364
cytosolic.non.specific.dipeptidase..OS.Mus.musculus.	k__Bacteria.p__Firmicutes.c__Clostridia.o__Clostridiales.f__Ruminococcaceae.Other.Other	-0.6	0.208	0.559364
Serine.protease.inhibitor.A3K..OS.Mus.musculus.	k__Bacteria.p__Firmicutes.c__Clostridia.o__Clostridiales.f__Ruminococcaceae.Other.Other	-0.6	0.208	0.559364
Pregnancy.zone.protein..OS.Mus.musculus.	k__Bacteria.p__Firmicutes.c__Clostridia.o__Clostridiales.f__Ruminococcaceae.Other.Other	-0.6	0.208	0.559364
k__Bacteria.p__Firmicutes.c__Clostridia.o__Clostridiales.f__Lachnospiraceae.g__.Ruminococcus..s__gnavus	k__Bacteria.p__Firmicutes.c__Clostridia.o__Clostridiales.f__Ruminococcaceae.Other.Other	-0.6	0.208	0.559364
Chymotrypsin.like.elastase.family.member.1..OS.Mus.musculus.	k__Bacteria.p__Firmicutes.c__Clostridia.o__Clostridiales.f__Ruminococcaceae.g__.s__	-0.6	0.208	0.559364
k__Bacteria.p__Firmicutes.c__Clostridia.o__Clostridiales.f__.g__.s__	k__Bacteria.p__Firmicutes.c__Clostridia.o__Clostridiales.f__Ruminococcaceae.g__.s__	0.6	0.208	0.559364
k__Bacteria.p__Firmicutes.c__Clostridia.o__Clostridiales.f__Clostridiaceae.g__Clostridium.s__	k__Bacteria.p__Firmicutes.c__Clostridia.o__Clostridiales.f__Ruminococcaceae.g__.s__	-0.6	0.208	0.559364
k__Bacteria.p__Firmicutes.c__Clostridia.o__Clostridiales.f__Peptostreptococcaceae.g__.s__	k__Bacteria.p__Firmicutes.c__Clostridia.o__Clostridiales.f__Ruminococcaceae.g__.s__	0.6	0.208	0.559364
Pancreatic.triacylglycerol.lipase..OS.Mus.musculus.	k__Bacteria.p__Firmicutes.c__Clostridia.o__Clostridiales.f__Ruminococcaceae.g__Oscillospira.s__	-0.6	0.208	0.559364
Serine.protease.inhibitor.A3M..OS.Mus.musculus.	k__Bacteria.p__Firmicutes.c__Clostridia.o__Clostridiales.f__Ruminococcaceae.g__Oscillospira.s__	-0.6	0.208	0.559364
Alpha.1.antitrypsin.1.4..OS.Mus.musculus.	k__Bacteria.p__Firmicutes.c__Clostridia.o__Clostridiales.f__Ruminococcaceae.g__Oscillospira.s__	-0.6	0.208	0.559364
serpin.B6..OS.Mus.musculus.	k__Bacteria.p__Firmicutes.c__Clostridia.o__Clostridiales.f__Ruminococcaceae.g__Oscillospira.s__	0.6	0.208	0.559364
k__Bacteria.p__Actinobacteria.c__Actinobacteria.o__Actinomycetales.f__Microbacteriaceae.Other.Other	k__Bacteria.p__Firmicutes.c__Clostridia.o__Clostridiales.f__Ruminococcaceae.g__Oscillospira.s__	-0.6	0.208	0.559364
k__Bacteria.p__Actinobacteria.c__Actinobacteria.o__Actinomycetales.f__Microbacteriaceae.g__Curtobacterium.s__	k__Bacteria.p__Firmicutes.c__Clostridia.o__Clostridiales.f__Ruminococcaceae.g__Oscillospira.s__	-0.6	0.208	0.559364
k__Bacteria.p__Actinobacteria.c__Actinobacteria.o__Bifidobacteriales.f__Bifidobacteriaceae.g__Bifidobacterium.Other	k__Bacteria.p__Firmicutes.c__Clostridia.o__Clostridiales.f__Ruminococcaceae.g__Oscillospira.s__	-0.6	0.208	0.559364
k__Bacteria.p__Actinobacteria.c__Actinobacteria.o__Bifidobacteriales.f__Bifidobacteriaceae.g__Bifidobacterium.s__longum	k__Bacteria.p__Firmicutes.c__Clostridia.o__Clostridiales.f__Ruminococcaceae.g__Oscillospira.s__	-0.6	0.208	0.559364
k__Bacteria.p__Actinobacteria.c__Actinobacteria.o__Bifidobacteriales.f__Bifidobacteriaceae.g__Bifidobacterium.s__pseudolongum	k__Bacteria.p__Firmicutes.c__Clostridia.o__Clostridiales.f__Ruminococcaceae.g__Oscillospira.s__	-0.6	0.208	0.559364
k__Bacteria.p__Bacteroidetes.c__Bacteroidia.o__Bacteroidales.f__Rikenellaceae.g__AF12.s__	k__Bacteria.p__Firmicutes.c__Clostridia.o__Clostridiales.f__Ruminococcaceae.g__Oscillospira.s__	-0.6	0.208	0.559364
k__Bacteria.p__Bacteroidetes.c__Bacteroidia.o__Bacteroidales.f__Rikenellaceae.g__Rikenella.s__	k__Bacteria.p__Firmicutes.c__Clostridia.o__Clostridiales.f__Ruminococcaceae.g__Oscillospira.s__	-0.6	0.208	0.559364
k__Bacteria.p__Bacteroidetes.c__Bacteroidia.o__Bacteroidales.f__.Paraprevotellaceae..g__.Prevotella..s__	k__Bacteria.p__Firmicutes.c__Clostridia.o__Clostridiales.f__Ruminococcaceae.g__Oscillospira.s__	-0.6	0.208	0.559364
k__Bacteria.p__Cyanobacteria.c__4C0d.2.o__YS2.f__.g__.s__	k__Bacteria.p__Firmicutes.c__Clostridia.o__Clostridiales.f__Ruminococcaceae.g__Oscillospira.s__	-0.6	0.208	0.559364
k__Bacteria.p__Cyanobacteria.c__Chloroplast.o__Streptophyta.f__.g__.s__	k__Bacteria.p__Firmicutes.c__Clostridia.o__Clostridiales.f__Ruminococcaceae.g__Oscillospira.s__	-0.6	0.208	0.559364
k__Bacteria.p__Firmicutes.c__Bacilli.Other.Other.Other.Other	k__Bacteria.p__Firmicutes.c__Clostridia.o__Clostridiales.f__Ruminococcaceae.g__Oscillospira.s__	-0.6	0.208	0.559364
k__Bacteria.p__Firmicutes.c__Bacilli.o__Bacillales.f__Bacillaceae.g__Bacillus.Other	k__Bacteria.p__Firmicutes.c__Clostridia.o__Clostridiales.f__Ruminococcaceae.g__Oscillospira.s__	-0.6	0.208	0.559364
k__Bacteria.p__Firmicutes.c__Bacilli.o__Bacillales.f__Paenibacillaceae.g__Paenibacillus.s__	k__Bacteria.p__Firmicutes.c__Clostridia.o__Clostridiales.f__Ruminococcaceae.g__Oscillospira.s__	-0.6	0.208	0.559364
k__Bacteria.p__Firmicutes.c__Bacilli.o__Bacillales.f__Planococcaceae.g__.s__	k__Bacteria.p__Firmicutes.c__Clostridia.o__Clostridiales.f__Ruminococcaceae.g__Oscillospira.s__	-0.6	0.208	0.559364
k__Bacteria.p__Firmicutes.c__Bacilli.o__Bacillales.f__Staphylococcaceae.g__Staphylococcus.s__	k__Bacteria.p__Firmicutes.c__Clostridia.o__Clostridiales.f__Ruminococcaceae.g__Oscillospira.s__	-0.6	0.208	0.559364
k__Bacteria.p__Firmicutes.c__Bacilli.o__Lactobacillales.Other.Other.Other	k__Bacteria.p__Firmicutes.c__Clostridia.o__Clostridiales.f__Ruminococcaceae.g__Oscillospira.s__	-0.6	0.208	0.559364
k__Bacteria.p__Firmicutes.c__Bacilli.o__Lactobacillales.f__.g__.s__	k__Bacteria.p__Firmicutes.c__Clostridia.o__Clostridiales.f__Ruminococcaceae.g__Oscillospira.s__	-0.6	0.208	0.559364
k__Bacteria.p__Firmicutes.c__Bacilli.o__Lactobacillales.f__Carnobacteriaceae.g__Granulicatella.s__	k__Bacteria.p__Firmicutes.c__Clostridia.o__Clostridiales.f__Ruminococcaceae.g__Oscillospira.s__	-0.6	0.208	0.559364
k__Bacteria.p__Firmicutes.c__Bacilli.o__Lactobacillales.f__Enterococcaceae.Other.Other	k__Bacteria.p__Firmicutes.c__Clostridia.o__Clostridiales.f__Ruminococcaceae.g__Oscillospira.s__	-0.6	0.208	0.559364
k__Bacteria.p__Firmicutes.c__Bacilli.o__Lactobacillales.f__Enterococcaceae.g__Enterococcus.Other	k__Bacteria.p__Firmicutes.c__Clostridia.o__Clostridiales.f__Ruminococcaceae.g__Oscillospira.s__	-0.6	0.208	0.559364
k__Bacteria.p__Firmicutes.c__Bacilli.o__Lactobacillales.f__Enterococcaceae.g__Enterococcus.s__	k__Bacteria.p__Firmicutes.c__Clostridia.o__Clostridiales.f__Ruminococcaceae.g__Oscillospira.s__	-0.6	0.208	0.559364
k__Bacteria.p__Firmicutes.c__Bacilli.o__Lactobacillales.f__Enterococcaceae.g__Enterococcus.s__casseliflavus	k__Bacteria.p__Firmicutes.c__Clostridia.o__Clostridiales.f__Ruminococcaceae.g__Oscillospira.s__	-0.6	0.208	0.559364
k__Bacteria.p__Firmicutes.c__Bacilli.o__Lactobacillales.f__Lactobacillaceae.g__Lactobacillus.Other	k__Bacteria.p__Firmicutes.c__Clostridia.o__Clostridiales.f__Ruminococcaceae.g__Oscillospira.s__	-0.6	0.208	0.559364
k__Bacteria.p__Firmicutes.c__Bacilli.o__Lactobacillales.f__Lactobacillaceae.g__Lactobacillus.s__reuteri	k__Bacteria.p__Firmicutes.c__Clostridia.o__Clostridiales.f__Ruminococcaceae.g__Oscillospira.s__	-0.6	0.208	0.559364
k__Bacteria.p__Firmicutes.c__Bacilli.o__Lactobacillales.f__Lactobacillaceae.g__Pediococcus.s__acidilactici	k__Bacteria.p__Firmicutes.c__Clostridia.o__Clostridiales.f__Ruminococcaceae.g__Oscillospira.s__	-0.6	0.208	0.559364
k__Bacteria.p__Firmicutes.c__Bacilli.o__Lactobacillales.f__Leuconostocaceae.g__.s__	k__Bacteria.p__Firmicutes.c__Clostridia.o__Clostridiales.f__Ruminococcaceae.g__Oscillospira.s__	-0.6	0.208	0.559364
k__Bacteria.p__Firmicutes.c__Bacilli.o__Lactobacillales.f__Streptococcaceae.g__Lactococcus.s__	k__Bacteria.p__Firmicutes.c__Clostridia.o__Clostridiales.f__Ruminococcaceae.g__Oscillospira.s__	-0.6	0.208	0.559364
k__Bacteria.p__Firmicutes.c__Bacilli.o__Lactobacillales.f__Streptococcaceae.g__Streptococcus.s__	k__Bacteria.p__Firmicutes.c__Clostridia.o__Clostridiales.f__Ruminococcaceae.g__Oscillospira.s__	-0.6	0.208	0.559364
k__Bacteria.p__Firmicutes.c__Clostridia.o__Clostridiales.f__Christensenellaceae.g__.s__	k__Bacteria.p__Firmicutes.c__Clostridia.o__Clostridiales.f__Ruminococcaceae.g__Oscillospira.s__	-0.6	0.208	0.559364
k__Bacteria.p__Firmicutes.c__Clostridia.o__Clostridiales.f__Clostridiaceae.g__Candidatus.Arthromitus.s__	k__Bacteria.p__Firmicutes.c__Clostridia.o__Clostridiales.f__Ruminococcaceae.g__Oscillospira.s__	-0.6	0.208	0.559364
k__Bacteria.p__Firmicutes.c__Clostridia.o__Clostridiales.f__Clostridiaceae.g__Clostridium.Other	k__Bacteria.p__Firmicutes.c__Clostridia.o__Clostridiales.f__Ruminococcaceae.g__Oscillospira.s__	-0.6	0.208	0.559364
k__Bacteria.p__Firmicutes.c__Clostridia.o__Clostridiales.f__Clostridiaceae.g__SMB53.s__	k__Bacteria.p__Firmicutes.c__Clostridia.o__Clostridiales.f__Ruminococcaceae.g__Oscillospira.s__	-0.6	0.208	0.559364
k__Bacteria.p__Firmicutes.c__Clostridia.o__Clostridiales.f__Eubacteriaceae.g__Anaerofustis.s__	k__Bacteria.p__Firmicutes.c__Clostridia.o__Clostridiales.f__Ruminococcaceae.g__Oscillospira.s__	-0.6	0.208	0.559364
k__Bacteria.p__Firmicutes.c__Clostridia.o__Clostridiales.f__Lachnospiraceae.g__Blautia.Other	k__Bacteria.p__Firmicutes.c__Clostridia.o__Clostridiales.f__Ruminococcaceae.g__Oscillospira.s__	-0.6	0.208	0.559364
k__Bacteria.p__Firmicutes.c__Clostridia.o__Clostridiales.f__Lachnospiraceae.g__Blautia.s__	k__Bacteria.p__Firmicutes.c__Clostridia.o__Clostridiales.f__Ruminococcaceae.g__Oscillospira.s__	-0.6	0.208	0.559364
k__Bacteria.p__Firmicutes.c__Clostridia.o__Clostridiales.f__Lachnospiraceae.g__.Ruminococcus..Other	k__Bacteria.p__Firmicutes.c__Clostridia.o__Clostridiales.f__Ruminococcaceae.g__Oscillospira.s__	-0.6	0.208	0.559364
Serine.protease.inhibitor.A3M..OS.Mus.musculus.	k__Bacteria.p__Firmicutes.c__Clostridia.o__Clostridiales.f__Ruminococcaceae.g__Ruminococcus.s__	-0.6	0.208	0.559364
angiotensin.converting.enzyme.2..OS.Mus.musculus.	k__Bacteria.p__Firmicutes.c__Clostridia.o__Clostridiales.f__.Mogibacteriaceae..g__.s__	0.6	0.208	0.559364
Chymotrypsin.like.elastase.family.member.2A..OS.Mus.musculus.	k__Bacteria.p__Firmicutes.c__Clostridia.o__Clostridiales.f__.Mogibacteriaceae..g__.s__	0.6	0.208	0.559364
dipeptidase.1..OS.Mus.musculus.	k__Bacteria.p__Firmicutes.c__Clostridia.o__Clostridiales.f__.Mogibacteriaceae..g__.s__	-0.6	0.208	0.559364
N.acetylated.alpha.linked.acidic.dipeptidase.like.protein..OS.Mus.musculus.	k__Bacteria.p__Firmicutes.c__Clostridia.o__Clostridiales.f__.Mogibacteriaceae..g__.s__	-0.6	0.208	0.559364
Alpha.1.antitrypsin.1.5..OS.Mus.musculus.	k__Bacteria.p__Firmicutes.c__Clostridia.o__Clostridiales.f__.Mogibacteriaceae..g__.s__	-0.6	0.208	0.559364
k__Bacteria.p__Firmicutes.c__Bacilli.o__Turicibacterales.f__Turicibacteraceae.g__Turicibacter.s__	k__Bacteria.p__Firmicutes.c__Clostridia.o__Clostridiales.f__.Mogibacteriaceae..g__.s__	-0.6	0.208	0.559364
k__Bacteria.p__Firmicutes.c__Clostridia.o__Clostridiales.f__Lachnospiraceae.g__Anaerostipes.s__	k__Bacteria.p__Firmicutes.c__Clostridia.o__Clostridiales.f__.Mogibacteriaceae..g__.s__	-0.6	0.208	0.559364
Carboxypeptidase.Q..OS.Mus.musculus.	k__Bacteria.p__Firmicutes.c__Erysipelotrichi.o__Erysipelotrichales.f__Erysipelotrichaceae.g__.s__	0.6	0.208	0.559364
k__Bacteria.p__Actinobacteria.c__Coriobacteriia.o__Coriobacteriales.f__Coriobacteriaceae.g__Adlercreutzia.s__	k__Bacteria.p__Firmicutes.c__Erysipelotrichi.o__Erysipelotrichales.f__Erysipelotrichaceae.g__.s__	-0.6	0.208	0.559364
k__Bacteria.p__Bacteroidetes.c__Bacteroidia.o__Bacteroidales.f__S24.7.g__.s__	k__Bacteria.p__Firmicutes.c__Erysipelotrichi.o__Erysipelotrichales.f__Erysipelotrichaceae.g__.s__	0.6	0.208	0.559364
k__Bacteria.p__Firmicutes.c__Clostridia.o__Clostridiales.f__Lachnospiraceae.g__Coprococcus.s__	k__Bacteria.p__Firmicutes.c__Erysipelotrichi.o__Erysipelotrichales.f__Erysipelotrichaceae.g__.s__	-0.6	0.208	0.559364
Pancreatic.triacylglycerol.lipase..OS.Mus.musculus.	k__Bacteria.p__Firmicutes.c__Erysipelotrichi.o__Erysipelotrichales.f__Erysipelotrichaceae.g__Allobaculum.s__	0.6	0.208	0.559364
Serine.protease.inhibitor.A3K..OS.Mus.musculus.	k__Bacteria.p__Firmicutes.c__Erysipelotrichi.o__Erysipelotrichales.f__Erysipelotrichaceae.g__Allobaculum.s__	-0.6	0.208	0.559364
Pregnancy.zone.protein..OS.Mus.musculus.	k__Bacteria.p__Firmicutes.c__Erysipelotrichi.o__Erysipelotrichales.f__Erysipelotrichaceae.g__Allobaculum.s__	-0.6	0.208	0.559364
k__Bacteria.p__Firmicutes.c__Clostridia.o__Clostridiales.f__Ruminococcaceae.g__Oscillospira.s__	k__Bacteria.p__Firmicutes.c__Erysipelotrichi.o__Erysipelotrichales.f__Erysipelotrichaceae.g__Allobaculum.s__	-0.6	0.208	0.559364
Pancreatic.triacylglycerol.lipase..OS.Mus.musculus.	k__Bacteria.p__Firmicutes.c__Erysipelotrichi.o__Erysipelotrichales.f__Erysipelotrichaceae.g__Clostridium.Other	0.6	0.208	0.559364
Serine.protease.inhibitor.A3K..OS.Mus.musculus.	k__Bacteria.p__Firmicutes.c__Erysipelotrichi.o__Erysipelotrichales.f__Erysipelotrichaceae.g__Clostridium.Other	-0.6	0.208	0.559364
Pregnancy.zone.protein..OS.Mus.musculus.	k__Bacteria.p__Firmicutes.c__Erysipelotrichi.o__Erysipelotrichales.f__Erysipelotrichaceae.g__Clostridium.Other	-0.6	0.208	0.559364
k__Bacteria.p__Firmicutes.c__Clostridia.o__Clostridiales.f__Ruminococcaceae.g__Oscillospira.s__	k__Bacteria.p__Firmicutes.c__Erysipelotrichi.o__Erysipelotrichales.f__Erysipelotrichaceae.g__Clostridium.Other	-0.6	0.208	0.559364
Pancreatic.triacylglycerol.lipase..OS.Mus.musculus.	k__Bacteria.p__Firmicutes.c__Erysipelotrichi.o__Erysipelotrichales.f__Erysipelotrichaceae.g__Coprobacillus.s__	0.6	0.208	0.559364
Serine.protease.inhibitor.A3K..OS.Mus.musculus.	k__Bacteria.p__Firmicutes.c__Erysipelotrichi.o__Erysipelotrichales.f__Erysipelotrichaceae.g__Coprobacillus.s__	-0.6	0.208	0.559364
Pregnancy.zone.protein..OS.Mus.musculus.	k__Bacteria.p__Firmicutes.c__Erysipelotrichi.o__Erysipelotrichales.f__Erysipelotrichaceae.g__Coprobacillus.s__	-0.6	0.208	0.559364
k__Bacteria.p__Firmicutes.c__Clostridia.o__Clostridiales.f__Ruminococcaceae.g__Oscillospira.s__	k__Bacteria.p__Firmicutes.c__Erysipelotrichi.o__Erysipelotrichales.f__Erysipelotrichaceae.g__Coprobacillus.s__	-0.6	0.208	0.559364
Pancreatic.triacylglycerol.lipase..OS.Mus.musculus.	k__Bacteria.p__Proteobacteria.c__Alphaproteobacteria.o__Rhizobiales.f__Rhizobiaceae.g__Agrobacterium.s__	0.6	0.208	0.559364
Serine.protease.inhibitor.A3K..OS.Mus.musculus.	k__Bacteria.p__Proteobacteria.c__Alphaproteobacteria.o__Rhizobiales.f__Rhizobiaceae.g__Agrobacterium.s__	-0.6	0.208	0.559364
Pregnancy.zone.protein..OS.Mus.musculus.	k__Bacteria.p__Proteobacteria.c__Alphaproteobacteria.o__Rhizobiales.f__Rhizobiaceae.g__Agrobacterium.s__	-0.6	0.208	0.559364
k__Bacteria.p__Firmicutes.c__Clostridia.o__Clostridiales.f__Ruminococcaceae.g__Oscillospira.s__	k__Bacteria.p__Proteobacteria.c__Alphaproteobacteria.o__Rhizobiales.f__Rhizobiaceae.g__Agrobacterium.s__	-0.6	0.208	0.559364
Pancreatic.triacylglycerol.lipase..OS.Mus.musculus.	k__Bacteria.p__Proteobacteria.c__Alphaproteobacteria.o__Rickettsiales.f__mitochondria.Other.Other	0.6	0.208	0.559364
Serine.protease.inhibitor.A3K..OS.Mus.musculus.	k__Bacteria.p__Proteobacteria.c__Alphaproteobacteria.o__Rickettsiales.f__mitochondria.Other.Other	-0.6	0.208	0.559364
Pregnancy.zone.protein..OS.Mus.musculus.	k__Bacteria.p__Proteobacteria.c__Alphaproteobacteria.o__Rickettsiales.f__mitochondria.Other.Other	-0.6	0.208	0.559364
k__Bacteria.p__Firmicutes.c__Clostridia.o__Clostridiales.f__Ruminococcaceae.g__Oscillospira.s__	k__Bacteria.p__Proteobacteria.c__Alphaproteobacteria.o__Rickettsiales.f__mitochondria.Other.Other	-0.6	0.208	0.559364
Pancreatic.triacylglycerol.lipase..OS.Mus.musculus.	k__Bacteria.p__Proteobacteria.c__Betaproteobacteria.o__Burkholderiales.f__Alcaligenaceae.g__.s__	0.6	0.208	0.559364
Serine.protease.inhibitor.A3K..OS.Mus.musculus.	k__Bacteria.p__Proteobacteria.c__Betaproteobacteria.o__Burkholderiales.f__Alcaligenaceae.g__.s__	-0.6	0.208	0.559364
Pregnancy.zone.protein..OS.Mus.musculus.	k__Bacteria.p__Proteobacteria.c__Betaproteobacteria.o__Burkholderiales.f__Alcaligenaceae.g__.s__	-0.6	0.208	0.559364
k__Bacteria.p__Firmicutes.c__Clostridia.o__Clostridiales.f__Ruminococcaceae.g__Oscillospira.s__	k__Bacteria.p__Proteobacteria.c__Betaproteobacteria.o__Burkholderiales.f__Alcaligenaceae.g__.s__	-0.6	0.208	0.559364
Pancreatic.triacylglycerol.lipase..OS.Mus.musculus.	k__Bacteria.p__Proteobacteria.c__Betaproteobacteria.o__Burkholderiales.f__Comamonadaceae.g__Delftia.s__	0.6	0.208	0.559364
Serine.protease.inhibitor.A3K..OS.Mus.musculus.	k__Bacteria.p__Proteobacteria.c__Betaproteobacteria.o__Burkholderiales.f__Comamonadaceae.g__Delftia.s__	-0.6	0.208	0.559364
Pregnancy.zone.protein..OS.Mus.musculus.	k__Bacteria.p__Proteobacteria.c__Betaproteobacteria.o__Burkholderiales.f__Comamonadaceae.g__Delftia.s__	-0.6	0.208	0.559364
k__Bacteria.p__Firmicutes.c__Clostridia.o__Clostridiales.f__Ruminococcaceae.g__Oscillospira.s__	k__Bacteria.p__Proteobacteria.c__Betaproteobacteria.o__Burkholderiales.f__Comamonadaceae.g__Delftia.s__	-0.6	0.208	0.559364
Pancreatic.triacylglycerol.lipase..OS.Mus.musculus.	k__Bacteria.p__Proteobacteria.c__Betaproteobacteria.o__Burkholderiales.f__Oxalobacteraceae.Other.Other	0.6	0.208	0.559364
Serine.protease.inhibitor.A3K..OS.Mus.musculus.	k__Bacteria.p__Proteobacteria.c__Betaproteobacteria.o__Burkholderiales.f__Oxalobacteraceae.Other.Other	-0.6	0.208	0.559364
Pregnancy.zone.protein..OS.Mus.musculus.	k__Bacteria.p__Proteobacteria.c__Betaproteobacteria.o__Burkholderiales.f__Oxalobacteraceae.Other.Other	-0.6	0.208	0.559364
k__Bacteria.p__Firmicutes.c__Clostridia.o__Clostridiales.f__Ruminococcaceae.g__Oscillospira.s__	k__Bacteria.p__Proteobacteria.c__Betaproteobacteria.o__Burkholderiales.f__Oxalobacteraceae.Other.Other	-0.6	0.208	0.559364
Pancreatic.triacylglycerol.lipase..OS.Mus.musculus.	k__Bacteria.p__Proteobacteria.c__Betaproteobacteria.o__Burkholderiales.f__Oxalobacteraceae.g__.s__	0.6	0.208	0.559364
Serine.protease.inhibitor.A3K..OS.Mus.musculus.	k__Bacteria.p__Proteobacteria.c__Betaproteobacteria.o__Burkholderiales.f__Oxalobacteraceae.g__.s__	-0.6	0.208	0.559364
Pregnancy.zone.protein..OS.Mus.musculus.	k__Bacteria.p__Proteobacteria.c__Betaproteobacteria.o__Burkholderiales.f__Oxalobacteraceae.g__.s__	-0.6	0.208	0.559364
k__Bacteria.p__Firmicutes.c__Clostridia.o__Clostridiales.f__Ruminococcaceae.g__Oscillospira.s__	k__Bacteria.p__Proteobacteria.c__Betaproteobacteria.o__Burkholderiales.f__Oxalobacteraceae.g__.s__	-0.6	0.208	0.559364
Pancreatic.triacylglycerol.lipase..OS.Mus.musculus.	k__Bacteria.p__Proteobacteria.c__Betaproteobacteria.o__Burkholderiales.f__Oxalobacteraceae.g__Ralstonia.s__	0.6	0.208	0.559364
Serine.protease.inhibitor.A3K..OS.Mus.musculus.	k__Bacteria.p__Proteobacteria.c__Betaproteobacteria.o__Burkholderiales.f__Oxalobacteraceae.g__Ralstonia.s__	-0.6	0.208	0.559364
Pregnancy.zone.protein..OS.Mus.musculus.	k__Bacteria.p__Proteobacteria.c__Betaproteobacteria.o__Burkholderiales.f__Oxalobacteraceae.g__Ralstonia.s__	-0.6	0.208	0.559364
k__Bacteria.p__Firmicutes.c__Clostridia.o__Clostridiales.f__Ruminococcaceae.g__Oscillospira.s__	k__Bacteria.p__Proteobacteria.c__Betaproteobacteria.o__Burkholderiales.f__Oxalobacteraceae.g__Ralstonia.s__	-0.6	0.208	0.559364
Pancreatic.triacylglycerol.lipase..OS.Mus.musculus.	k__Bacteria.p__Proteobacteria.c__Gammaproteobacteria.o__Alteromonadales.f__Shewanellaceae.g__Shewanella.s__algae	0.6	0.208	0.559364
Serine.protease.inhibitor.A3K..OS.Mus.musculus.	k__Bacteria.p__Proteobacteria.c__Gammaproteobacteria.o__Alteromonadales.f__Shewanellaceae.g__Shewanella.s__algae	-0.6	0.208	0.559364
Pregnancy.zone.protein..OS.Mus.musculus.	k__Bacteria.p__Proteobacteria.c__Gammaproteobacteria.o__Alteromonadales.f__Shewanellaceae.g__Shewanella.s__algae	-0.6	0.208	0.559364
k__Bacteria.p__Firmicutes.c__Clostridia.o__Clostridiales.f__Ruminococcaceae.g__Oscillospira.s__	k__Bacteria.p__Proteobacteria.c__Gammaproteobacteria.o__Alteromonadales.f__Shewanellaceae.g__Shewanella.s__algae	-0.6	0.208	0.559364
Pancreatic.triacylglycerol.lipase..OS.Mus.musculus.	k__Bacteria.p__Proteobacteria.c__Gammaproteobacteria.o__Enterobacteriales.f__Enterobacteriaceae.Other.Other	0.6	0.208	0.559364
Serine.protease.inhibitor.A3K..OS.Mus.musculus.	k__Bacteria.p__Proteobacteria.c__Gammaproteobacteria.o__Enterobacteriales.f__Enterobacteriaceae.Other.Other	-0.6	0.208	0.559364
Pregnancy.zone.protein..OS.Mus.musculus.	k__Bacteria.p__Proteobacteria.c__Gammaproteobacteria.o__Enterobacteriales.f__Enterobacteriaceae.Other.Other	-0.6	0.208	0.559364
k__Bacteria.p__Firmicutes.c__Clostridia.o__Clostridiales.f__Ruminococcaceae.g__Oscillospira.s__	k__Bacteria.p__Proteobacteria.c__Gammaproteobacteria.o__Enterobacteriales.f__Enterobacteriaceae.Other.Other	-0.6	0.208	0.559364
Probable.aminopeptidase.NPEPL1..OS.Mus.musculus.	k__Bacteria.p__Proteobacteria.c__Gammaproteobacteria.o__Enterobacteriales.f__Enterobacteriaceae.g__.s__	-0.6	0.208	0.559364
Isoform.2.of.Meprin.A.subunit.beta..OS.Mus.musculus.	k__Bacteria.p__Proteobacteria.c__Gammaproteobacteria.o__Enterobacteriales.f__Enterobacteriaceae.g__.s__	-0.6	0.208	0.559364
k__Bacteria.p__Firmicutes.c__Bacilli.o__Bacillales.f__Staphylococcaceae.g__Staphylococcus.s__sciuri	k__Bacteria.p__Proteobacteria.c__Gammaproteobacteria.o__Enterobacteriales.f__Enterobacteriaceae.g__.s__	0.6	0.208	0.559364
k__Bacteria.p__Firmicutes.c__Clostridia.o__Clostridiales.f__Lachnospiraceae.g__Dorea.s__	k__Bacteria.p__Proteobacteria.c__Gammaproteobacteria.o__Enterobacteriales.f__Enterobacteriaceae.g__.s__	-0.6	0.208	0.559364
k__Bacteria.p__Firmicutes.c__Clostridia.o__Clostridiales.f__Ruminococcaceae.g__Oscillospira.s__	k__Bacteria.p__Proteobacteria.c__Gammaproteobacteria.o__Enterobacteriales.f__Enterobacteriaceae.g__.s__	-0.6	0.208	0.559364
Pancreatic.triacylglycerol.lipase..OS.Mus.musculus.	k__Bacteria.p__Proteobacteria.c__Gammaproteobacteria.o__Enterobacteriales.f__Enterobacteriaceae.g__Citrobacter.s__	0.6	0.208	0.559364
Serine.protease.inhibitor.A3K..OS.Mus.musculus.	k__Bacteria.p__Proteobacteria.c__Gammaproteobacteria.o__Enterobacteriales.f__Enterobacteriaceae.g__Citrobacter.s__	-0.6	0.208	0.559364
Pregnancy.zone.protein..OS.Mus.musculus.	k__Bacteria.p__Proteobacteria.c__Gammaproteobacteria.o__Enterobacteriales.f__Enterobacteriaceae.g__Citrobacter.s__	-0.6	0.208	0.559364
k__Bacteria.p__Firmicutes.c__Clostridia.o__Clostridiales.f__Ruminococcaceae.g__Oscillospira.s__	k__Bacteria.p__Proteobacteria.c__Gammaproteobacteria.o__Enterobacteriales.f__Enterobacteriaceae.g__Citrobacter.s__	-0.6	0.208	0.559364
Pancreatic.triacylglycerol.lipase..OS.Mus.musculus.	k__Bacteria.p__Proteobacteria.c__Gammaproteobacteria.o__Enterobacteriales.f__Enterobacteriaceae.g__Klebsiella.Other	0.6	0.208	0.559364
Serine.protease.inhibitor.A3K..OS.Mus.musculus.	k__Bacteria.p__Proteobacteria.c__Gammaproteobacteria.o__Enterobacteriales.f__Enterobacteriaceae.g__Klebsiella.Other	-0.6	0.208	0.559364
Pregnancy.zone.protein..OS.Mus.musculus.	k__Bacteria.p__Proteobacteria.c__Gammaproteobacteria.o__Enterobacteriales.f__Enterobacteriaceae.g__Klebsiella.Other	-0.6	0.208	0.559364
k__Bacteria.p__Firmicutes.c__Clostridia.o__Clostridiales.f__Ruminococcaceae.g__Oscillospira.s__	k__Bacteria.p__Proteobacteria.c__Gammaproteobacteria.o__Enterobacteriales.f__Enterobacteriaceae.g__Klebsiella.Other	-0.6	0.208	0.559364
Pancreatic.triacylglycerol.lipase..OS.Mus.musculus.	k__Bacteria.p__Proteobacteria.c__Gammaproteobacteria.o__Enterobacteriales.f__Enterobacteriaceae.g__Proteus.s__	0.6	0.208	0.559364
Serine.protease.inhibitor.A3K..OS.Mus.musculus.	k__Bacteria.p__Proteobacteria.c__Gammaproteobacteria.o__Enterobacteriales.f__Enterobacteriaceae.g__Proteus.s__	-0.6	0.208	0.559364
Pregnancy.zone.protein..OS.Mus.musculus.	k__Bacteria.p__Proteobacteria.c__Gammaproteobacteria.o__Enterobacteriales.f__Enterobacteriaceae.g__Proteus.s__	-0.6	0.208	0.559364
k__Bacteria.p__Firmicutes.c__Clostridia.o__Clostridiales.f__Ruminococcaceae.g__Oscillospira.s__	k__Bacteria.p__Proteobacteria.c__Gammaproteobacteria.o__Enterobacteriales.f__Enterobacteriaceae.g__Proteus.s__	-0.6	0.208	0.559364
Pancreatic.triacylglycerol.lipase..OS.Mus.musculus.	k__Bacteria.p__Proteobacteria.c__Gammaproteobacteria.o__Enterobacteriales.f__Enterobacteriaceae.g__Serratia.s__	0.6	0.208	0.559364
Serine.protease.inhibitor.A3K..OS.Mus.musculus.	k__Bacteria.p__Proteobacteria.c__Gammaproteobacteria.o__Enterobacteriales.f__Enterobacteriaceae.g__Serratia.s__	-0.6	0.208	0.559364
Pregnancy.zone.protein..OS.Mus.musculus.	k__Bacteria.p__Proteobacteria.c__Gammaproteobacteria.o__Enterobacteriales.f__Enterobacteriaceae.g__Serratia.s__	-0.6	0.208	0.559364
k__Bacteria.p__Firmicutes.c__Clostridia.o__Clostridiales.f__Ruminococcaceae.g__Oscillospira.s__	k__Bacteria.p__Proteobacteria.c__Gammaproteobacteria.o__Enterobacteriales.f__Enterobacteriaceae.g__Serratia.s__	-0.6	0.208	0.559364
Pancreatic.triacylglycerol.lipase..OS.Mus.musculus.	k__Bacteria.p__Proteobacteria.c__Gammaproteobacteria.o__Oceanospirillales.f__Halomonadaceae.g__.s__	0.6	0.208	0.559364
Serine.protease.inhibitor.A3K..OS.Mus.musculus.	k__Bacteria.p__Proteobacteria.c__Gammaproteobacteria.o__Oceanospirillales.f__Halomonadaceae.g__.s__	-0.6	0.208	0.559364
Pregnancy.zone.protein..OS.Mus.musculus.	k__Bacteria.p__Proteobacteria.c__Gammaproteobacteria.o__Oceanospirillales.f__Halomonadaceae.g__.s__	-0.6	0.208	0.559364
k__Bacteria.p__Firmicutes.c__Clostridia.o__Clostridiales.f__Ruminococcaceae.g__Oscillospira.s__	k__Bacteria.p__Proteobacteria.c__Gammaproteobacteria.o__Oceanospirillales.f__Halomonadaceae.g__.s__	-0.6	0.208	0.559364
Pancreatic.triacylglycerol.lipase..OS.Mus.musculus.	k__Bacteria.p__Proteobacteria.c__Gammaproteobacteria.o__Oceanospirillales.f__Halomonadaceae.g__Halomonas.s__	0.6	0.208	0.559364
Serine.protease.inhibitor.A3K..OS.Mus.musculus.	k__Bacteria.p__Proteobacteria.c__Gammaproteobacteria.o__Oceanospirillales.f__Halomonadaceae.g__Halomonas.s__	-0.6	0.208	0.559364
Pregnancy.zone.protein..OS.Mus.musculus.	k__Bacteria.p__Proteobacteria.c__Gammaproteobacteria.o__Oceanospirillales.f__Halomonadaceae.g__Halomonas.s__	-0.6	0.208	0.559364
k__Bacteria.p__Firmicutes.c__Clostridia.o__Clostridiales.f__Ruminococcaceae.g__Oscillospira.s__	k__Bacteria.p__Proteobacteria.c__Gammaproteobacteria.o__Oceanospirillales.f__Halomonadaceae.g__Halomonas.s__	-0.6	0.208	0.559364
Pancreatic.triacylglycerol.lipase..OS.Mus.musculus.	k__Bacteria.p__Proteobacteria.c__Gammaproteobacteria.o__Pseudomonadales.f__Pseudomonadaceae.g__Pseudomonas.s__	0.6	0.208	0.559364
Serine.protease.inhibitor.A3K..OS.Mus.musculus.	k__Bacteria.p__Proteobacteria.c__Gammaproteobacteria.o__Pseudomonadales.f__Pseudomonadaceae.g__Pseudomonas.s__	-0.6	0.208	0.559364
Pregnancy.zone.protein..OS.Mus.musculus.	k__Bacteria.p__Proteobacteria.c__Gammaproteobacteria.o__Pseudomonadales.f__Pseudomonadaceae.g__Pseudomonas.s__	-0.6	0.208	0.559364
k__Bacteria.p__Firmicutes.c__Clostridia.o__Clostridiales.f__Ruminococcaceae.g__Oscillospira.s__	k__Bacteria.p__Proteobacteria.c__Gammaproteobacteria.o__Pseudomonadales.f__Pseudomonadaceae.g__Pseudomonas.s__	-0.6	0.208	0.559364
Pancreatic.triacylglycerol.lipase..OS.Mus.musculus.	k__Bacteria.p__Proteobacteria.c__Gammaproteobacteria.o__Xanthomonadales.f__Xanthomonadaceae.g__Stenotrophomonas.s__	0.6	0.208	0.559364
Serine.protease.inhibitor.A3K..OS.Mus.musculus.	k__Bacteria.p__Proteobacteria.c__Gammaproteobacteria.o__Xanthomonadales.f__Xanthomonadaceae.g__Stenotrophomonas.s__	-0.6	0.208	0.559364
Pregnancy.zone.protein..OS.Mus.musculus.	k__Bacteria.p__Proteobacteria.c__Gammaproteobacteria.o__Xanthomonadales.f__Xanthomonadaceae.g__Stenotrophomonas.s__	-0.6	0.208	0.559364
k__Bacteria.p__Firmicutes.c__Clostridia.o__Clostridiales.f__Ruminococcaceae.g__Oscillospira.s__	k__Bacteria.p__Proteobacteria.c__Gammaproteobacteria.o__Xanthomonadales.f__Xanthomonadaceae.g__Stenotrophomonas.s__	-0.6	0.208	0.559364
Chymotrypsin.like.elastase.family.member.1..OS.Mus.musculus.	k__Bacteria.p__Tenericutes.c__Mollicutes.o__Anaeroplasmatales.f__Anaeroplasmataceae.g__Anaeroplasma.s__	-0.6	0.208	0.559364
enteropeptidase..OS.Mus.musculus.	k__Bacteria.p__Tenericutes.c__Mollicutes.o__Anaeroplasmatales.f__Anaeroplasmataceae.g__Anaeroplasma.s__	0.6	0.208	0.559364
cytosol.aminopeptidase.family..catalytic.domain.protein..Escherichia.coli.MS.69.1.	k__Bacteria.p__Tenericutes.c__Mollicutes.o__Anaeroplasmatales.f__Anaeroplasmataceae.g__Anaeroplasma.s__	0.6	0.208	0.559364
k__Bacteria.p__Firmicutes.c__Clostridia.o__Clostridiales.Other.Other.Other	k__Bacteria.p__Tenericutes.c__Mollicutes.o__Anaeroplasmatales.f__Anaeroplasmataceae.g__Anaeroplasma.s__	0.6	0.208	0.559364
k__Bacteria.p__Firmicutes.c__Erysipelotrichi.o__Erysipelotrichales.f__Erysipelotrichaceae.g__.s__	k__Bacteria.p__Tenericutes.c__Mollicutes.o__Anaeroplasmatales.f__Anaeroplasmataceae.g__Anaeroplasma.s__	0.6	0.208	0.559364
Alpha.1.antitrypsin.1.1..OS.Mus.musculus.	k__Bacteria.p__Tenericutes.c__Mollicutes.o__RF39.f__.g__.s__	-0.6	0.208	0.559364
Meprin.A.subunit.alpha..OS.Mus.musculus.	k__Bacteria.p__Tenericutes.c__Mollicutes.o__RF39.f__.g__.s__	-0.6	0.208	0.559364
k__Bacteria.p__Firmicutes.c__Bacilli.o__Turicibacterales.f__Turicibacteraceae.g__Turicibacter.s__	k__Bacteria.p__Tenericutes.c__Mollicutes.o__RF39.f__.g__.s__	0.6	0.208	0.559364
k__Bacteria.p__Firmicutes.c__Clostridia.o__Clostridiales.f__Lachnospiraceae.g__Blautia.s__producta	k__Bacteria.p__Tenericutes.c__Mollicutes.o__RF39.f__.g__.s__	-0.6	0.208	0.559364
k__Bacteria.p__Firmicutes.c__Clostridia.o__Clostridiales.f__Peptostreptococcaceae.g__.s__	k__Bacteria.p__Tenericutes.c__Mollicutes.o__RF39.f__.g__.s__	0.6	0.208	0.559364
k__Bacteria.p__Firmicutes.c__Clostridia.o__Clostridiales.f__.Mogibacteriaceae..g__.s__	k__Bacteria.p__Tenericutes.c__Mollicutes.o__RF39.f__.g__.s__	-0.6	0.208	0.559364
Pancreatic.triacylglycerol.lipase..OS.Mus.musculus.	k__Bacteria.p__Verrucomicrobia.c__Verrucomicrobiae.o__Verrucomicrobiales.f__Verrucomicrobiaceae.g__Akkermansia.s__muciniphila	0.6	0.208	0.559364
Serine.protease.inhibitor.A3K..OS.Mus.musculus.	k__Bacteria.p__Verrucomicrobia.c__Verrucomicrobiae.o__Verrucomicrobiales.f__Verrucomicrobiaceae.g__Akkermansia.s__muciniphila	-0.6	0.208	0.559364
Pregnancy.zone.protein..OS.Mus.musculus.	k__Bacteria.p__Verrucomicrobia.c__Verrucomicrobiae.o__Verrucomicrobiales.f__Verrucomicrobiaceae.g__Akkermansia.s__muciniphila	-0.6	0.208	0.559364
k__Bacteria.p__Firmicutes.c__Clostridia.o__Clostridiales.f__Ruminococcaceae.g__Oscillospira.s__	k__Bacteria.p__Verrucomicrobia.c__Verrucomicrobiae.o__Verrucomicrobiales.f__Verrucomicrobiaceae.g__Akkermansia.s__muciniphila	-0.6	0.208	0.559364
Carboxypeptidase.A2..OS.Mus.musculus.	Chymotrypsin.like.elastase.family.member.3B..OS.Mus.musculus.	0.542857	0.265703	0.620198
cathepsin.S..OS.Mus.musculus.	Chymotrypsin.like.elastase.family.member.2A..OS.Mus.musculus.	0.542857	0.265703	0.620198
angiotensin.converting.enzyme.2..OS.Mus.musculus.	Chymotrypsin.like.elastase.family.member.2A..OS.Mus.musculus.	0.542857	0.265703	0.620198
angiotensin.converting.enzyme.2..OS.Mus.musculus.	aminopeptidase.N..OS.Mus.musculus.	-0.542857	0.265703	0.620198
Chymotrypsinogen.B..OS.Mus.musculus.	carboxypeptidase.A1..OS.Mus.musculus.	-0.542857	0.265703	0.620198
Chymotrypsinogen.B..OS.Mus.musculus.	Phospholipase.B1..membrane.associated..OS.Mus.musculus.	-0.542857	0.265703	0.620198
Anionic.trypsin.2..OS.Mus.musculus.	dipeptidase.1..OS.Mus.musculus.	0.542857	0.265703	0.620198
cathepsin.S..OS.Mus.musculus.	Probable.aminopeptidase.NPEPL1..OS.Mus.musculus.	0.542857	0.265703	0.620198
Chymotrypsin.like.elastase.family.member.1..OS.Mus.musculus.	enteropeptidase..OS.Mus.musculus.	-0.542857	0.265703	0.620198
cathepsin.S..OS.Mus.musculus.	Cathepsin.B..OS.Mus.musculus.	0.542857	0.265703	0.620198
angiotensin.converting.enzyme.2..OS.Mus.musculus.	Cathepsin.B..OS.Mus.musculus.	0.542857	0.265703	0.620198
Chymotrypsin.like.elastase.family.member.2A..OS.Mus.musculus.	cytosolic.non.specific.dipeptidase..OS.Mus.musculus.	-0.542857	0.265703	0.620198
Chymotrypsin.like.elastase.family.member.1..OS.Mus.musculus.	cytosol.aminopeptidase.family..catalytic.domain.protein..Escherichia.coli.MS.69.1.	-0.542857	0.265703	0.620198
Carboxypeptidase.A2..OS.Mus.musculus.	Aspartyl.aminopeptidase..OS.Mus.musculus.	-0.542857	0.265703	0.620198
Chymotrypsin.like.elastase.family.member.2A..OS.Mus.musculus.	Angiotensin.converting.enzyme..OS.Mus.musculus.	0.542857	0.265703	0.620198
Pancreatic.triacylglycerol.lipase..OS.Mus.musculus.	Antithrombin.III..OS.Mus.musculus.	0.542857	0.265703	0.620198
Chymotrypsin.like.elastase.family.member.3B..OS.Mus.musculus.	Alpha.1.antitrypsin.1.2..OS.Mus.musculus.	0.542857	0.265703	0.620198
Aspartyl.aminopeptidase..OS.Mus.musculus.	Alpha.1.antitrypsin.1.2..OS.Mus.musculus.	-0.542857	0.265703	0.620198
Angiotensin.converting.enzyme..OS.Mus.musculus.	Alpha.1.antitrypsin.1.4..OS.Mus.musculus.	0.542857	0.265703	0.620198
Antithrombin.III..OS.Mus.musculus.	Alpha.1.antitrypsin.1.4..OS.Mus.musculus.	0.542857	0.265703	0.620198
Alpha.1.antitrypsin.1.2..OS.Mus.musculus.	Alpha.1.antitrypsin.1.4..OS.Mus.musculus.	0.542857	0.265703	0.620198
Cathepsin.B..OS.Mus.musculus.	Serpin.B12..OS.Mus.musculus.	-0.542857	0.265703	0.620198
Chymotrypsinogen.B..OS.Mus.musculus.	Alpha.1.antitrypsin.1.1..OS.Mus.musculus.	0.542857	0.265703	0.620198
Kallikrein.1..OS.Mus.musculus.	serpin.B6..OS.Mus.musculus.	0.542857	0.265703	0.620198
Carboxypeptidase.A2..OS.Mus.musculus.	Serine.protease.inhibitor.A3K..OS.Mus.musculus.	0.542857	0.265703	0.620198
Kallikrein.1..OS.Mus.musculus.	Serine.protease.inhibitor.A3K..OS.Mus.musculus.	-0.542857	0.265703	0.620198
Carboxypeptidase.A2..OS.Mus.musculus.	Pregnancy.zone.protein..OS.Mus.musculus.	0.542857	0.265703	0.620198
Kallikrein.1..OS.Mus.musculus.	Pregnancy.zone.protein..OS.Mus.musculus.	-0.542857	0.265703	0.620198
Carboxypeptidase.A2..OS.Mus.musculus.	Meprin.A.subunit.alpha..OS.Mus.musculus.	-0.542857	0.265703	0.620198
enteropeptidase..OS.Mus.musculus.	Meprin.A.subunit.alpha..OS.Mus.musculus.	-0.542857	0.265703	0.620198
cytosol.aminopeptidase.family..catalytic.domain.protein..Escherichia.coli.MS.69.1.	Meprin.A.subunit.alpha..OS.Mus.musculus.	-0.542857	0.265703	0.620198
serpin.B6..OS.Mus.musculus.	Unassigned.Other.Other.Other.Other.Other.Other	-0.542857	0.265703	0.620198
Kallikrein.1..OS.Mus.musculus.	k__Bacteria.p__Actinobacteria.c__Actinobacteria.o__Actinomycetales.f__Microbacteriaceae.Other.Other	0.542857	0.265703	0.620198
Isoform.2.of.Meprin.A.subunit.beta..OS.Mus.musculus.	k__Bacteria.p__Actinobacteria.c__Actinobacteria.o__Actinomycetales.f__Microbacteriaceae.Other.Other	-0.542857	0.265703	0.620198
Meprin.A.subunit.alpha..OS.Mus.musculus.	k__Bacteria.p__Actinobacteria.c__Actinobacteria.o__Actinomycetales.f__Microbacteriaceae.Other.Other	0.542857	0.265703	0.620198
Kallikrein.1..OS.Mus.musculus.	k__Bacteria.p__Actinobacteria.c__Actinobacteria.o__Actinomycetales.f__Microbacteriaceae.g__Curtobacterium.s__	0.542857	0.265703	0.620198
Isoform.2.of.Meprin.A.subunit.beta..OS.Mus.musculus.	k__Bacteria.p__Actinobacteria.c__Actinobacteria.o__Actinomycetales.f__Microbacteriaceae.g__Curtobacterium.s__	-0.542857	0.265703	0.620198
Meprin.A.subunit.alpha..OS.Mus.musculus.	k__Bacteria.p__Actinobacteria.c__Actinobacteria.o__Actinomycetales.f__Microbacteriaceae.g__Curtobacterium.s__	0.542857	0.265703	0.620198
Kallikrein.1..OS.Mus.musculus.	k__Bacteria.p__Actinobacteria.c__Actinobacteria.o__Bifidobacteriales.f__Bifidobacteriaceae.g__Bifidobacterium.Other	0.542857	0.265703	0.620198
Isoform.2.of.Meprin.A.subunit.beta..OS.Mus.musculus.	k__Bacteria.p__Actinobacteria.c__Actinobacteria.o__Bifidobacteriales.f__Bifidobacteriaceae.g__Bifidobacterium.Other	-0.542857	0.265703	0.620198
Meprin.A.subunit.alpha..OS.Mus.musculus.	k__Bacteria.p__Actinobacteria.c__Actinobacteria.o__Bifidobacteriales.f__Bifidobacteriaceae.g__Bifidobacterium.Other	0.542857	0.265703	0.620198
Kallikrein.1..OS.Mus.musculus.	k__Bacteria.p__Actinobacteria.c__Actinobacteria.o__Bifidobacteriales.f__Bifidobacteriaceae.g__Bifidobacterium.s__longum	0.542857	0.265703	0.620198
Isoform.2.of.Meprin.A.subunit.beta..OS.Mus.musculus.	k__Bacteria.p__Actinobacteria.c__Actinobacteria.o__Bifidobacteriales.f__Bifidobacteriaceae.g__Bifidobacterium.s__longum	-0.542857	0.265703	0.620198
Meprin.A.subunit.alpha..OS.Mus.musculus.	k__Bacteria.p__Actinobacteria.c__Actinobacteria.o__Bifidobacteriales.f__Bifidobacteriaceae.g__Bifidobacterium.s__longum	0.542857	0.265703	0.620198
Kallikrein.1..OS.Mus.musculus.	k__Bacteria.p__Actinobacteria.c__Actinobacteria.o__Bifidobacteriales.f__Bifidobacteriaceae.g__Bifidobacterium.s__pseudolongum	0.542857	0.265703	0.620198
Isoform.2.of.Meprin.A.subunit.beta..OS.Mus.musculus.	k__Bacteria.p__Actinobacteria.c__Actinobacteria.o__Bifidobacteriales.f__Bifidobacteriaceae.g__Bifidobacterium.s__pseudolongum	-0.542857	0.265703	0.620198
Meprin.A.subunit.alpha..OS.Mus.musculus.	k__Bacteria.p__Actinobacteria.c__Actinobacteria.o__Bifidobacteriales.f__Bifidobacteriaceae.g__Bifidobacterium.s__pseudolongum	0.542857	0.265703	0.620198
Carboxypeptidase.A2..OS.Mus.musculus.	k__Bacteria.p__Actinobacteria.c__Coriobacteriia.o__Coriobacteriales.f__Coriobacteriaceae.g__.s__	-0.542857	0.265703	0.620198
cathepsin.S..OS.Mus.musculus.	k__Bacteria.p__Actinobacteria.c__Coriobacteriia.o__Coriobacteriales.f__Coriobacteriaceae.g__.s__	0.542857	0.265703	0.620198
Chymotrypsin.like.elastase.family.member.3B..OS.Mus.musculus.	k__Bacteria.p__Actinobacteria.c__Coriobacteriia.o__Coriobacteriales.f__Coriobacteriaceae.g__.s__	-0.542857	0.265703	0.620198
aminopeptidase.N..OS.Mus.musculus.	k__Bacteria.p__Actinobacteria.c__Coriobacteriia.o__Coriobacteriales.f__Coriobacteriaceae.g__.s__	-0.542857	0.265703	0.620198
Probable.aminopeptidase.NPEPL1..OS.Mus.musculus.	k__Bacteria.p__Actinobacteria.c__Coriobacteriia.o__Coriobacteriales.f__Coriobacteriaceae.g__.s__	0.542857	0.265703	0.620198
N.acetylated.alpha.linked.acidic.dipeptidase.like.protein..OS.Mus.musculus.	k__Bacteria.p__Actinobacteria.c__Coriobacteriia.o__Coriobacteriales.f__Coriobacteriaceae.g__.s__	0.542857	0.265703	0.620198
Serpin.B12..OS.Mus.musculus.	k__Bacteria.p__Actinobacteria.c__Coriobacteriia.o__Coriobacteriales.f__Coriobacteriaceae.g__Adlercreutzia.s__	0.542857	0.265703	0.620198
Kallikrein.1..OS.Mus.musculus.	k__Bacteria.p__Bacteroidetes.c__Bacteroidia.o__Bacteroidales.f__Rikenellaceae.g__AF12.s__	0.542857	0.265703	0.620198
Isoform.2.of.Meprin.A.subunit.beta..OS.Mus.musculus.	k__Bacteria.p__Bacteroidetes.c__Bacteroidia.o__Bacteroidales.f__Rikenellaceae.g__AF12.s__	-0.542857	0.265703	0.620198
Meprin.A.subunit.alpha..OS.Mus.musculus.	k__Bacteria.p__Bacteroidetes.c__Bacteroidia.o__Bacteroidales.f__Rikenellaceae.g__AF12.s__	0.542857	0.265703	0.620198
Kallikrein.1..OS.Mus.musculus.	k__Bacteria.p__Bacteroidetes.c__Bacteroidia.o__Bacteroidales.f__Rikenellaceae.g__Rikenella.s__	0.542857	0.265703	0.620198
Isoform.2.of.Meprin.A.subunit.beta..OS.Mus.musculus.	k__Bacteria.p__Bacteroidetes.c__Bacteroidia.o__Bacteroidales.f__Rikenellaceae.g__Rikenella.s__	-0.542857	0.265703	0.620198
Meprin.A.subunit.alpha..OS.Mus.musculus.	k__Bacteria.p__Bacteroidetes.c__Bacteroidia.o__Bacteroidales.f__Rikenellaceae.g__Rikenella.s__	0.542857	0.265703	0.620198
k__Bacteria.p__Actinobacteria.c__Coriobacteriia.o__Coriobacteriales.f__Coriobacteriaceae.g__Adlercreutzia.s__	k__Bacteria.p__Bacteroidetes.c__Bacteroidia.o__Bacteroidales.f__S24.7.g__.s__	-0.542857	0.265703	0.620198
Kallikrein.1..OS.Mus.musculus.	k__Bacteria.p__Bacteroidetes.c__Bacteroidia.o__Bacteroidales.f__.Paraprevotellaceae..g__.Prevotella..s__	0.542857	0.265703	0.620198
Isoform.2.of.Meprin.A.subunit.beta..OS.Mus.musculus.	k__Bacteria.p__Bacteroidetes.c__Bacteroidia.o__Bacteroidales.f__.Paraprevotellaceae..g__.Prevotella..s__	-0.542857	0.265703	0.620198
Meprin.A.subunit.alpha..OS.Mus.musculus.	k__Bacteria.p__Bacteroidetes.c__Bacteroidia.o__Bacteroidales.f__.Paraprevotellaceae..g__.Prevotella..s__	0.542857	0.265703	0.620198
Kallikrein.1..OS.Mus.musculus.	k__Bacteria.p__Cyanobacteria.c__4C0d.2.o__YS2.f__.g__.s__	0.542857	0.265703	0.620198
Isoform.2.of.Meprin.A.subunit.beta..OS.Mus.musculus.	k__Bacteria.p__Cyanobacteria.c__4C0d.2.o__YS2.f__.g__.s__	-0.542857	0.265703	0.620198
Meprin.A.subunit.alpha..OS.Mus.musculus.	k__Bacteria.p__Cyanobacteria.c__4C0d.2.o__YS2.f__.g__.s__	0.542857	0.265703	0.620198
Kallikrein.1..OS.Mus.musculus.	k__Bacteria.p__Cyanobacteria.c__Chloroplast.o__Streptophyta.f__.g__.s__	0.542857	0.265703	0.620198
Isoform.2.of.Meprin.A.subunit.beta..OS.Mus.musculus.	k__Bacteria.p__Cyanobacteria.c__Chloroplast.o__Streptophyta.f__.g__.s__	-0.542857	0.265703	0.620198
Meprin.A.subunit.alpha..OS.Mus.musculus.	k__Bacteria.p__Cyanobacteria.c__Chloroplast.o__Streptophyta.f__.g__.s__	0.542857	0.265703	0.620198
cathepsin.S..OS.Mus.musculus.	k__Bacteria.p__Firmicutes.Other.Other.Other.Other.Other	0.542857	0.265703	0.620198
carboxypeptidase.A1..OS.Mus.musculus.	k__Bacteria.p__Firmicutes.Other.Other.Other.Other.Other	-0.542857	0.265703	0.620198
Aspartyl.aminopeptidase..OS.Mus.musculus.	k__Bacteria.p__Firmicutes.Other.Other.Other.Other.Other	-0.542857	0.265703	0.620198
Alpha.1.antitrypsin.1.1..OS.Mus.musculus.	k__Bacteria.p__Firmicutes.Other.Other.Other.Other.Other	0.542857	0.265703	0.620198
Serine.protease.inhibitor.A3K..OS.Mus.musculus.	k__Bacteria.p__Firmicutes.Other.Other.Other.Other.Other	0.542857	0.265703	0.620198
Pregnancy.zone.protein..OS.Mus.musculus.	k__Bacteria.p__Firmicutes.Other.Other.Other.Other.Other	0.542857	0.265703	0.620198
Chymotrypsin.like.elastase.family.member.3B..OS.Mus.musculus.	k__Bacteria.p__Firmicutes.c__Bacilli.Other.Other.Other.Other	0.542857	0.265703	0.620198
Pancreatic.triacylglycerol.lipase..OS.Mus.musculus.	k__Bacteria.p__Firmicutes.c__Bacilli.Other.Other.Other.Other	0.542857	0.265703	0.620198
Alpha.1.antitrypsin.1.4..OS.Mus.musculus.	k__Bacteria.p__Firmicutes.c__Bacilli.Other.Other.Other.Other	0.542857	0.265703	0.620198
Serpin.B12..OS.Mus.musculus.	k__Bacteria.p__Firmicutes.c__Bacilli.Other.Other.Other.Other	0.542857	0.265703	0.620198
k__Bacteria.p__Bacteroidetes.c__Bacteroidia.o__Bacteroidales.f__S24.7.g__.s__	k__Bacteria.p__Firmicutes.c__Bacilli.Other.Other.Other.Other	0.542857	0.265703	0.620198
Kallikrein.1..OS.Mus.musculus.	k__Bacteria.p__Firmicutes.c__Bacilli.o__Bacillales.f__Bacillaceae.g__Bacillus.Other	0.542857	0.265703	0.620198
Isoform.2.of.Meprin.A.subunit.beta..OS.Mus.musculus.	k__Bacteria.p__Firmicutes.c__Bacilli.o__Bacillales.f__Bacillaceae.g__Bacillus.Other	-0.542857	0.265703	0.620198
Meprin.A.subunit.alpha..OS.Mus.musculus.	k__Bacteria.p__Firmicutes.c__Bacilli.o__Bacillales.f__Bacillaceae.g__Bacillus.Other	0.542857	0.265703	0.620198
Kallikrein.1..OS.Mus.musculus.	k__Bacteria.p__Firmicutes.c__Bacilli.o__Bacillales.f__Paenibacillaceae.g__Paenibacillus.s__	0.542857	0.265703	0.620198
Isoform.2.of.Meprin.A.subunit.beta..OS.Mus.musculus.	k__Bacteria.p__Firmicutes.c__Bacilli.o__Bacillales.f__Paenibacillaceae.g__Paenibacillus.s__	-0.542857	0.265703	0.620198
Meprin.A.subunit.alpha..OS.Mus.musculus.	k__Bacteria.p__Firmicutes.c__Bacilli.o__Bacillales.f__Paenibacillaceae.g__Paenibacillus.s__	0.542857	0.265703	0.620198
Kallikrein.1..OS.Mus.musculus.	k__Bacteria.p__Firmicutes.c__Bacilli.o__Bacillales.f__Planococcaceae.g__.s__	0.542857	0.265703	0.620198
Isoform.2.of.Meprin.A.subunit.beta..OS.Mus.musculus.	k__Bacteria.p__Firmicutes.c__Bacilli.o__Bacillales.f__Planococcaceae.g__.s__	-0.542857	0.265703	0.620198
Meprin.A.subunit.alpha..OS.Mus.musculus.	k__Bacteria.p__Firmicutes.c__Bacilli.o__Bacillales.f__Planococcaceae.g__.s__	0.542857	0.265703	0.620198
Carboxypeptidase.A2..OS.Mus.musculus.	k__Bacteria.p__Firmicutes.c__Bacilli.o__Bacillales.f__Staphylococcaceae.g__Staphylococcus.Other	0.542857	0.265703	0.620198
Chymotrypsin.like.elastase.family.member.3B..OS.Mus.musculus.	k__Bacteria.p__Firmicutes.c__Bacilli.o__Bacillales.f__Staphylococcaceae.g__Staphylococcus.Other	0.542857	0.265703	0.620198
Cathepsin.B..OS.Mus.musculus.	k__Bacteria.p__Firmicutes.c__Bacilli.o__Bacillales.f__Staphylococcaceae.g__Staphylococcus.Other	-0.542857	0.265703	0.620198
Alpha.1.antitrypsin.1.2..OS.Mus.musculus.	k__Bacteria.p__Firmicutes.c__Bacilli.o__Bacillales.f__Staphylococcaceae.g__Staphylococcus.Other	0.542857	0.265703	0.620198
Alpha.1.antitrypsin.1.4..OS.Mus.musculus.	k__Bacteria.p__Firmicutes.c__Bacilli.o__Bacillales.f__Staphylococcaceae.g__Staphylococcus.Other	0.542857	0.265703	0.620198
Serpin.B12..OS.Mus.musculus.	k__Bacteria.p__Firmicutes.c__Bacilli.o__Bacillales.f__Staphylococcaceae.g__Staphylococcus.Other	0.542857	0.265703	0.620198
Kallikrein.1..OS.Mus.musculus.	k__Bacteria.p__Firmicutes.c__Bacilli.o__Bacillales.f__Staphylococcaceae.g__Staphylococcus.s__	0.542857	0.265703	0.620198
Isoform.2.of.Meprin.A.subunit.beta..OS.Mus.musculus.	k__Bacteria.p__Firmicutes.c__Bacilli.o__Bacillales.f__Staphylococcaceae.g__Staphylococcus.s__	-0.542857	0.265703	0.620198
Meprin.A.subunit.alpha..OS.Mus.musculus.	k__Bacteria.p__Firmicutes.c__Bacilli.o__Bacillales.f__Staphylococcaceae.g__Staphylococcus.s__	0.542857	0.265703	0.620198
k__Bacteria.p__Actinobacteria.c__Actinobacteria.o__Actinomycetales.f__Microbacteriaceae.Other.Other	k__Bacteria.p__Firmicutes.c__Bacilli.o__Bacillales.f__Staphylococcaceae.g__Staphylococcus.s__sciuri	0.542857	0.265703	0.620198
k__Bacteria.p__Actinobacteria.c__Actinobacteria.o__Actinomycetales.f__Microbacteriaceae.g__Curtobacterium.s__	k__Bacteria.p__Firmicutes.c__Bacilli.o__Bacillales.f__Staphylococcaceae.g__Staphylococcus.s__sciuri	0.542857	0.265703	0.620198
k__Bacteria.p__Actinobacteria.c__Actinobacteria.o__Bifidobacteriales.f__Bifidobacteriaceae.g__Bifidobacterium.Other	k__Bacteria.p__Firmicutes.c__Bacilli.o__Bacillales.f__Staphylococcaceae.g__Staphylococcus.s__sciuri	0.542857	0.265703	0.620198
k__Bacteria.p__Actinobacteria.c__Actinobacteria.o__Bifidobacteriales.f__Bifidobacteriaceae.g__Bifidobacterium.s__longum	k__Bacteria.p__Firmicutes.c__Bacilli.o__Bacillales.f__Staphylococcaceae.g__Staphylococcus.s__sciuri	0.542857	0.265703	0.620198
k__Bacteria.p__Actinobacteria.c__Actinobacteria.o__Bifidobacteriales.f__Bifidobacteriaceae.g__Bifidobacterium.s__pseudolongum	k__Bacteria.p__Firmicutes.c__Bacilli.o__Bacillales.f__Staphylococcaceae.g__Staphylococcus.s__sciuri	0.542857	0.265703	0.620198
k__Bacteria.p__Bacteroidetes.c__Bacteroidia.o__Bacteroidales.f__Rikenellaceae.g__AF12.s__	k__Bacteria.p__Firmicutes.c__Bacilli.o__Bacillales.f__Staphylococcaceae.g__Staphylococcus.s__sciuri	0.542857	0.265703	0.620198
k__Bacteria.p__Bacteroidetes.c__Bacteroidia.o__Bacteroidales.f__Rikenellaceae.g__Rikenella.s__	k__Bacteria.p__Firmicutes.c__Bacilli.o__Bacillales.f__Staphylococcaceae.g__Staphylococcus.s__sciuri	0.542857	0.265703	0.620198
k__Bacteria.p__Bacteroidetes.c__Bacteroidia.o__Bacteroidales.f__.Paraprevotellaceae..g__.Prevotella..s__	k__Bacteria.p__Firmicutes.c__Bacilli.o__Bacillales.f__Staphylococcaceae.g__Staphylococcus.s__sciuri	0.542857	0.265703	0.620198
k__Bacteria.p__Cyanobacteria.c__4C0d.2.o__YS2.f__.g__.s__	k__Bacteria.p__Firmicutes.c__Bacilli.o__Bacillales.f__Staphylococcaceae.g__Staphylococcus.s__sciuri	0.542857	0.265703	0.620198
k__Bacteria.p__Cyanobacteria.c__Chloroplast.o__Streptophyta.f__.g__.s__	k__Bacteria.p__Firmicutes.c__Bacilli.o__Bacillales.f__Staphylococcaceae.g__Staphylococcus.s__sciuri	0.542857	0.265703	0.620198
k__Bacteria.p__Firmicutes.c__Bacilli.o__Bacillales.f__Bacillaceae.g__Bacillus.Other	k__Bacteria.p__Firmicutes.c__Bacilli.o__Bacillales.f__Staphylococcaceae.g__Staphylococcus.s__sciuri	0.542857	0.265703	0.620198
k__Bacteria.p__Firmicutes.c__Bacilli.o__Bacillales.f__Paenibacillaceae.g__Paenibacillus.s__	k__Bacteria.p__Firmicutes.c__Bacilli.o__Bacillales.f__Staphylococcaceae.g__Staphylococcus.s__sciuri	0.542857	0.265703	0.620198
k__Bacteria.p__Firmicutes.c__Bacilli.o__Bacillales.f__Planococcaceae.g__.s__	k__Bacteria.p__Firmicutes.c__Bacilli.o__Bacillales.f__Staphylococcaceae.g__Staphylococcus.s__sciuri	0.542857	0.265703	0.620198
k__Bacteria.p__Firmicutes.c__Bacilli.o__Bacillales.f__Staphylococcaceae.g__Staphylococcus.s__	k__Bacteria.p__Firmicutes.c__Bacilli.o__Bacillales.f__Staphylococcaceae.g__Staphylococcus.s__sciuri	0.542857	0.265703	0.620198
Kallikrein.1..OS.Mus.musculus.	k__Bacteria.p__Firmicutes.c__Bacilli.o__Lactobacillales.Other.Other.Other	0.542857	0.265703	0.620198
Isoform.2.of.Meprin.A.subunit.beta..OS.Mus.musculus.	k__Bacteria.p__Firmicutes.c__Bacilli.o__Lactobacillales.Other.Other.Other	-0.542857	0.265703	0.620198
Meprin.A.subunit.alpha..OS.Mus.musculus.	k__Bacteria.p__Firmicutes.c__Bacilli.o__Lactobacillales.Other.Other.Other	0.542857	0.265703	0.620198
k__Bacteria.p__Firmicutes.c__Bacilli.o__Bacillales.f__Staphylococcaceae.g__Staphylococcus.s__sciuri	k__Bacteria.p__Firmicutes.c__Bacilli.o__Lactobacillales.Other.Other.Other	0.542857	0.265703	0.620198
Kallikrein.1..OS.Mus.musculus.	k__Bacteria.p__Firmicutes.c__Bacilli.o__Lactobacillales.f__.g__.s__	0.542857	0.265703	0.620198
Isoform.2.of.Meprin.A.subunit.beta..OS.Mus.musculus.	k__Bacteria.p__Firmicutes.c__Bacilli.o__Lactobacillales.f__.g__.s__	-0.542857	0.265703	0.620198
Meprin.A.subunit.alpha..OS.Mus.musculus.	k__Bacteria.p__Firmicutes.c__Bacilli.o__Lactobacillales.f__.g__.s__	0.542857	0.265703	0.620198
k__Bacteria.p__Firmicutes.c__Bacilli.o__Bacillales.f__Staphylococcaceae.g__Staphylococcus.s__sciuri	k__Bacteria.p__Firmicutes.c__Bacilli.o__Lactobacillales.f__.g__.s__	0.542857	0.265703	0.620198
Kallikrein.1..OS.Mus.musculus.	k__Bacteria.p__Firmicutes.c__Bacilli.o__Lactobacillales.f__Carnobacteriaceae.g__Granulicatella.s__	0.542857	0.265703	0.620198
Isoform.2.of.Meprin.A.subunit.beta..OS.Mus.musculus.	k__Bacteria.p__Firmicutes.c__Bacilli.o__Lactobacillales.f__Carnobacteriaceae.g__Granulicatella.s__	-0.542857	0.265703	0.620198
Meprin.A.subunit.alpha..OS.Mus.musculus.	k__Bacteria.p__Firmicutes.c__Bacilli.o__Lactobacillales.f__Carnobacteriaceae.g__Granulicatella.s__	0.542857	0.265703	0.620198
k__Bacteria.p__Firmicutes.c__Bacilli.o__Bacillales.f__Staphylococcaceae.g__Staphylococcus.s__sciuri	k__Bacteria.p__Firmicutes.c__Bacilli.o__Lactobacillales.f__Carnobacteriaceae.g__Granulicatella.s__	0.542857	0.265703	0.620198
Kallikrein.1..OS.Mus.musculus.	k__Bacteria.p__Firmicutes.c__Bacilli.o__Lactobacillales.f__Enterococcaceae.Other.Other	0.542857	0.265703	0.620198
Isoform.2.of.Meprin.A.subunit.beta..OS.Mus.musculus.	k__Bacteria.p__Firmicutes.c__Bacilli.o__Lactobacillales.f__Enterococcaceae.Other.Other	-0.542857	0.265703	0.620198
Meprin.A.subunit.alpha..OS.Mus.musculus.	k__Bacteria.p__Firmicutes.c__Bacilli.o__Lactobacillales.f__Enterococcaceae.Other.Other	0.542857	0.265703	0.620198
k__Bacteria.p__Firmicutes.c__Bacilli.o__Bacillales.f__Staphylococcaceae.g__Staphylococcus.s__sciuri	k__Bacteria.p__Firmicutes.c__Bacilli.o__Lactobacillales.f__Enterococcaceae.Other.Other	0.542857	0.265703	0.620198
Carboxypeptidase.A2..OS.Mus.musculus.	k__Bacteria.p__Firmicutes.c__Bacilli.o__Lactobacillales.f__Enterococcaceae.g__.s__	0.542857	0.265703	0.620198
Kallikrein.1..OS.Mus.musculus.	k__Bacteria.p__Firmicutes.c__Bacilli.o__Lactobacillales.f__Enterococcaceae.g__Enterococcus.Other	0.542857	0.265703	0.620198
Isoform.2.of.Meprin.A.subunit.beta..OS.Mus.musculus.	k__Bacteria.p__Firmicutes.c__Bacilli.o__Lactobacillales.f__Enterococcaceae.g__Enterococcus.Other	-0.542857	0.265703	0.620198
Meprin.A.subunit.alpha..OS.Mus.musculus.	k__Bacteria.p__Firmicutes.c__Bacilli.o__Lactobacillales.f__Enterococcaceae.g__Enterococcus.Other	0.542857	0.265703	0.620198
k__Bacteria.p__Firmicutes.c__Bacilli.o__Bacillales.f__Staphylococcaceae.g__Staphylococcus.s__sciuri	k__Bacteria.p__Firmicutes.c__Bacilli.o__Lactobacillales.f__Enterococcaceae.g__Enterococcus.Other	0.542857	0.265703	0.620198
Kallikrein.1..OS.Mus.musculus.	k__Bacteria.p__Firmicutes.c__Bacilli.o__Lactobacillales.f__Enterococcaceae.g__Enterococcus.s__	0.542857	0.265703	0.620198
Isoform.2.of.Meprin.A.subunit.beta..OS.Mus.musculus.	k__Bacteria.p__Firmicutes.c__Bacilli.o__Lactobacillales.f__Enterococcaceae.g__Enterococcus.s__	-0.542857	0.265703	0.620198
Meprin.A.subunit.alpha..OS.Mus.musculus.	k__Bacteria.p__Firmicutes.c__Bacilli.o__Lactobacillales.f__Enterococcaceae.g__Enterococcus.s__	0.542857	0.265703	0.620198
k__Bacteria.p__Firmicutes.c__Bacilli.o__Bacillales.f__Staphylococcaceae.g__Staphylococcus.s__sciuri	k__Bacteria.p__Firmicutes.c__Bacilli.o__Lactobacillales.f__Enterococcaceae.g__Enterococcus.s__	0.542857	0.265703	0.620198
Kallikrein.1..OS.Mus.musculus.	k__Bacteria.p__Firmicutes.c__Bacilli.o__Lactobacillales.f__Enterococcaceae.g__Enterococcus.s__casseliflavus	0.542857	0.265703	0.620198
Isoform.2.of.Meprin.A.subunit.beta..OS.Mus.musculus.	k__Bacteria.p__Firmicutes.c__Bacilli.o__Lactobacillales.f__Enterococcaceae.g__Enterococcus.s__casseliflavus	-0.542857	0.265703	0.620198
Meprin.A.subunit.alpha..OS.Mus.musculus.	k__Bacteria.p__Firmicutes.c__Bacilli.o__Lactobacillales.f__Enterococcaceae.g__Enterococcus.s__casseliflavus	0.542857	0.265703	0.620198
k__Bacteria.p__Firmicutes.c__Bacilli.o__Bacillales.f__Staphylococcaceae.g__Staphylococcus.s__sciuri	k__Bacteria.p__Firmicutes.c__Bacilli.o__Lactobacillales.f__Enterococcaceae.g__Enterococcus.s__casseliflavus	0.542857	0.265703	0.620198
Kallikrein.1..OS.Mus.musculus.	k__Bacteria.p__Firmicutes.c__Bacilli.o__Lactobacillales.f__Lactobacillaceae.g__Lactobacillus.Other	0.542857	0.265703	0.620198
Isoform.2.of.Meprin.A.subunit.beta..OS.Mus.musculus.	k__Bacteria.p__Firmicutes.c__Bacilli.o__Lactobacillales.f__Lactobacillaceae.g__Lactobacillus.Other	-0.542857	0.265703	0.620198
Meprin.A.subunit.alpha..OS.Mus.musculus.	k__Bacteria.p__Firmicutes.c__Bacilli.o__Lactobacillales.f__Lactobacillaceae.g__Lactobacillus.Other	0.542857	0.265703	0.620198
k__Bacteria.p__Firmicutes.c__Bacilli.o__Bacillales.f__Staphylococcaceae.g__Staphylococcus.s__sciuri	k__Bacteria.p__Firmicutes.c__Bacilli.o__Lactobacillales.f__Lactobacillaceae.g__Lactobacillus.Other	0.542857	0.265703	0.620198
Meprin.A.subunit.alpha..OS.Mus.musculus.	k__Bacteria.p__Firmicutes.c__Bacilli.o__Lactobacillales.f__Lactobacillaceae.g__Lactobacillus.s__	0.542857	0.265703	0.620198
Kallikrein.1..OS.Mus.musculus.	k__Bacteria.p__Firmicutes.c__Bacilli.o__Lactobacillales.f__Lactobacillaceae.g__Lactobacillus.s__reuteri	0.542857	0.265703	0.620198
Isoform.2.of.Meprin.A.subunit.beta..OS.Mus.musculus.	k__Bacteria.p__Firmicutes.c__Bacilli.o__Lactobacillales.f__Lactobacillaceae.g__Lactobacillus.s__reuteri	-0.542857	0.265703	0.620198
Meprin.A.subunit.alpha..OS.Mus.musculus.	k__Bacteria.p__Firmicutes.c__Bacilli.o__Lactobacillales.f__Lactobacillaceae.g__Lactobacillus.s__reuteri	0.542857	0.265703	0.620198
k__Bacteria.p__Firmicutes.c__Bacilli.o__Bacillales.f__Staphylococcaceae.g__Staphylococcus.s__sciuri	k__Bacteria.p__Firmicutes.c__Bacilli.o__Lactobacillales.f__Lactobacillaceae.g__Lactobacillus.s__reuteri	0.542857	0.265703	0.620198
Kallikrein.1..OS.Mus.musculus.	k__Bacteria.p__Firmicutes.c__Bacilli.o__Lactobacillales.f__Lactobacillaceae.g__Pediococcus.s__acidilactici	0.542857	0.265703	0.620198
Isoform.2.of.Meprin.A.subunit.beta..OS.Mus.musculus.	k__Bacteria.p__Firmicutes.c__Bacilli.o__Lactobacillales.f__Lactobacillaceae.g__Pediococcus.s__acidilactici	-0.542857	0.265703	0.620198
Meprin.A.subunit.alpha..OS.Mus.musculus.	k__Bacteria.p__Firmicutes.c__Bacilli.o__Lactobacillales.f__Lactobacillaceae.g__Pediococcus.s__acidilactici	0.542857	0.265703	0.620198
k__Bacteria.p__Firmicutes.c__Bacilli.o__Bacillales.f__Staphylococcaceae.g__Staphylococcus.s__sciuri	k__Bacteria.p__Firmicutes.c__Bacilli.o__Lactobacillales.f__Lactobacillaceae.g__Pediococcus.s__acidilactici	0.542857	0.265703	0.620198
Kallikrein.1..OS.Mus.musculus.	k__Bacteria.p__Firmicutes.c__Bacilli.o__Lactobacillales.f__Leuconostocaceae.g__.s__	0.542857	0.265703	0.620198
Isoform.2.of.Meprin.A.subunit.beta..OS.Mus.musculus.	k__Bacteria.p__Firmicutes.c__Bacilli.o__Lactobacillales.f__Leuconostocaceae.g__.s__	-0.542857	0.265703	0.620198
Meprin.A.subunit.alpha..OS.Mus.musculus.	k__Bacteria.p__Firmicutes.c__Bacilli.o__Lactobacillales.f__Leuconostocaceae.g__.s__	0.542857	0.265703	0.620198
k__Bacteria.p__Firmicutes.c__Bacilli.o__Bacillales.f__Staphylococcaceae.g__Staphylococcus.s__sciuri	k__Bacteria.p__Firmicutes.c__Bacilli.o__Lactobacillales.f__Leuconostocaceae.g__.s__	0.542857	0.265703	0.620198
Kallikrein.1..OS.Mus.musculus.	k__Bacteria.p__Firmicutes.c__Bacilli.o__Lactobacillales.f__Streptococcaceae.g__Lactococcus.s__	0.542857	0.265703	0.620198
Isoform.2.of.Meprin.A.subunit.beta..OS.Mus.musculus.	k__Bacteria.p__Firmicutes.c__Bacilli.o__Lactobacillales.f__Streptococcaceae.g__Lactococcus.s__	-0.542857	0.265703	0.620198
Meprin.A.subunit.alpha..OS.Mus.musculus.	k__Bacteria.p__Firmicutes.c__Bacilli.o__Lactobacillales.f__Streptococcaceae.g__Lactococcus.s__	0.542857	0.265703	0.620198
k__Bacteria.p__Firmicutes.c__Bacilli.o__Bacillales.f__Staphylococcaceae.g__Staphylococcus.s__sciuri	k__Bacteria.p__Firmicutes.c__Bacilli.o__Lactobacillales.f__Streptococcaceae.g__Lactococcus.s__	0.542857	0.265703	0.620198
Kallikrein.1..OS.Mus.musculus.	k__Bacteria.p__Firmicutes.c__Bacilli.o__Lactobacillales.f__Streptococcaceae.g__Streptococcus.s__	0.542857	0.265703	0.620198
Isoform.2.of.Meprin.A.subunit.beta..OS.Mus.musculus.	k__Bacteria.p__Firmicutes.c__Bacilli.o__Lactobacillales.f__Streptococcaceae.g__Streptococcus.s__	-0.542857	0.265703	0.620198
Meprin.A.subunit.alpha..OS.Mus.musculus.	k__Bacteria.p__Firmicutes.c__Bacilli.o__Lactobacillales.f__Streptococcaceae.g__Streptococcus.s__	0.542857	0.265703	0.620198
k__Bacteria.p__Firmicutes.c__Bacilli.o__Bacillales.f__Staphylococcaceae.g__Staphylococcus.s__sciuri	k__Bacteria.p__Firmicutes.c__Bacilli.o__Lactobacillales.f__Streptococcaceae.g__Streptococcus.s__	0.542857	0.265703	0.620198
Anionic.trypsin.2..OS.Mus.musculus.	k__Bacteria.p__Firmicutes.c__Bacilli.o__Turicibacterales.f__Turicibacteraceae.g__Turicibacter.s__	-0.542857	0.265703	0.620198
Alpha.1.antitrypsin.1.4..OS.Mus.musculus.	k__Bacteria.p__Firmicutes.c__Clostridia.o__Clostridiales.Other.Other.Other	0.542857	0.265703	0.620198
Unassigned.Other.Other.Other.Other.Other.Other	k__Bacteria.p__Firmicutes.c__Clostridia.o__Clostridiales.Other.Other.Other	0.542857	0.265703	0.620198
Chymotrypsin.like.elastase.family.member.3B..OS.Mus.musculus.	k__Bacteria.p__Firmicutes.c__Clostridia.o__Clostridiales.f__.g__.s__	-0.542857	0.265703	0.620198
N.acetylated.alpha.linked.acidic.dipeptidase.like.protein..OS.Mus.musculus.	k__Bacteria.p__Firmicutes.c__Clostridia.o__Clostridiales.f__.g__.s__	-0.542857	0.265703	0.620198
k__Bacteria.p__Actinobacteria.c__Actinobacteria.o__Actinomycetales.f__Microbacteriaceae.Other.Other	k__Bacteria.p__Firmicutes.c__Clostridia.o__Clostridiales.f__.g__.s__	-0.542857	0.265703	0.620198
k__Bacteria.p__Actinobacteria.c__Actinobacteria.o__Actinomycetales.f__Microbacteriaceae.g__Curtobacterium.s__	k__Bacteria.p__Firmicutes.c__Clostridia.o__Clostridiales.f__.g__.s__	-0.542857	0.265703	0.620198
k__Bacteria.p__Actinobacteria.c__Actinobacteria.o__Bifidobacteriales.f__Bifidobacteriaceae.g__Bifidobacterium.Other	k__Bacteria.p__Firmicutes.c__Clostridia.o__Clostridiales.f__.g__.s__	-0.542857	0.265703	0.620198
k__Bacteria.p__Actinobacteria.c__Actinobacteria.o__Bifidobacteriales.f__Bifidobacteriaceae.g__Bifidobacterium.s__longum	k__Bacteria.p__Firmicutes.c__Clostridia.o__Clostridiales.f__.g__.s__	-0.542857	0.265703	0.620198
k__Bacteria.p__Actinobacteria.c__Actinobacteria.o__Bifidobacteriales.f__Bifidobacteriaceae.g__Bifidobacterium.s__pseudolongum	k__Bacteria.p__Firmicutes.c__Clostridia.o__Clostridiales.f__.g__.s__	-0.542857	0.265703	0.620198
k__Bacteria.p__Bacteroidetes.c__Bacteroidia.o__Bacteroidales.f__Rikenellaceae.g__AF12.s__	k__Bacteria.p__Firmicutes.c__Clostridia.o__Clostridiales.f__.g__.s__	-0.542857	0.265703	0.620198
k__Bacteria.p__Bacteroidetes.c__Bacteroidia.o__Bacteroidales.f__Rikenellaceae.g__Rikenella.s__	k__Bacteria.p__Firmicutes.c__Clostridia.o__Clostridiales.f__.g__.s__	-0.542857	0.265703	0.620198
k__Bacteria.p__Bacteroidetes.c__Bacteroidia.o__Bacteroidales.f__.Paraprevotellaceae..g__.Prevotella..s__	k__Bacteria.p__Firmicutes.c__Clostridia.o__Clostridiales.f__.g__.s__	-0.542857	0.265703	0.620198
k__Bacteria.p__Cyanobacteria.c__4C0d.2.o__YS2.f__.g__.s__	k__Bacteria.p__Firmicutes.c__Clostridia.o__Clostridiales.f__.g__.s__	-0.542857	0.265703	0.620198
k__Bacteria.p__Cyanobacteria.c__Chloroplast.o__Streptophyta.f__.g__.s__	k__Bacteria.p__Firmicutes.c__Clostridia.o__Clostridiales.f__.g__.s__	-0.542857	0.265703	0.620198
k__Bacteria.p__Firmicutes.c__Bacilli.o__Bacillales.f__Bacillaceae.g__Bacillus.Other	k__Bacteria.p__Firmicutes.c__Clostridia.o__Clostridiales.f__.g__.s__	-0.542857	0.265703	0.620198
k__Bacteria.p__Firmicutes.c__Bacilli.o__Bacillales.f__Paenibacillaceae.g__Paenibacillus.s__	k__Bacteria.p__Firmicutes.c__Clostridia.o__Clostridiales.f__.g__.s__	-0.542857	0.265703	0.620198
k__Bacteria.p__Firmicutes.c__Bacilli.o__Bacillales.f__Planococcaceae.g__.s__	k__Bacteria.p__Firmicutes.c__Clostridia.o__Clostridiales.f__.g__.s__	-0.542857	0.265703	0.620198
k__Bacteria.p__Firmicutes.c__Bacilli.o__Bacillales.f__Staphylococcaceae.g__Staphylococcus.s__	k__Bacteria.p__Firmicutes.c__Clostridia.o__Clostridiales.f__.g__.s__	-0.542857	0.265703	0.620198
k__Bacteria.p__Firmicutes.c__Bacilli.o__Lactobacillales.Other.Other.Other	k__Bacteria.p__Firmicutes.c__Clostridia.o__Clostridiales.f__.g__.s__	-0.542857	0.265703	0.620198
k__Bacteria.p__Firmicutes.c__Bacilli.o__Lactobacillales.f__.g__.s__	k__Bacteria.p__Firmicutes.c__Clostridia.o__Clostridiales.f__.g__.s__	-0.542857	0.265703	0.620198
k__Bacteria.p__Firmicutes.c__Bacilli.o__Lactobacillales.f__Carnobacteriaceae.g__Granulicatella.s__	k__Bacteria.p__Firmicutes.c__Clostridia.o__Clostridiales.f__.g__.s__	-0.542857	0.265703	0.620198
k__Bacteria.p__Firmicutes.c__Bacilli.o__Lactobacillales.f__Enterococcaceae.Other.Other	k__Bacteria.p__Firmicutes.c__Clostridia.o__Clostridiales.f__.g__.s__	-0.542857	0.265703	0.620198
k__Bacteria.p__Firmicutes.c__Bacilli.o__Lactobacillales.f__Enterococcaceae.g__Enterococcus.Other	k__Bacteria.p__Firmicutes.c__Clostridia.o__Clostridiales.f__.g__.s__	-0.542857	0.265703	0.620198
k__Bacteria.p__Firmicutes.c__Bacilli.o__Lactobacillales.f__Enterococcaceae.g__Enterococcus.s__	k__Bacteria.p__Firmicutes.c__Clostridia.o__Clostridiales.f__.g__.s__	-0.542857	0.265703	0.620198
k__Bacteria.p__Firmicutes.c__Bacilli.o__Lactobacillales.f__Enterococcaceae.g__Enterococcus.s__casseliflavus	k__Bacteria.p__Firmicutes.c__Clostridia.o__Clostridiales.f__.g__.s__	-0.542857	0.265703	0.620198
k__Bacteria.p__Firmicutes.c__Bacilli.o__Lactobacillales.f__Lactobacillaceae.g__Lactobacillus.Other	k__Bacteria.p__Firmicutes.c__Clostridia.o__Clostridiales.f__.g__.s__	-0.542857	0.265703	0.620198
k__Bacteria.p__Firmicutes.c__Bacilli.o__Lactobacillales.f__Lactobacillaceae.g__Lactobacillus.s__reuteri	k__Bacteria.p__Firmicutes.c__Clostridia.o__Clostridiales.f__.g__.s__	-0.542857	0.265703	0.620198
k__Bacteria.p__Firmicutes.c__Bacilli.o__Lactobacillales.f__Lactobacillaceae.g__Pediococcus.s__acidilactici	k__Bacteria.p__Firmicutes.c__Clostridia.o__Clostridiales.f__.g__.s__	-0.542857	0.265703	0.620198
k__Bacteria.p__Firmicutes.c__Bacilli.o__Lactobacillales.f__Leuconostocaceae.g__.s__	k__Bacteria.p__Firmicutes.c__Clostridia.o__Clostridiales.f__.g__.s__	-0.542857	0.265703	0.620198
k__Bacteria.p__Firmicutes.c__Bacilli.o__Lactobacillales.f__Streptococcaceae.g__Lactococcus.s__	k__Bacteria.p__Firmicutes.c__Clostridia.o__Clostridiales.f__.g__.s__	-0.542857	0.265703	0.620198
k__Bacteria.p__Firmicutes.c__Bacilli.o__Lactobacillales.f__Streptococcaceae.g__Streptococcus.s__	k__Bacteria.p__Firmicutes.c__Clostridia.o__Clostridiales.f__.g__.s__	-0.542857	0.265703	0.620198
Kallikrein.1..OS.Mus.musculus.	k__Bacteria.p__Firmicutes.c__Clostridia.o__Clostridiales.f__Christensenellaceae.g__.s__	0.542857	0.265703	0.620198
Isoform.2.of.Meprin.A.subunit.beta..OS.Mus.musculus.	k__Bacteria.p__Firmicutes.c__Clostridia.o__Clostridiales.f__Christensenellaceae.g__.s__	-0.542857	0.265703	0.620198
Meprin.A.subunit.alpha..OS.Mus.musculus.	k__Bacteria.p__Firmicutes.c__Clostridia.o__Clostridiales.f__Christensenellaceae.g__.s__	0.542857	0.265703	0.620198
k__Bacteria.p__Firmicutes.c__Bacilli.o__Bacillales.f__Staphylococcaceae.g__Staphylococcus.s__sciuri	k__Bacteria.p__Firmicutes.c__Clostridia.o__Clostridiales.f__Christensenellaceae.g__.s__	0.542857	0.265703	0.620198
k__Bacteria.p__Firmicutes.c__Clostridia.o__Clostridiales.f__.g__.s__	k__Bacteria.p__Firmicutes.c__Clostridia.o__Clostridiales.f__Christensenellaceae.g__.s__	-0.542857	0.265703	0.620198
Chymotrypsin.like.elastase.family.member.2A..OS.Mus.musculus.	k__Bacteria.p__Firmicutes.c__Clostridia.o__Clostridiales.f__Clostridiaceae.Other.Other	-0.542857	0.265703	0.620198
Probable.aminopeptidase.NPEPL1..OS.Mus.musculus.	k__Bacteria.p__Firmicutes.c__Clostridia.o__Clostridiales.f__Clostridiaceae.Other.Other	-0.542857	0.265703	0.620198
Cathepsin.B..OS.Mus.musculus.	k__Bacteria.p__Firmicutes.c__Clostridia.o__Clostridiales.f__Clostridiaceae.Other.Other	-0.542857	0.265703	0.620198
k__Bacteria.p__Actinobacteria.c__Coriobacteriia.o__Coriobacteriales.f__Coriobacteriaceae.g__.s__	k__Bacteria.p__Firmicutes.c__Clostridia.o__Clostridiales.f__Clostridiaceae.Other.Other	-0.542857	0.265703	0.620198
k__Bacteria.p__Firmicutes.Other.Other.Other.Other.Other	k__Bacteria.p__Firmicutes.c__Clostridia.o__Clostridiales.f__Clostridiaceae.Other.Other	-0.542857	0.265703	0.620198
Carbonic.anhydrase.6..OS.Mus.musculus.	k__Bacteria.p__Firmicutes.c__Clostridia.o__Clostridiales.f__Clostridiaceae.g__.s__	-0.542857	0.265703	0.620198
Kallikrein.1..OS.Mus.musculus.	k__Bacteria.p__Firmicutes.c__Clostridia.o__Clostridiales.f__Clostridiaceae.g__.s__	-0.542857	0.265703	0.620198
Kallikrein.1..OS.Mus.musculus.	k__Bacteria.p__Firmicutes.c__Clostridia.o__Clostridiales.f__Clostridiaceae.g__Candidatus.Arthromitus.s__	0.542857	0.265703	0.620198
Isoform.2.of.Meprin.A.subunit.beta..OS.Mus.musculus.	k__Bacteria.p__Firmicutes.c__Clostridia.o__Clostridiales.f__Clostridiaceae.g__Candidatus.Arthromitus.s__	-0.542857	0.265703	0.620198
Meprin.A.subunit.alpha..OS.Mus.musculus.	k__Bacteria.p__Firmicutes.c__Clostridia.o__Clostridiales.f__Clostridiaceae.g__Candidatus.Arthromitus.s__	0.542857	0.265703	0.620198
k__Bacteria.p__Firmicutes.c__Bacilli.o__Bacillales.f__Staphylococcaceae.g__Staphylococcus.s__sciuri	k__Bacteria.p__Firmicutes.c__Clostridia.o__Clostridiales.f__Clostridiaceae.g__Candidatus.Arthromitus.s__	0.542857	0.265703	0.620198
k__Bacteria.p__Firmicutes.c__Clostridia.o__Clostridiales.f__.g__.s__	k__Bacteria.p__Firmicutes.c__Clostridia.o__Clostridiales.f__Clostridiaceae.g__Candidatus.Arthromitus.s__	-0.542857	0.265703	0.620198
Kallikrein.1..OS.Mus.musculus.	k__Bacteria.p__Firmicutes.c__Clostridia.o__Clostridiales.f__Clostridiaceae.g__Clostridium.Other	0.542857	0.265703	0.620198
Isoform.2.of.Meprin.A.subunit.beta..OS.Mus.musculus.	k__Bacteria.p__Firmicutes.c__Clostridia.o__Clostridiales.f__Clostridiaceae.g__Clostridium.Other	-0.542857	0.265703	0.620198
Meprin.A.subunit.alpha..OS.Mus.musculus.	k__Bacteria.p__Firmicutes.c__Clostridia.o__Clostridiales.f__Clostridiaceae.g__Clostridium.Other	0.542857	0.265703	0.620198
k__Bacteria.p__Firmicutes.c__Bacilli.o__Bacillales.f__Staphylococcaceae.g__Staphylococcus.s__sciuri	k__Bacteria.p__Firmicutes.c__Clostridia.o__Clostridiales.f__Clostridiaceae.g__Clostridium.Other	0.542857	0.265703	0.620198
k__Bacteria.p__Firmicutes.c__Clostridia.o__Clostridiales.f__.g__.s__	k__Bacteria.p__Firmicutes.c__Clostridia.o__Clostridiales.f__Clostridiaceae.g__Clostridium.Other	-0.542857	0.265703	0.620198
dipeptidase.1..OS.Mus.musculus.	k__Bacteria.p__Firmicutes.c__Clostridia.o__Clostridiales.f__Clostridiaceae.g__Clostridium.s__	0.542857	0.265703	0.620198
Alpha.1.antitrypsin.1.5..OS.Mus.musculus.	k__Bacteria.p__Firmicutes.c__Clostridia.o__Clostridiales.f__Clostridiaceae.g__Clostridium.s__	0.542857	0.265703	0.620198
serpin.B6..OS.Mus.musculus.	k__Bacteria.p__Firmicutes.c__Clostridia.o__Clostridiales.f__Clostridiaceae.g__Clostridium.s__	0.542857	0.265703	0.620198
Unassigned.Other.Other.Other.Other.Other.Other	k__Bacteria.p__Firmicutes.c__Clostridia.o__Clostridiales.f__Clostridiaceae.g__Clostridium.s__	-0.542857	0.265703	0.620198
Kallikrein.1..OS.Mus.musculus.	k__Bacteria.p__Firmicutes.c__Clostridia.o__Clostridiales.f__Clostridiaceae.g__SMB53.s__	0.542857	0.265703	0.620198
Isoform.2.of.Meprin.A.subunit.beta..OS.Mus.musculus.	k__Bacteria.p__Firmicutes.c__Clostridia.o__Clostridiales.f__Clostridiaceae.g__SMB53.s__	-0.542857	0.265703	0.620198
Meprin.A.subunit.alpha..OS.Mus.musculus.	k__Bacteria.p__Firmicutes.c__Clostridia.o__Clostridiales.f__Clostridiaceae.g__SMB53.s__	0.542857	0.265703	0.620198
k__Bacteria.p__Firmicutes.c__Bacilli.o__Bacillales.f__Staphylococcaceae.g__Staphylococcus.s__sciuri	k__Bacteria.p__Firmicutes.c__Clostridia.o__Clostridiales.f__Clostridiaceae.g__SMB53.s__	0.542857	0.265703	0.620198
k__Bacteria.p__Firmicutes.c__Clostridia.o__Clostridiales.f__.g__.s__	k__Bacteria.p__Firmicutes.c__Clostridia.o__Clostridiales.f__Clostridiaceae.g__SMB53.s__	-0.542857	0.265703	0.620198
Kallikrein.1..OS.Mus.musculus.	k__Bacteria.p__Firmicutes.c__Clostridia.o__Clostridiales.f__Eubacteriaceae.g__Anaerofustis.s__	0.542857	0.265703	0.620198
Isoform.2.of.Meprin.A.subunit.beta..OS.Mus.musculus.	k__Bacteria.p__Firmicutes.c__Clostridia.o__Clostridiales.f__Eubacteriaceae.g__Anaerofustis.s__	-0.542857	0.265703	0.620198
Meprin.A.subunit.alpha..OS.Mus.musculus.	k__Bacteria.p__Firmicutes.c__Clostridia.o__Clostridiales.f__Eubacteriaceae.g__Anaerofustis.s__	0.542857	0.265703	0.620198
k__Bacteria.p__Firmicutes.c__Bacilli.o__Bacillales.f__Staphylococcaceae.g__Staphylococcus.s__sciuri	k__Bacteria.p__Firmicutes.c__Clostridia.o__Clostridiales.f__Eubacteriaceae.g__Anaerofustis.s__	0.542857	0.265703	0.620198
k__Bacteria.p__Firmicutes.c__Clostridia.o__Clostridiales.f__.g__.s__	k__Bacteria.p__Firmicutes.c__Clostridia.o__Clostridiales.f__Eubacteriaceae.g__Anaerofustis.s__	-0.542857	0.265703	0.620198
Chymotrypsin.like.elastase.family.member.1..OS.Mus.musculus.	k__Bacteria.p__Firmicutes.c__Clostridia.o__Clostridiales.f__Lachnospiraceae.Other.Other	0.542857	0.265703	0.620198
Antithrombin.III..OS.Mus.musculus.	k__Bacteria.p__Firmicutes.c__Clostridia.o__Clostridiales.f__Lachnospiraceae.Other.Other	0.542857	0.265703	0.620198
k__Bacteria.p__Firmicutes.c__Clostridia.o__Clostridiales.f__.g__.s__	k__Bacteria.p__Firmicutes.c__Clostridia.o__Clostridiales.f__Lachnospiraceae.Other.Other	0.542857	0.265703	0.620198
k__Bacteria.p__Bacteroidetes.c__Bacteroidia.o__Bacteroidales.f__S24.7.g__.s__	k__Bacteria.p__Firmicutes.c__Clostridia.o__Clostridiales.f__Lachnospiraceae.g__.s__	-0.542857	0.265703	0.620198
k__Bacteria.p__Firmicutes.c__Bacilli.Other.Other.Other.Other	k__Bacteria.p__Firmicutes.c__Clostridia.o__Clostridiales.f__Lachnospiraceae.g__.s__	-0.542857	0.265703	0.620198
k__Bacteria.p__Firmicutes.c__Clostridia.o__Clostridiales.f__Clostridiaceae.g__Clostridium.s__	k__Bacteria.p__Firmicutes.c__Clostridia.o__Clostridiales.f__Lachnospiraceae.g__.s__	0.542857	0.265703	0.620198
Dipeptidyl.peptidase.4..OS.Mus.musculus.	k__Bacteria.p__Firmicutes.c__Clostridia.o__Clostridiales.f__Lachnospiraceae.g__Anaerostipes.s__	0.542857	0.265703	0.620198
Chymotrypsinogen.B..OS.Mus.musculus.	k__Bacteria.p__Firmicutes.c__Clostridia.o__Clostridiales.f__Lachnospiraceae.g__Anaerostipes.s__	0.542857	0.265703	0.620198
Kallikrein.1..OS.Mus.musculus.	k__Bacteria.p__Firmicutes.c__Clostridia.o__Clostridiales.f__Lachnospiraceae.g__Anaerostipes.s__	-0.542857	0.265703	0.620198
Antithrombin.III..OS.Mus.musculus.	k__Bacteria.p__Firmicutes.c__Clostridia.o__Clostridiales.f__Lachnospiraceae.g__Anaerostipes.s__	0.542857	0.265703	0.620198
k__Bacteria.p__Actinobacteria.c__Actinobacteria.o__Actinomycetales.f__Microbacteriaceae.Other.Other	k__Bacteria.p__Firmicutes.c__Clostridia.o__Clostridiales.f__Lachnospiraceae.g__Anaerostipes.s__	-0.542857	0.265703	0.620198
k__Bacteria.p__Actinobacteria.c__Actinobacteria.o__Actinomycetales.f__Microbacteriaceae.g__Curtobacterium.s__	k__Bacteria.p__Firmicutes.c__Clostridia.o__Clostridiales.f__Lachnospiraceae.g__Anaerostipes.s__	-0.542857	0.265703	0.620198
k__Bacteria.p__Actinobacteria.c__Actinobacteria.o__Bifidobacteriales.f__Bifidobacteriaceae.g__Bifidobacterium.Other	k__Bacteria.p__Firmicutes.c__Clostridia.o__Clostridiales.f__Lachnospiraceae.g__Anaerostipes.s__	-0.542857	0.265703	0.620198
k__Bacteria.p__Actinobacteria.c__Actinobacteria.o__Bifidobacteriales.f__Bifidobacteriaceae.g__Bifidobacterium.s__longum	k__Bacteria.p__Firmicutes.c__Clostridia.o__Clostridiales.f__Lachnospiraceae.g__Anaerostipes.s__	-0.542857	0.265703	0.620198
k__Bacteria.p__Actinobacteria.c__Actinobacteria.o__Bifidobacteriales.f__Bifidobacteriaceae.g__Bifidobacterium.s__pseudolongum	k__Bacteria.p__Firmicutes.c__Clostridia.o__Clostridiales.f__Lachnospiraceae.g__Anaerostipes.s__	-0.542857	0.265703	0.620198
k__Bacteria.p__Bacteroidetes.c__Bacteroidia.o__Bacteroidales.f__Rikenellaceae.g__AF12.s__	k__Bacteria.p__Firmicutes.c__Clostridia.o__Clostridiales.f__Lachnospiraceae.g__Anaerostipes.s__	-0.542857	0.265703	0.620198
k__Bacteria.p__Bacteroidetes.c__Bacteroidia.o__Bacteroidales.f__Rikenellaceae.g__Rikenella.s__	k__Bacteria.p__Firmicutes.c__Clostridia.o__Clostridiales.f__Lachnospiraceae.g__Anaerostipes.s__	-0.542857	0.265703	0.620198
k__Bacteria.p__Bacteroidetes.c__Bacteroidia.o__Bacteroidales.f__.Paraprevotellaceae..g__.Prevotella..s__	k__Bacteria.p__Firmicutes.c__Clostridia.o__Clostridiales.f__Lachnospiraceae.g__Anaerostipes.s__	-0.542857	0.265703	0.620198
k__Bacteria.p__Cyanobacteria.c__4C0d.2.o__YS2.f__.g__.s__	k__Bacteria.p__Firmicutes.c__Clostridia.o__Clostridiales.f__Lachnospiraceae.g__Anaerostipes.s__	-0.542857	0.265703	0.620198
k__Bacteria.p__Cyanobacteria.c__Chloroplast.o__Streptophyta.f__.g__.s__	k__Bacteria.p__Firmicutes.c__Clostridia.o__Clostridiales.f__Lachnospiraceae.g__Anaerostipes.s__	-0.542857	0.265703	0.620198
k__Bacteria.p__Firmicutes.c__Bacilli.o__Bacillales.f__Bacillaceae.g__Bacillus.Other	k__Bacteria.p__Firmicutes.c__Clostridia.o__Clostridiales.f__Lachnospiraceae.g__Anaerostipes.s__	-0.542857	0.265703	0.620198
k__Bacteria.p__Firmicutes.c__Bacilli.o__Bacillales.f__Paenibacillaceae.g__Paenibacillus.s__	k__Bacteria.p__Firmicutes.c__Clostridia.o__Clostridiales.f__Lachnospiraceae.g__Anaerostipes.s__	-0.542857	0.265703	0.620198
k__Bacteria.p__Firmicutes.c__Bacilli.o__Bacillales.f__Planococcaceae.g__.s__	k__Bacteria.p__Firmicutes.c__Clostridia.o__Clostridiales.f__Lachnospiraceae.g__Anaerostipes.s__	-0.542857	0.265703	0.620198
k__Bacteria.p__Firmicutes.c__Bacilli.o__Bacillales.f__Staphylococcaceae.g__Staphylococcus.s__	k__Bacteria.p__Firmicutes.c__Clostridia.o__Clostridiales.f__Lachnospiraceae.g__Anaerostipes.s__	-0.542857	0.265703	0.620198
k__Bacteria.p__Firmicutes.c__Bacilli.o__Lactobacillales.Other.Other.Other	k__Bacteria.p__Firmicutes.c__Clostridia.o__Clostridiales.f__Lachnospiraceae.g__Anaerostipes.s__	-0.542857	0.265703	0.620198
k__Bacteria.p__Firmicutes.c__Bacilli.o__Lactobacillales.f__.g__.s__	k__Bacteria.p__Firmicutes.c__Clostridia.o__Clostridiales.f__Lachnospiraceae.g__Anaerostipes.s__	-0.542857	0.265703	0.620198
k__Bacteria.p__Firmicutes.c__Bacilli.o__Lactobacillales.f__Carnobacteriaceae.g__Granulicatella.s__	k__Bacteria.p__Firmicutes.c__Clostridia.o__Clostridiales.f__Lachnospiraceae.g__Anaerostipes.s__	-0.542857	0.265703	0.620198
k__Bacteria.p__Firmicutes.c__Bacilli.o__Lactobacillales.f__Enterococcaceae.Other.Other	k__Bacteria.p__Firmicutes.c__Clostridia.o__Clostridiales.f__Lachnospiraceae.g__Anaerostipes.s__	-0.542857	0.265703	0.620198
k__Bacteria.p__Firmicutes.c__Bacilli.o__Lactobacillales.f__Enterococcaceae.g__Enterococcus.Other	k__Bacteria.p__Firmicutes.c__Clostridia.o__Clostridiales.f__Lachnospiraceae.g__Anaerostipes.s__	-0.542857	0.265703	0.620198
k__Bacteria.p__Firmicutes.c__Bacilli.o__Lactobacillales.f__Enterococcaceae.g__Enterococcus.s__	k__Bacteria.p__Firmicutes.c__Clostridia.o__Clostridiales.f__Lachnospiraceae.g__Anaerostipes.s__	-0.542857	0.265703	0.620198
k__Bacteria.p__Firmicutes.c__Bacilli.o__Lactobacillales.f__Enterococcaceae.g__Enterococcus.s__casseliflavus	k__Bacteria.p__Firmicutes.c__Clostridia.o__Clostridiales.f__Lachnospiraceae.g__Anaerostipes.s__	-0.542857	0.265703	0.620198
k__Bacteria.p__Firmicutes.c__Bacilli.o__Lactobacillales.f__Lactobacillaceae.g__Lactobacillus.Other	k__Bacteria.p__Firmicutes.c__Clostridia.o__Clostridiales.f__Lachnospiraceae.g__Anaerostipes.s__	-0.542857	0.265703	0.620198
k__Bacteria.p__Firmicutes.c__Bacilli.o__Lactobacillales.f__Lactobacillaceae.g__Lactobacillus.s__reuteri	k__Bacteria.p__Firmicutes.c__Clostridia.o__Clostridiales.f__Lachnospiraceae.g__Anaerostipes.s__	-0.542857	0.265703	0.620198
k__Bacteria.p__Firmicutes.c__Bacilli.o__Lactobacillales.f__Lactobacillaceae.g__Pediococcus.s__acidilactici	k__Bacteria.p__Firmicutes.c__Clostridia.o__Clostridiales.f__Lachnospiraceae.g__Anaerostipes.s__	-0.542857	0.265703	0.620198
k__Bacteria.p__Firmicutes.c__Bacilli.o__Lactobacillales.f__Leuconostocaceae.g__.s__	k__Bacteria.p__Firmicutes.c__Clostridia.o__Clostridiales.f__Lachnospiraceae.g__Anaerostipes.s__	-0.542857	0.265703	0.620198
k__Bacteria.p__Firmicutes.c__Bacilli.o__Lactobacillales.f__Streptococcaceae.g__Lactococcus.s__	k__Bacteria.p__Firmicutes.c__Clostridia.o__Clostridiales.f__Lachnospiraceae.g__Anaerostipes.s__	-0.542857	0.265703	0.620198
k__Bacteria.p__Firmicutes.c__Bacilli.o__Lactobacillales.f__Streptococcaceae.g__Streptococcus.s__	k__Bacteria.p__Firmicutes.c__Clostridia.o__Clostridiales.f__Lachnospiraceae.g__Anaerostipes.s__	-0.542857	0.265703	0.620198
k__Bacteria.p__Firmicutes.c__Clostridia.o__Clostridiales.Other.Other.Other	k__Bacteria.p__Firmicutes.c__Clostridia.o__Clostridiales.f__Lachnospiraceae.g__Anaerostipes.s__	0.542857	0.265703	0.620198
k__Bacteria.p__Firmicutes.c__Clostridia.o__Clostridiales.f__Christensenellaceae.g__.s__	k__Bacteria.p__Firmicutes.c__Clostridia.o__Clostridiales.f__Lachnospiraceae.g__Anaerostipes.s__	-0.542857	0.265703	0.620198
k__Bacteria.p__Firmicutes.c__Clostridia.o__Clostridiales.f__Clostridiaceae.g__Candidatus.Arthromitus.s__	k__Bacteria.p__Firmicutes.c__Clostridia.o__Clostridiales.f__Lachnospiraceae.g__Anaerostipes.s__	-0.542857	0.265703	0.620198
k__Bacteria.p__Firmicutes.c__Clostridia.o__Clostridiales.f__Clostridiaceae.g__Clostridium.Other	k__Bacteria.p__Firmicutes.c__Clostridia.o__Clostridiales.f__Lachnospiraceae.g__Anaerostipes.s__	-0.542857	0.265703	0.620198
k__Bacteria.p__Firmicutes.c__Clostridia.o__Clostridiales.f__Clostridiaceae.g__SMB53.s__	k__Bacteria.p__Firmicutes.c__Clostridia.o__Clostridiales.f__Lachnospiraceae.g__Anaerostipes.s__	-0.542857	0.265703	0.620198
k__Bacteria.p__Firmicutes.c__Clostridia.o__Clostridiales.f__Eubacteriaceae.g__Anaerofustis.s__	k__Bacteria.p__Firmicutes.c__Clostridia.o__Clostridiales.f__Lachnospiraceae.g__Anaerostipes.s__	-0.542857	0.265703	0.620198
Kallikrein.1..OS.Mus.musculus.	k__Bacteria.p__Firmicutes.c__Clostridia.o__Clostridiales.f__Lachnospiraceae.g__Blautia.Other	0.542857	0.265703	0.620198
Isoform.2.of.Meprin.A.subunit.beta..OS.Mus.musculus.	k__Bacteria.p__Firmicutes.c__Clostridia.o__Clostridiales.f__Lachnospiraceae.g__Blautia.Other	-0.542857	0.265703	0.620198
Meprin.A.subunit.alpha..OS.Mus.musculus.	k__Bacteria.p__Firmicutes.c__Clostridia.o__Clostridiales.f__Lachnospiraceae.g__Blautia.Other	0.542857	0.265703	0.620198
k__Bacteria.p__Firmicutes.c__Bacilli.o__Bacillales.f__Staphylococcaceae.g__Staphylococcus.s__sciuri	k__Bacteria.p__Firmicutes.c__Clostridia.o__Clostridiales.f__Lachnospiraceae.g__Blautia.Other	0.542857	0.265703	0.620198
k__Bacteria.p__Firmicutes.c__Clostridia.o__Clostridiales.f__.g__.s__	k__Bacteria.p__Firmicutes.c__Clostridia.o__Clostridiales.f__Lachnospiraceae.g__Blautia.Other	-0.542857	0.265703	0.620198
k__Bacteria.p__Firmicutes.c__Clostridia.o__Clostridiales.f__Lachnospiraceae.g__Anaerostipes.s__	k__Bacteria.p__Firmicutes.c__Clostridia.o__Clostridiales.f__Lachnospiraceae.g__Blautia.Other	-0.542857	0.265703	0.620198
Kallikrein.1..OS.Mus.musculus.	k__Bacteria.p__Firmicutes.c__Clostridia.o__Clostridiales.f__Lachnospiraceae.g__Blautia.s__	0.542857	0.265703	0.620198
Isoform.2.of.Meprin.A.subunit.beta..OS.Mus.musculus.	k__Bacteria.p__Firmicutes.c__Clostridia.o__Clostridiales.f__Lachnospiraceae.g__Blautia.s__	-0.542857	0.265703	0.620198
Meprin.A.subunit.alpha..OS.Mus.musculus.	k__Bacteria.p__Firmicutes.c__Clostridia.o__Clostridiales.f__Lachnospiraceae.g__Blautia.s__	0.542857	0.265703	0.620198
k__Bacteria.p__Firmicutes.c__Bacilli.o__Bacillales.f__Staphylococcaceae.g__Staphylococcus.s__sciuri	k__Bacteria.p__Firmicutes.c__Clostridia.o__Clostridiales.f__Lachnospiraceae.g__Blautia.s__	0.542857	0.265703	0.620198
k__Bacteria.p__Firmicutes.c__Clostridia.o__Clostridiales.f__.g__.s__	k__Bacteria.p__Firmicutes.c__Clostridia.o__Clostridiales.f__Lachnospiraceae.g__Blautia.s__	-0.542857	0.265703	0.620198
k__Bacteria.p__Firmicutes.c__Clostridia.o__Clostridiales.f__Lachnospiraceae.g__Anaerostipes.s__	k__Bacteria.p__Firmicutes.c__Clostridia.o__Clostridiales.f__Lachnospiraceae.g__Blautia.s__	-0.542857	0.265703	0.620198
Isoform.2.of.Meprin.A.subunit.beta..OS.Mus.musculus.	k__Bacteria.p__Firmicutes.c__Clostridia.o__Clostridiales.f__Lachnospiraceae.g__Blautia.s__producta	-0.542857	0.265703	0.620198
k__Bacteria.p__Firmicutes.c__Bacilli.o__Bacillales.f__Staphylococcaceae.g__Staphylococcus.s__sciuri	k__Bacteria.p__Firmicutes.c__Clostridia.o__Clostridiales.f__Lachnospiraceae.g__Blautia.s__producta	0.542857	0.265703	0.620198
k__Bacteria.p__Firmicutes.c__Clostridia.o__Clostridiales.Other.Other.Other	k__Bacteria.p__Firmicutes.c__Clostridia.o__Clostridiales.f__Lachnospiraceae.g__Blautia.s__producta	-0.542857	0.265703	0.620198
k__Bacteria.p__Actinobacteria.c__Coriobacteriia.o__Coriobacteriales.f__Coriobacteriaceae.g__Adlercreutzia.s__	k__Bacteria.p__Firmicutes.c__Clostridia.o__Clostridiales.f__Lachnospiraceae.g__Coprococcus.s__	0.542857	0.265703	0.620198
k__Bacteria.p__Firmicutes.c__Bacilli.Other.Other.Other.Other	k__Bacteria.p__Firmicutes.c__Clostridia.o__Clostridiales.f__Lachnospiraceae.g__Coprococcus.s__	-0.542857	0.265703	0.620198
k__Bacteria.p__Firmicutes.c__Clostridia.o__Clostridiales.f__Lachnospiraceae.g__.s__	k__Bacteria.p__Firmicutes.c__Clostridia.o__Clostridiales.f__Lachnospiraceae.g__Coprococcus.s__	0.542857	0.265703	0.620198
Kallikrein.1..OS.Mus.musculus.	k__Bacteria.p__Firmicutes.c__Clostridia.o__Clostridiales.f__Lachnospiraceae.g__.Ruminococcus..Other	0.542857	0.265703	0.620198
Isoform.2.of.Meprin.A.subunit.beta..OS.Mus.musculus.	k__Bacteria.p__Firmicutes.c__Clostridia.o__Clostridiales.f__Lachnospiraceae.g__.Ruminococcus..Other	-0.542857	0.265703	0.620198
Meprin.A.subunit.alpha..OS.Mus.musculus.	k__Bacteria.p__Firmicutes.c__Clostridia.o__Clostridiales.f__Lachnospiraceae.g__.Ruminococcus..Other	0.542857	0.265703	0.620198
k__Bacteria.p__Firmicutes.c__Bacilli.o__Bacillales.f__Staphylococcaceae.g__Staphylococcus.s__sciuri	k__Bacteria.p__Firmicutes.c__Clostridia.o__Clostridiales.f__Lachnospiraceae.g__.Ruminococcus..Other	0.542857	0.265703	0.620198
k__Bacteria.p__Firmicutes.c__Clostridia.o__Clostridiales.f__.g__.s__	k__Bacteria.p__Firmicutes.c__Clostridia.o__Clostridiales.f__Lachnospiraceae.g__.Ruminococcus..Other	-0.542857	0.265703	0.620198
k__Bacteria.p__Firmicutes.c__Clostridia.o__Clostridiales.f__Lachnospiraceae.g__Anaerostipes.s__	k__Bacteria.p__Firmicutes.c__Clostridia.o__Clostridiales.f__Lachnospiraceae.g__.Ruminococcus..Other	-0.542857	0.265703	0.620198
Alpha.1.antitrypsin.1.1..OS.Mus.musculus.	k__Bacteria.p__Firmicutes.c__Clostridia.o__Clostridiales.f__Lachnospiraceae.g__.Ruminococcus..s__gnavus	0.542857	0.265703	0.620198
k__Bacteria.p__Firmicutes.c__Bacilli.o__Turicibacterales.f__Turicibacteraceae.g__Turicibacter.s__	k__Bacteria.p__Firmicutes.c__Clostridia.o__Clostridiales.f__Lachnospiraceae.g__.Ruminococcus..s__gnavus	-0.542857	0.265703	0.620198
Unassigned.Other.Other.Other.Other.Other.Other	k__Bacteria.p__Firmicutes.c__Clostridia.o__Clostridiales.f__Peptococcaceae.g__rc4.4.s__	0.542857	0.265703	0.620198
Anionic.trypsin.2..OS.Mus.musculus.	k__Bacteria.p__Firmicutes.c__Clostridia.o__Clostridiales.f__Peptostreptococcaceae.g__.s__	-0.542857	0.265703	0.620198
Carboxypeptidase.Q..OS.Mus.musculus.	k__Bacteria.p__Firmicutes.c__Clostridia.o__Clostridiales.f__Peptostreptococcaceae.g__.s__	0.542857	0.265703	0.620198
k__Bacteria.p__Firmicutes.c__Clostridia.o__Clostridiales.f__Lachnospiraceae.g__Dorea.s__	k__Bacteria.p__Firmicutes.c__Clostridia.o__Clostridiales.f__Peptostreptococcaceae.g__.s__	-0.542857	0.265703	0.620198
angiotensin.converting.enzyme.2..OS.Mus.musculus.	k__Bacteria.p__Firmicutes.c__Clostridia.o__Clostridiales.f__Ruminococcaceae.g__.s__	-0.542857	0.265703	0.620198
Chymotrypsinogen.B..OS.Mus.musculus.	k__Bacteria.p__Firmicutes.c__Clostridia.o__Clostridiales.f__Ruminococcaceae.g__.s__	-0.542857	0.265703	0.620198
enteropeptidase..OS.Mus.musculus.	k__Bacteria.p__Firmicutes.c__Clostridia.o__Clostridiales.f__Ruminococcaceae.g__.s__	0.542857	0.265703	0.620198
cytosol.aminopeptidase.family..catalytic.domain.protein..Escherichia.coli.MS.69.1.	k__Bacteria.p__Firmicutes.c__Clostridia.o__Clostridiales.f__Ruminococcaceae.g__.s__	0.542857	0.265703	0.620198
Angiotensin.converting.enzyme..OS.Mus.musculus.	k__Bacteria.p__Firmicutes.c__Clostridia.o__Clostridiales.f__Ruminococcaceae.g__.s__	-0.542857	0.265703	0.620198
Meprin.A.subunit.alpha..OS.Mus.musculus.	k__Bacteria.p__Firmicutes.c__Clostridia.o__Clostridiales.f__Ruminococcaceae.g__.s__	-0.542857	0.265703	0.620198
Carboxypeptidase.Q..OS.Mus.musculus.	k__Bacteria.p__Firmicutes.c__Clostridia.o__Clostridiales.f__Ruminococcaceae.g__Oscillospira.s__	0.542857	0.265703	0.620198
Alpha.1.antitrypsin.1.2..OS.Mus.musculus.	k__Bacteria.p__Firmicutes.c__Clostridia.o__Clostridiales.f__Ruminococcaceae.g__Oscillospira.s__	-0.542857	0.265703	0.620198
k__Bacteria.p__Firmicutes.c__Clostridia.o__Clostridiales.f__Ruminococcaceae.g__.s__	k__Bacteria.p__Firmicutes.c__Clostridia.o__Clostridiales.f__Ruminococcaceae.g__Oscillospira.s__	0.542857	0.265703	0.620198
Alpha.1.antitrypsin.1.1..OS.Mus.musculus.	k__Bacteria.p__Firmicutes.c__Clostridia.o__Clostridiales.f__Ruminococcaceae.g__Ruminococcus.s__	0.542857	0.265703	0.620198
Serine.protease.inhibitor.A3K..OS.Mus.musculus.	k__Bacteria.p__Firmicutes.c__Clostridia.o__Clostridiales.f__Ruminococcaceae.g__Ruminococcus.s__	0.542857	0.265703	0.620198
Pregnancy.zone.protein..OS.Mus.musculus.	k__Bacteria.p__Firmicutes.c__Clostridia.o__Clostridiales.f__Ruminococcaceae.g__Ruminococcus.s__	0.542857	0.265703	0.620198
Isoform.2.of.Meprin.A.subunit.beta..OS.Mus.musculus.	k__Bacteria.p__Firmicutes.c__Clostridia.o__Clostridiales.f__.Mogibacteriaceae..g__.s__	-0.542857	0.265703	0.620198
k__Bacteria.p__Firmicutes.c__Bacilli.o__Bacillales.f__Staphylococcaceae.g__Staphylococcus.s__sciuri	k__Bacteria.p__Firmicutes.c__Clostridia.o__Clostridiales.f__.Mogibacteriaceae..g__.s__	0.542857	0.265703	0.620198
k__Bacteria.p__Firmicutes.c__Clostridia.o__Clostridiales.Other.Other.Other	k__Bacteria.p__Firmicutes.c__Clostridia.o__Clostridiales.f__.Mogibacteriaceae..g__.s__	-0.542857	0.265703	0.620198
Carboxypeptidase.A2..OS.Mus.musculus.	k__Bacteria.p__Firmicutes.c__Erysipelotrichi.o__Erysipelotrichales.f__Erysipelotrichaceae.g__.s__	0.542857	0.265703	0.620198
Chymotrypsin.like.elastase.family.member.3B..OS.Mus.musculus.	k__Bacteria.p__Firmicutes.c__Erysipelotrichi.o__Erysipelotrichales.f__Erysipelotrichaceae.g__.s__	0.542857	0.265703	0.620198
dipeptidase.1..OS.Mus.musculus.	k__Bacteria.p__Firmicutes.c__Erysipelotrichi.o__Erysipelotrichales.f__Erysipelotrichaceae.g__.s__	0.542857	0.265703	0.620198
k__Bacteria.p__Firmicutes.Other.Other.Other.Other.Other	k__Bacteria.p__Firmicutes.c__Erysipelotrichi.o__Erysipelotrichales.f__Erysipelotrichaceae.g__.s__	0.542857	0.265703	0.620198
k__Bacteria.p__Firmicutes.c__Clostridia.o__Clostridiales.f__Lachnospiraceae.g__.Ruminococcus..s__gnavus	k__Bacteria.p__Firmicutes.c__Erysipelotrichi.o__Erysipelotrichales.f__Erysipelotrichaceae.g__.s__	-0.542857	0.265703	0.620198
Kallikrein.1..OS.Mus.musculus.	k__Bacteria.p__Firmicutes.c__Erysipelotrichi.o__Erysipelotrichales.f__Erysipelotrichaceae.g__Allobaculum.s__	0.542857	0.265703	0.620198
Isoform.2.of.Meprin.A.subunit.beta..OS.Mus.musculus.	k__Bacteria.p__Firmicutes.c__Erysipelotrichi.o__Erysipelotrichales.f__Erysipelotrichaceae.g__Allobaculum.s__	-0.542857	0.265703	0.620198
Meprin.A.subunit.alpha..OS.Mus.musculus.	k__Bacteria.p__Firmicutes.c__Erysipelotrichi.o__Erysipelotrichales.f__Erysipelotrichaceae.g__Allobaculum.s__	0.542857	0.265703	0.620198
k__Bacteria.p__Firmicutes.c__Bacilli.o__Bacillales.f__Staphylococcaceae.g__Staphylococcus.s__sciuri	k__Bacteria.p__Firmicutes.c__Erysipelotrichi.o__Erysipelotrichales.f__Erysipelotrichaceae.g__Allobaculum.s__	0.542857	0.265703	0.620198
k__Bacteria.p__Firmicutes.c__Clostridia.o__Clostridiales.f__.g__.s__	k__Bacteria.p__Firmicutes.c__Erysipelotrichi.o__Erysipelotrichales.f__Erysipelotrichaceae.g__Allobaculum.s__	-0.542857	0.265703	0.620198
k__Bacteria.p__Firmicutes.c__Clostridia.o__Clostridiales.f__Lachnospiraceae.g__Anaerostipes.s__	k__Bacteria.p__Firmicutes.c__Erysipelotrichi.o__Erysipelotrichales.f__Erysipelotrichaceae.g__Allobaculum.s__	-0.542857	0.265703	0.620198
Kallikrein.1..OS.Mus.musculus.	k__Bacteria.p__Firmicutes.c__Erysipelotrichi.o__Erysipelotrichales.f__Erysipelotrichaceae.g__Clostridium.Other	0.542857	0.265703	0.620198
Isoform.2.of.Meprin.A.subunit.beta..OS.Mus.musculus.	k__Bacteria.p__Firmicutes.c__Erysipelotrichi.o__Erysipelotrichales.f__Erysipelotrichaceae.g__Clostridium.Other	-0.542857	0.265703	0.620198
Meprin.A.subunit.alpha..OS.Mus.musculus.	k__Bacteria.p__Firmicutes.c__Erysipelotrichi.o__Erysipelotrichales.f__Erysipelotrichaceae.g__Clostridium.Other	0.542857	0.265703	0.620198
k__Bacteria.p__Firmicutes.c__Bacilli.o__Bacillales.f__Staphylococcaceae.g__Staphylococcus.s__sciuri	k__Bacteria.p__Firmicutes.c__Erysipelotrichi.o__Erysipelotrichales.f__Erysipelotrichaceae.g__Clostridium.Other	0.542857	0.265703	0.620198
k__Bacteria.p__Firmicutes.c__Clostridia.o__Clostridiales.f__.g__.s__	k__Bacteria.p__Firmicutes.c__Erysipelotrichi.o__Erysipelotrichales.f__Erysipelotrichaceae.g__Clostridium.Other	-0.542857	0.265703	0.620198
k__Bacteria.p__Firmicutes.c__Clostridia.o__Clostridiales.f__Lachnospiraceae.g__Anaerostipes.s__	k__Bacteria.p__Firmicutes.c__Erysipelotrichi.o__Erysipelotrichales.f__Erysipelotrichaceae.g__Clostridium.Other	-0.542857	0.265703	0.620198
Kallikrein.1..OS.Mus.musculus.	k__Bacteria.p__Firmicutes.c__Erysipelotrichi.o__Erysipelotrichales.f__Erysipelotrichaceae.g__Coprobacillus.s__	0.542857	0.265703	0.620198
Isoform.2.of.Meprin.A.subunit.beta..OS.Mus.musculus.	k__Bacteria.p__Firmicutes.c__Erysipelotrichi.o__Erysipelotrichales.f__Erysipelotrichaceae.g__Coprobacillus.s__	-0.542857	0.265703	0.620198
Meprin.A.subunit.alpha..OS.Mus.musculus.	k__Bacteria.p__Firmicutes.c__Erysipelotrichi.o__Erysipelotrichales.f__Erysipelotrichaceae.g__Coprobacillus.s__	0.542857	0.265703	0.620198
k__Bacteria.p__Firmicutes.c__Bacilli.o__Bacillales.f__Staphylococcaceae.g__Staphylococcus.s__sciuri	k__Bacteria.p__Firmicutes.c__Erysipelotrichi.o__Erysipelotrichales.f__Erysipelotrichaceae.g__Coprobacillus.s__	0.542857	0.265703	0.620198
k__Bacteria.p__Firmicutes.c__Clostridia.o__Clostridiales.f__.g__.s__	k__Bacteria.p__Firmicutes.c__Erysipelotrichi.o__Erysipelotrichales.f__Erysipelotrichaceae.g__Coprobacillus.s__	-0.542857	0.265703	0.620198
k__Bacteria.p__Firmicutes.c__Clostridia.o__Clostridiales.f__Lachnospiraceae.g__Anaerostipes.s__	k__Bacteria.p__Firmicutes.c__Erysipelotrichi.o__Erysipelotrichales.f__Erysipelotrichaceae.g__Coprobacillus.s__	-0.542857	0.265703	0.620198
Kallikrein.1..OS.Mus.musculus.	k__Bacteria.p__Proteobacteria.c__Alphaproteobacteria.o__Rhizobiales.f__Rhizobiaceae.g__Agrobacterium.s__	0.542857	0.265703	0.620198
Isoform.2.of.Meprin.A.subunit.beta..OS.Mus.musculus.	k__Bacteria.p__Proteobacteria.c__Alphaproteobacteria.o__Rhizobiales.f__Rhizobiaceae.g__Agrobacterium.s__	-0.542857	0.265703	0.620198
Meprin.A.subunit.alpha..OS.Mus.musculus.	k__Bacteria.p__Proteobacteria.c__Alphaproteobacteria.o__Rhizobiales.f__Rhizobiaceae.g__Agrobacterium.s__	0.542857	0.265703	0.620198
k__Bacteria.p__Firmicutes.c__Bacilli.o__Bacillales.f__Staphylococcaceae.g__Staphylococcus.s__sciuri	k__Bacteria.p__Proteobacteria.c__Alphaproteobacteria.o__Rhizobiales.f__Rhizobiaceae.g__Agrobacterium.s__	0.542857	0.265703	0.620198
k__Bacteria.p__Firmicutes.c__Clostridia.o__Clostridiales.f__.g__.s__	k__Bacteria.p__Proteobacteria.c__Alphaproteobacteria.o__Rhizobiales.f__Rhizobiaceae.g__Agrobacterium.s__	-0.542857	0.265703	0.620198
k__Bacteria.p__Firmicutes.c__Clostridia.o__Clostridiales.f__Lachnospiraceae.g__Anaerostipes.s__	k__Bacteria.p__Proteobacteria.c__Alphaproteobacteria.o__Rhizobiales.f__Rhizobiaceae.g__Agrobacterium.s__	-0.542857	0.265703	0.620198
Kallikrein.1..OS.Mus.musculus.	k__Bacteria.p__Proteobacteria.c__Alphaproteobacteria.o__Rickettsiales.f__mitochondria.Other.Other	0.542857	0.265703	0.620198
Isoform.2.of.Meprin.A.subunit.beta..OS.Mus.musculus.	k__Bacteria.p__Proteobacteria.c__Alphaproteobacteria.o__Rickettsiales.f__mitochondria.Other.Other	-0.542857	0.265703	0.620198
Meprin.A.subunit.alpha..OS.Mus.musculus.	k__Bacteria.p__Proteobacteria.c__Alphaproteobacteria.o__Rickettsiales.f__mitochondria.Other.Other	0.542857	0.265703	0.620198
k__Bacteria.p__Firmicutes.c__Bacilli.o__Bacillales.f__Staphylococcaceae.g__Staphylococcus.s__sciuri	k__Bacteria.p__Proteobacteria.c__Alphaproteobacteria.o__Rickettsiales.f__mitochondria.Other.Other	0.542857	0.265703	0.620198
k__Bacteria.p__Firmicutes.c__Clostridia.o__Clostridiales.f__.g__.s__	k__Bacteria.p__Proteobacteria.c__Alphaproteobacteria.o__Rickettsiales.f__mitochondria.Other.Other	-0.542857	0.265703	0.620198
k__Bacteria.p__Firmicutes.c__Clostridia.o__Clostridiales.f__Lachnospiraceae.g__Anaerostipes.s__	k__Bacteria.p__Proteobacteria.c__Alphaproteobacteria.o__Rickettsiales.f__mitochondria.Other.Other	-0.542857	0.265703	0.620198
Kallikrein.1..OS.Mus.musculus.	k__Bacteria.p__Proteobacteria.c__Betaproteobacteria.o__Burkholderiales.f__Alcaligenaceae.g__.s__	0.542857	0.265703	0.620198
Isoform.2.of.Meprin.A.subunit.beta..OS.Mus.musculus.	k__Bacteria.p__Proteobacteria.c__Betaproteobacteria.o__Burkholderiales.f__Alcaligenaceae.g__.s__	-0.542857	0.265703	0.620198
Meprin.A.subunit.alpha..OS.Mus.musculus.	k__Bacteria.p__Proteobacteria.c__Betaproteobacteria.o__Burkholderiales.f__Alcaligenaceae.g__.s__	0.542857	0.265703	0.620198
k__Bacteria.p__Firmicutes.c__Bacilli.o__Bacillales.f__Staphylococcaceae.g__Staphylococcus.s__sciuri	k__Bacteria.p__Proteobacteria.c__Betaproteobacteria.o__Burkholderiales.f__Alcaligenaceae.g__.s__	0.542857	0.265703	0.620198
k__Bacteria.p__Firmicutes.c__Clostridia.o__Clostridiales.f__.g__.s__	k__Bacteria.p__Proteobacteria.c__Betaproteobacteria.o__Burkholderiales.f__Alcaligenaceae.g__.s__	-0.542857	0.265703	0.620198
k__Bacteria.p__Firmicutes.c__Clostridia.o__Clostridiales.f__Lachnospiraceae.g__Anaerostipes.s__	k__Bacteria.p__Proteobacteria.c__Betaproteobacteria.o__Burkholderiales.f__Alcaligenaceae.g__.s__	-0.542857	0.265703	0.620198
Kallikrein.1..OS.Mus.musculus.	k__Bacteria.p__Proteobacteria.c__Betaproteobacteria.o__Burkholderiales.f__Comamonadaceae.g__Delftia.s__	0.542857	0.265703	0.620198
Isoform.2.of.Meprin.A.subunit.beta..OS.Mus.musculus.	k__Bacteria.p__Proteobacteria.c__Betaproteobacteria.o__Burkholderiales.f__Comamonadaceae.g__Delftia.s__	-0.542857	0.265703	0.620198
Meprin.A.subunit.alpha..OS.Mus.musculus.	k__Bacteria.p__Proteobacteria.c__Betaproteobacteria.o__Burkholderiales.f__Comamonadaceae.g__Delftia.s__	0.542857	0.265703	0.620198
k__Bacteria.p__Firmicutes.c__Bacilli.o__Bacillales.f__Staphylococcaceae.g__Staphylococcus.s__sciuri	k__Bacteria.p__Proteobacteria.c__Betaproteobacteria.o__Burkholderiales.f__Comamonadaceae.g__Delftia.s__	0.542857	0.265703	0.620198
k__Bacteria.p__Firmicutes.c__Clostridia.o__Clostridiales.f__.g__.s__	k__Bacteria.p__Proteobacteria.c__Betaproteobacteria.o__Burkholderiales.f__Comamonadaceae.g__Delftia.s__	-0.542857	0.265703	0.620198
k__Bacteria.p__Firmicutes.c__Clostridia.o__Clostridiales.f__Lachnospiraceae.g__Anaerostipes.s__	k__Bacteria.p__Proteobacteria.c__Betaproteobacteria.o__Burkholderiales.f__Comamonadaceae.g__Delftia.s__	-0.542857	0.265703	0.620198
Kallikrein.1..OS.Mus.musculus.	k__Bacteria.p__Proteobacteria.c__Betaproteobacteria.o__Burkholderiales.f__Oxalobacteraceae.Other.Other	0.542857	0.265703	0.620198
Isoform.2.of.Meprin.A.subunit.beta..OS.Mus.musculus.	k__Bacteria.p__Proteobacteria.c__Betaproteobacteria.o__Burkholderiales.f__Oxalobacteraceae.Other.Other	-0.542857	0.265703	0.620198
Meprin.A.subunit.alpha..OS.Mus.musculus.	k__Bacteria.p__Proteobacteria.c__Betaproteobacteria.o__Burkholderiales.f__Oxalobacteraceae.Other.Other	0.542857	0.265703	0.620198
k__Bacteria.p__Firmicutes.c__Bacilli.o__Bacillales.f__Staphylococcaceae.g__Staphylococcus.s__sciuri	k__Bacteria.p__Proteobacteria.c__Betaproteobacteria.o__Burkholderiales.f__Oxalobacteraceae.Other.Other	0.542857	0.265703	0.620198
k__Bacteria.p__Firmicutes.c__Clostridia.o__Clostridiales.f__.g__.s__	k__Bacteria.p__Proteobacteria.c__Betaproteobacteria.o__Burkholderiales.f__Oxalobacteraceae.Other.Other	-0.542857	0.265703	0.620198
k__Bacteria.p__Firmicutes.c__Clostridia.o__Clostridiales.f__Lachnospiraceae.g__Anaerostipes.s__	k__Bacteria.p__Proteobacteria.c__Betaproteobacteria.o__Burkholderiales.f__Oxalobacteraceae.Other.Other	-0.542857	0.265703	0.620198
Kallikrein.1..OS.Mus.musculus.	k__Bacteria.p__Proteobacteria.c__Betaproteobacteria.o__Burkholderiales.f__Oxalobacteraceae.g__.s__	0.542857	0.265703	0.620198
Isoform.2.of.Meprin.A.subunit.beta..OS.Mus.musculus.	k__Bacteria.p__Proteobacteria.c__Betaproteobacteria.o__Burkholderiales.f__Oxalobacteraceae.g__.s__	-0.542857	0.265703	0.620198
Meprin.A.subunit.alpha..OS.Mus.musculus.	k__Bacteria.p__Proteobacteria.c__Betaproteobacteria.o__Burkholderiales.f__Oxalobacteraceae.g__.s__	0.542857	0.265703	0.620198
k__Bacteria.p__Firmicutes.c__Bacilli.o__Bacillales.f__Staphylococcaceae.g__Staphylococcus.s__sciuri	k__Bacteria.p__Proteobacteria.c__Betaproteobacteria.o__Burkholderiales.f__Oxalobacteraceae.g__.s__	0.542857	0.265703	0.620198
k__Bacteria.p__Firmicutes.c__Clostridia.o__Clostridiales.f__.g__.s__	k__Bacteria.p__Proteobacteria.c__Betaproteobacteria.o__Burkholderiales.f__Oxalobacteraceae.g__.s__	-0.542857	0.265703	0.620198
k__Bacteria.p__Firmicutes.c__Clostridia.o__Clostridiales.f__Lachnospiraceae.g__Anaerostipes.s__	k__Bacteria.p__Proteobacteria.c__Betaproteobacteria.o__Burkholderiales.f__Oxalobacteraceae.g__.s__	-0.542857	0.265703	0.620198
Kallikrein.1..OS.Mus.musculus.	k__Bacteria.p__Proteobacteria.c__Betaproteobacteria.o__Burkholderiales.f__Oxalobacteraceae.g__Ralstonia.s__	0.542857	0.265703	0.620198
Isoform.2.of.Meprin.A.subunit.beta..OS.Mus.musculus.	k__Bacteria.p__Proteobacteria.c__Betaproteobacteria.o__Burkholderiales.f__Oxalobacteraceae.g__Ralstonia.s__	-0.542857	0.265703	0.620198
Meprin.A.subunit.alpha..OS.Mus.musculus.	k__Bacteria.p__Proteobacteria.c__Betaproteobacteria.o__Burkholderiales.f__Oxalobacteraceae.g__Ralstonia.s__	0.542857	0.265703	0.620198
k__Bacteria.p__Firmicutes.c__Bacilli.o__Bacillales.f__Staphylococcaceae.g__Staphylococcus.s__sciuri	k__Bacteria.p__Proteobacteria.c__Betaproteobacteria.o__Burkholderiales.f__Oxalobacteraceae.g__Ralstonia.s__	0.542857	0.265703	0.620198
k__Bacteria.p__Firmicutes.c__Clostridia.o__Clostridiales.f__.g__.s__	k__Bacteria.p__Proteobacteria.c__Betaproteobacteria.o__Burkholderiales.f__Oxalobacteraceae.g__Ralstonia.s__	-0.542857	0.265703	0.620198
k__Bacteria.p__Firmicutes.c__Clostridia.o__Clostridiales.f__Lachnospiraceae.g__Anaerostipes.s__	k__Bacteria.p__Proteobacteria.c__Betaproteobacteria.o__Burkholderiales.f__Oxalobacteraceae.g__Ralstonia.s__	-0.542857	0.265703	0.620198
Kallikrein.1..OS.Mus.musculus.	k__Bacteria.p__Proteobacteria.c__Gammaproteobacteria.o__Alteromonadales.f__Shewanellaceae.g__Shewanella.s__algae	0.542857	0.265703	0.620198
Isoform.2.of.Meprin.A.subunit.beta..OS.Mus.musculus.	k__Bacteria.p__Proteobacteria.c__Gammaproteobacteria.o__Alteromonadales.f__Shewanellaceae.g__Shewanella.s__algae	-0.542857	0.265703	0.620198
Meprin.A.subunit.alpha..OS.Mus.musculus.	k__Bacteria.p__Proteobacteria.c__Gammaproteobacteria.o__Alteromonadales.f__Shewanellaceae.g__Shewanella.s__algae	0.542857	0.265703	0.620198
k__Bacteria.p__Firmicutes.c__Bacilli.o__Bacillales.f__Staphylococcaceae.g__Staphylococcus.s__sciuri	k__Bacteria.p__Proteobacteria.c__Gammaproteobacteria.o__Alteromonadales.f__Shewanellaceae.g__Shewanella.s__algae	0.542857	0.265703	0.620198
k__Bacteria.p__Firmicutes.c__Clostridia.o__Clostridiales.f__.g__.s__	k__Bacteria.p__Proteobacteria.c__Gammaproteobacteria.o__Alteromonadales.f__Shewanellaceae.g__Shewanella.s__algae	-0.542857	0.265703	0.620198
k__Bacteria.p__Firmicutes.c__Clostridia.o__Clostridiales.f__Lachnospiraceae.g__Anaerostipes.s__	k__Bacteria.p__Proteobacteria.c__Gammaproteobacteria.o__Alteromonadales.f__Shewanellaceae.g__Shewanella.s__algae	-0.542857	0.265703	0.620198
Kallikrein.1..OS.Mus.musculus.	k__Bacteria.p__Proteobacteria.c__Gammaproteobacteria.o__Enterobacteriales.f__Enterobacteriaceae.Other.Other	0.542857	0.265703	0.620198
Isoform.2.of.Meprin.A.subunit.beta..OS.Mus.musculus.	k__Bacteria.p__Proteobacteria.c__Gammaproteobacteria.o__Enterobacteriales.f__Enterobacteriaceae.Other.Other	-0.542857	0.265703	0.620198
Meprin.A.subunit.alpha..OS.Mus.musculus.	k__Bacteria.p__Proteobacteria.c__Gammaproteobacteria.o__Enterobacteriales.f__Enterobacteriaceae.Other.Other	0.542857	0.265703	0.620198
k__Bacteria.p__Firmicutes.c__Bacilli.o__Bacillales.f__Staphylococcaceae.g__Staphylococcus.s__sciuri	k__Bacteria.p__Proteobacteria.c__Gammaproteobacteria.o__Enterobacteriales.f__Enterobacteriaceae.Other.Other	0.542857	0.265703	0.620198
k__Bacteria.p__Firmicutes.c__Clostridia.o__Clostridiales.f__.g__.s__	k__Bacteria.p__Proteobacteria.c__Gammaproteobacteria.o__Enterobacteriales.f__Enterobacteriaceae.Other.Other	-0.542857	0.265703	0.620198
k__Bacteria.p__Firmicutes.c__Clostridia.o__Clostridiales.f__Lachnospiraceae.g__Anaerostipes.s__	k__Bacteria.p__Proteobacteria.c__Gammaproteobacteria.o__Enterobacteriales.f__Enterobacteriaceae.Other.Other	-0.542857	0.265703	0.620198
Chymotrypsin.like.elastase.family.member.3B..OS.Mus.musculus.	k__Bacteria.p__Proteobacteria.c__Gammaproteobacteria.o__Enterobacteriales.f__Enterobacteriaceae.g__.s__	0.542857	0.265703	0.620198
Pancreatic.triacylglycerol.lipase..OS.Mus.musculus.	k__Bacteria.p__Proteobacteria.c__Gammaproteobacteria.o__Enterobacteriales.f__Enterobacteriaceae.g__.s__	0.542857	0.265703	0.620198
Alpha.1.antitrypsin.1.4..OS.Mus.musculus.	k__Bacteria.p__Proteobacteria.c__Gammaproteobacteria.o__Enterobacteriales.f__Enterobacteriaceae.g__.s__	0.542857	0.265703	0.620198
Serpin.B12..OS.Mus.musculus.	k__Bacteria.p__Proteobacteria.c__Gammaproteobacteria.o__Enterobacteriales.f__Enterobacteriaceae.g__.s__	0.542857	0.265703	0.620198
k__Bacteria.p__Bacteroidetes.c__Bacteroidia.o__Bacteroidales.f__S24.7.g__.s__	k__Bacteria.p__Proteobacteria.c__Gammaproteobacteria.o__Enterobacteriales.f__Enterobacteriaceae.g__.s__	0.542857	0.265703	0.620198
k__Bacteria.p__Firmicutes.c__Clostridia.o__Clostridiales.f__Lachnospiraceae.g__.s__	k__Bacteria.p__Proteobacteria.c__Gammaproteobacteria.o__Enterobacteriales.f__Enterobacteriaceae.g__.s__	-0.542857	0.265703	0.620198
k__Bacteria.p__Firmicutes.c__Clostridia.o__Clostridiales.f__Lachnospiraceae.g__Coprococcus.s__	k__Bacteria.p__Proteobacteria.c__Gammaproteobacteria.o__Enterobacteriales.f__Enterobacteriaceae.g__.s__	-0.542857	0.265703	0.620198
Kallikrein.1..OS.Mus.musculus.	k__Bacteria.p__Proteobacteria.c__Gammaproteobacteria.o__Enterobacteriales.f__Enterobacteriaceae.g__Citrobacter.s__	0.542857	0.265703	0.620198
Isoform.2.of.Meprin.A.subunit.beta..OS.Mus.musculus.	k__Bacteria.p__Proteobacteria.c__Gammaproteobacteria.o__Enterobacteriales.f__Enterobacteriaceae.g__Citrobacter.s__	-0.542857	0.265703	0.620198
Meprin.A.subunit.alpha..OS.Mus.musculus.	k__Bacteria.p__Proteobacteria.c__Gammaproteobacteria.o__Enterobacteriales.f__Enterobacteriaceae.g__Citrobacter.s__	0.542857	0.265703	0.620198
k__Bacteria.p__Firmicutes.c__Bacilli.o__Bacillales.f__Staphylococcaceae.g__Staphylococcus.s__sciuri	k__Bacteria.p__Proteobacteria.c__Gammaproteobacteria.o__Enterobacteriales.f__Enterobacteriaceae.g__Citrobacter.s__	0.542857	0.265703	0.620198
k__Bacteria.p__Firmicutes.c__Clostridia.o__Clostridiales.f__.g__.s__	k__Bacteria.p__Proteobacteria.c__Gammaproteobacteria.o__Enterobacteriales.f__Enterobacteriaceae.g__Citrobacter.s__	-0.542857	0.265703	0.620198
k__Bacteria.p__Firmicutes.c__Clostridia.o__Clostridiales.f__Lachnospiraceae.g__Anaerostipes.s__	k__Bacteria.p__Proteobacteria.c__Gammaproteobacteria.o__Enterobacteriales.f__Enterobacteriaceae.g__Citrobacter.s__	-0.542857	0.265703	0.620198
Kallikrein.1..OS.Mus.musculus.	k__Bacteria.p__Proteobacteria.c__Gammaproteobacteria.o__Enterobacteriales.f__Enterobacteriaceae.g__Klebsiella.Other	0.542857	0.265703	0.620198
Isoform.2.of.Meprin.A.subunit.beta..OS.Mus.musculus.	k__Bacteria.p__Proteobacteria.c__Gammaproteobacteria.o__Enterobacteriales.f__Enterobacteriaceae.g__Klebsiella.Other	-0.542857	0.265703	0.620198
Meprin.A.subunit.alpha..OS.Mus.musculus.	k__Bacteria.p__Proteobacteria.c__Gammaproteobacteria.o__Enterobacteriales.f__Enterobacteriaceae.g__Klebsiella.Other	0.542857	0.265703	0.620198
k__Bacteria.p__Firmicutes.c__Bacilli.o__Bacillales.f__Staphylococcaceae.g__Staphylococcus.s__sciuri	k__Bacteria.p__Proteobacteria.c__Gammaproteobacteria.o__Enterobacteriales.f__Enterobacteriaceae.g__Klebsiella.Other	0.542857	0.265703	0.620198
k__Bacteria.p__Firmicutes.c__Clostridia.o__Clostridiales.f__.g__.s__	k__Bacteria.p__Proteobacteria.c__Gammaproteobacteria.o__Enterobacteriales.f__Enterobacteriaceae.g__Klebsiella.Other	-0.542857	0.265703	0.620198
k__Bacteria.p__Firmicutes.c__Clostridia.o__Clostridiales.f__Lachnospiraceae.g__Anaerostipes.s__	k__Bacteria.p__Proteobacteria.c__Gammaproteobacteria.o__Enterobacteriales.f__Enterobacteriaceae.g__Klebsiella.Other	-0.542857	0.265703	0.620198
Kallikrein.1..OS.Mus.musculus.	k__Bacteria.p__Proteobacteria.c__Gammaproteobacteria.o__Enterobacteriales.f__Enterobacteriaceae.g__Proteus.s__	0.542857	0.265703	0.620198
Isoform.2.of.Meprin.A.subunit.beta..OS.Mus.musculus.	k__Bacteria.p__Proteobacteria.c__Gammaproteobacteria.o__Enterobacteriales.f__Enterobacteriaceae.g__Proteus.s__	-0.542857	0.265703	0.620198
Meprin.A.subunit.alpha..OS.Mus.musculus.	k__Bacteria.p__Proteobacteria.c__Gammaproteobacteria.o__Enterobacteriales.f__Enterobacteriaceae.g__Proteus.s__	0.542857	0.265703	0.620198
k__Bacteria.p__Firmicutes.c__Bacilli.o__Bacillales.f__Staphylococcaceae.g__Staphylococcus.s__sciuri	k__Bacteria.p__Proteobacteria.c__Gammaproteobacteria.o__Enterobacteriales.f__Enterobacteriaceae.g__Proteus.s__	0.542857	0.265703	0.620198
k__Bacteria.p__Firmicutes.c__Clostridia.o__Clostridiales.f__.g__.s__	k__Bacteria.p__Proteobacteria.c__Gammaproteobacteria.o__Enterobacteriales.f__Enterobacteriaceae.g__Proteus.s__	-0.542857	0.265703	0.620198
k__Bacteria.p__Firmicutes.c__Clostridia.o__Clostridiales.f__Lachnospiraceae.g__Anaerostipes.s__	k__Bacteria.p__Proteobacteria.c__Gammaproteobacteria.o__Enterobacteriales.f__Enterobacteriaceae.g__Proteus.s__	-0.542857	0.265703	0.620198
Kallikrein.1..OS.Mus.musculus.	k__Bacteria.p__Proteobacteria.c__Gammaproteobacteria.o__Enterobacteriales.f__Enterobacteriaceae.g__Serratia.s__	0.542857	0.265703	0.620198
Isoform.2.of.Meprin.A.subunit.beta..OS.Mus.musculus.	k__Bacteria.p__Proteobacteria.c__Gammaproteobacteria.o__Enterobacteriales.f__Enterobacteriaceae.g__Serratia.s__	-0.542857	0.265703	0.620198
Meprin.A.subunit.alpha..OS.Mus.musculus.	k__Bacteria.p__Proteobacteria.c__Gammaproteobacteria.o__Enterobacteriales.f__Enterobacteriaceae.g__Serratia.s__	0.542857	0.265703	0.620198
k__Bacteria.p__Firmicutes.c__Bacilli.o__Bacillales.f__Staphylococcaceae.g__Staphylococcus.s__sciuri	k__Bacteria.p__Proteobacteria.c__Gammaproteobacteria.o__Enterobacteriales.f__Enterobacteriaceae.g__Serratia.s__	0.542857	0.265703	0.620198
k__Bacteria.p__Firmicutes.c__Clostridia.o__Clostridiales.f__.g__.s__	k__Bacteria.p__Proteobacteria.c__Gammaproteobacteria.o__Enterobacteriales.f__Enterobacteriaceae.g__Serratia.s__	-0.542857	0.265703	0.620198
k__Bacteria.p__Firmicutes.c__Clostridia.o__Clostridiales.f__Lachnospiraceae.g__Anaerostipes.s__	k__Bacteria.p__Proteobacteria.c__Gammaproteobacteria.o__Enterobacteriales.f__Enterobacteriaceae.g__Serratia.s__	-0.542857	0.265703	0.620198
Kallikrein.1..OS.Mus.musculus.	k__Bacteria.p__Proteobacteria.c__Gammaproteobacteria.o__Oceanospirillales.f__Halomonadaceae.g__.s__	0.542857	0.265703	0.620198
Isoform.2.of.Meprin.A.subunit.beta..OS.Mus.musculus.	k__Bacteria.p__Proteobacteria.c__Gammaproteobacteria.o__Oceanospirillales.f__Halomonadaceae.g__.s__	-0.542857	0.265703	0.620198
Meprin.A.subunit.alpha..OS.Mus.musculus.	k__Bacteria.p__Proteobacteria.c__Gammaproteobacteria.o__Oceanospirillales.f__Halomonadaceae.g__.s__	0.542857	0.265703	0.620198
k__Bacteria.p__Firmicutes.c__Bacilli.o__Bacillales.f__Staphylococcaceae.g__Staphylococcus.s__sciuri	k__Bacteria.p__Proteobacteria.c__Gammaproteobacteria.o__Oceanospirillales.f__Halomonadaceae.g__.s__	0.542857	0.265703	0.620198
k__Bacteria.p__Firmicutes.c__Clostridia.o__Clostridiales.f__.g__.s__	k__Bacteria.p__Proteobacteria.c__Gammaproteobacteria.o__Oceanospirillales.f__Halomonadaceae.g__.s__	-0.542857	0.265703	0.620198
k__Bacteria.p__Firmicutes.c__Clostridia.o__Clostridiales.f__Lachnospiraceae.g__Anaerostipes.s__	k__Bacteria.p__Proteobacteria.c__Gammaproteobacteria.o__Oceanospirillales.f__Halomonadaceae.g__.s__	-0.542857	0.265703	0.620198
Kallikrein.1..OS.Mus.musculus.	k__Bacteria.p__Proteobacteria.c__Gammaproteobacteria.o__Oceanospirillales.f__Halomonadaceae.g__Halomonas.s__	0.542857	0.265703	0.620198
Isoform.2.of.Meprin.A.subunit.beta..OS.Mus.musculus.	k__Bacteria.p__Proteobacteria.c__Gammaproteobacteria.o__Oceanospirillales.f__Halomonadaceae.g__Halomonas.s__	-0.542857	0.265703	0.620198
Meprin.A.subunit.alpha..OS.Mus.musculus.	k__Bacteria.p__Proteobacteria.c__Gammaproteobacteria.o__Oceanospirillales.f__Halomonadaceae.g__Halomonas.s__	0.542857	0.265703	0.620198
k__Bacteria.p__Firmicutes.c__Bacilli.o__Bacillales.f__Staphylococcaceae.g__Staphylococcus.s__sciuri	k__Bacteria.p__Proteobacteria.c__Gammaproteobacteria.o__Oceanospirillales.f__Halomonadaceae.g__Halomonas.s__	0.542857	0.265703	0.620198
k__Bacteria.p__Firmicutes.c__Clostridia.o__Clostridiales.f__.g__.s__	k__Bacteria.p__Proteobacteria.c__Gammaproteobacteria.o__Oceanospirillales.f__Halomonadaceae.g__Halomonas.s__	-0.542857	0.265703	0.620198
k__Bacteria.p__Firmicutes.c__Clostridia.o__Clostridiales.f__Lachnospiraceae.g__Anaerostipes.s__	k__Bacteria.p__Proteobacteria.c__Gammaproteobacteria.o__Oceanospirillales.f__Halomonadaceae.g__Halomonas.s__	-0.542857	0.265703	0.620198
Kallikrein.1..OS.Mus.musculus.	k__Bacteria.p__Proteobacteria.c__Gammaproteobacteria.o__Pseudomonadales.f__Pseudomonadaceae.g__Pseudomonas.s__	0.542857	0.265703	0.620198
Isoform.2.of.Meprin.A.subunit.beta..OS.Mus.musculus.	k__Bacteria.p__Proteobacteria.c__Gammaproteobacteria.o__Pseudomonadales.f__Pseudomonadaceae.g__Pseudomonas.s__	-0.542857	0.265703	0.620198
Meprin.A.subunit.alpha..OS.Mus.musculus.	k__Bacteria.p__Proteobacteria.c__Gammaproteobacteria.o__Pseudomonadales.f__Pseudomonadaceae.g__Pseudomonas.s__	0.542857	0.265703	0.620198
k__Bacteria.p__Firmicutes.c__Bacilli.o__Bacillales.f__Staphylococcaceae.g__Staphylococcus.s__sciuri	k__Bacteria.p__Proteobacteria.c__Gammaproteobacteria.o__Pseudomonadales.f__Pseudomonadaceae.g__Pseudomonas.s__	0.542857	0.265703	0.620198
k__Bacteria.p__Firmicutes.c__Clostridia.o__Clostridiales.f__.g__.s__	k__Bacteria.p__Proteobacteria.c__Gammaproteobacteria.o__Pseudomonadales.f__Pseudomonadaceae.g__Pseudomonas.s__	-0.542857	0.265703	0.620198
k__Bacteria.p__Firmicutes.c__Clostridia.o__Clostridiales.f__Lachnospiraceae.g__Anaerostipes.s__	k__Bacteria.p__Proteobacteria.c__Gammaproteobacteria.o__Pseudomonadales.f__Pseudomonadaceae.g__Pseudomonas.s__	-0.542857	0.265703	0.620198
Kallikrein.1..OS.Mus.musculus.	k__Bacteria.p__Proteobacteria.c__Gammaproteobacteria.o__Xanthomonadales.f__Xanthomonadaceae.g__Stenotrophomonas.s__	0.542857	0.265703	0.620198
Isoform.2.of.Meprin.A.subunit.beta..OS.Mus.musculus.	k__Bacteria.p__Proteobacteria.c__Gammaproteobacteria.o__Xanthomonadales.f__Xanthomonadaceae.g__Stenotrophomonas.s__	-0.542857	0.265703	0.620198
Meprin.A.subunit.alpha..OS.Mus.musculus.	k__Bacteria.p__Proteobacteria.c__Gammaproteobacteria.o__Xanthomonadales.f__Xanthomonadaceae.g__Stenotrophomonas.s__	0.542857	0.265703	0.620198
k__Bacteria.p__Firmicutes.c__Bacilli.o__Bacillales.f__Staphylococcaceae.g__Staphylococcus.s__sciuri	k__Bacteria.p__Proteobacteria.c__Gammaproteobacteria.o__Xanthomonadales.f__Xanthomonadaceae.g__Stenotrophomonas.s__	0.542857	0.265703	0.620198
k__Bacteria.p__Firmicutes.c__Clostridia.o__Clostridiales.f__.g__.s__	k__Bacteria.p__Proteobacteria.c__Gammaproteobacteria.o__Xanthomonadales.f__Xanthomonadaceae.g__Stenotrophomonas.s__	-0.542857	0.265703	0.620198
k__Bacteria.p__Firmicutes.c__Clostridia.o__Clostridiales.f__Lachnospiraceae.g__Anaerostipes.s__	k__Bacteria.p__Proteobacteria.c__Gammaproteobacteria.o__Xanthomonadales.f__Xanthomonadaceae.g__Stenotrophomonas.s__	-0.542857	0.265703	0.620198
carboxypeptidase.A1..OS.Mus.musculus.	k__Bacteria.p__Tenericutes.c__Mollicutes.o__Anaeroplasmatales.f__Anaeroplasmataceae.g__Anaeroplasma.s__	-0.542857	0.265703	0.620198
k__Bacteria.p__Firmicutes.c__Bacilli.o__Turicibacterales.f__Turicibacteraceae.g__Turicibacter.s__	k__Bacteria.p__Tenericutes.c__Mollicutes.o__Anaeroplasmatales.f__Anaeroplasmataceae.g__Anaeroplasma.s__	0.542857	0.265703	0.620198
Unassigned.Other.Other.Other.Other.Other.Other	k__Bacteria.p__Tenericutes.c__Mollicutes.o__RF39.f__.g__.s__	0.542857	0.265703	0.620198
k__Bacteria.p__Firmicutes.c__Clostridia.o__Clostridiales.Other.Other.Other	k__Bacteria.p__Tenericutes.c__Mollicutes.o__RF39.f__.g__.s__	0.542857	0.265703	0.620198
k__Bacteria.p__Firmicutes.c__Clostridia.o__Clostridiales.f__Clostridiaceae.g__Clostridium.s__	k__Bacteria.p__Tenericutes.c__Mollicutes.o__RF39.f__.g__.s__	-0.542857	0.265703	0.620198
k__Bacteria.p__Tenericutes.c__Mollicutes.o__Anaeroplasmatales.f__Anaeroplasmataceae.g__Anaeroplasma.s__	k__Bacteria.p__Tenericutes.c__Mollicutes.o__RF39.f__.g__.s__	0.542857	0.265703	0.620198
Kallikrein.1..OS.Mus.musculus.	k__Bacteria.p__Verrucomicrobia.c__Verrucomicrobiae.o__Verrucomicrobiales.f__Verrucomicrobiaceae.g__Akkermansia.s__muciniphila	0.542857	0.265703	0.620198
Isoform.2.of.Meprin.A.subunit.beta..OS.Mus.musculus.	k__Bacteria.p__Verrucomicrobia.c__Verrucomicrobiae.o__Verrucomicrobiales.f__Verrucomicrobiaceae.g__Akkermansia.s__muciniphila	-0.542857	0.265703	0.620198
Meprin.A.subunit.alpha..OS.Mus.musculus.	k__Bacteria.p__Verrucomicrobia.c__Verrucomicrobiae.o__Verrucomicrobiales.f__Verrucomicrobiaceae.g__Akkermansia.s__muciniphila	0.542857	0.265703	0.620198
k__Bacteria.p__Firmicutes.c__Bacilli.o__Bacillales.f__Staphylococcaceae.g__Staphylococcus.s__sciuri	k__Bacteria.p__Verrucomicrobia.c__Verrucomicrobiae.o__Verrucomicrobiales.f__Verrucomicrobiaceae.g__Akkermansia.s__muciniphila	0.542857	0.265703	0.620198
k__Bacteria.p__Firmicutes.c__Clostridia.o__Clostridiales.f__.g__.s__	k__Bacteria.p__Verrucomicrobia.c__Verrucomicrobiae.o__Verrucomicrobiales.f__Verrucomicrobiaceae.g__Akkermansia.s__muciniphila	-0.542857	0.265703	0.620198
k__Bacteria.p__Firmicutes.c__Clostridia.o__Clostridiales.f__Lachnospiraceae.g__Anaerostipes.s__	k__Bacteria.p__Verrucomicrobia.c__Verrucomicrobiae.o__Verrucomicrobiales.f__Verrucomicrobiaceae.g__Akkermansia.s__muciniphila	-0.542857	0.265703	0.620198
Chymotrypsin.like.elastase.family.member.1..OS.Mus.musculus.	Chymotrypsin.like.elastase.family.member.3B..OS.Mus.musculus.	0.485714	0.328723	0.698928
Chymotrypsin.like.elastase.family.member.3B..OS.Mus.musculus.	angiotensin.converting.enzyme.2..OS.Mus.musculus.	-0.485714	0.328723	0.698928
Chymotrypsin.like.elastase.family.member.1..OS.Mus.musculus.	aminopeptidase.N..OS.Mus.musculus.	0.485714	0.328723	0.698928
Chymotrypsin.like.elastase.family.member.3B..OS.Mus.musculus.	Carbonic.anhydrase.6..OS.Mus.musculus.	-0.485714	0.328723	0.698928
Chymotrypsin.like.elastase.family.member.1..OS.Mus.musculus.	Anionic.trypsin.2..OS.Mus.musculus.	-0.485714	0.328723	0.698928
Chymotrypsinogen.B..OS.Mus.musculus.	Anionic.trypsin.2..OS.Mus.musculus.	0.485714	0.328723	0.698928
Chymotrypsin.like.elastase.family.member.2A..OS.Mus.musculus.	carboxypeptidase.A1..OS.Mus.musculus.	0.485714	0.328723	0.698928
Pancreatic.triacylglycerol.lipase..OS.Mus.musculus.	carboxypeptidase.A1..OS.Mus.musculus.	0.485714	0.328723	0.698928
Anionic.trypsin.2..OS.Mus.musculus.	carboxypeptidase.A1..OS.Mus.musculus.	-0.485714	0.328723	0.698928
Chymotrypsin.like.elastase.family.member.1..OS.Mus.musculus.	Phospholipase.B1..membrane.associated..OS.Mus.musculus.	0.485714	0.328723	0.698928
[truncated: 4,709 more rows]
