# Supplementary material for: Latent-period stool proteomic assay of multiple sclerosis model indicates protective capacity of host-expressed protease inhibitors
Source: Sci Rep. 2019 Aug 28;9:12460. doi: 10.1038/s41598-019-48495-5 (PMC6713765; doi:10.1038/s41598-019-48495-5)
Supplement: Supplementary file 8 — Supplementary table 8 [file 41598_2019_48495_MOESM8_ESM.xlsx]

## Sheet: Fig. 4a,c
Protein	F-stat	DPI 3 adjusted p-value
alpha-1-antitrypsin 1-4	F (4, 24) = 6.069	0.0197
alpha-1-antitrypsin 1-5	F (4, 24) = 2.708	0.0088
SERPINA3K	F (4, 24) = 4.568	0.056
SERPINA3M	F (4, 24) = 4.535	0.0007
SERPINA3N	F (4, 24) = 17.67	0.0045
Antithrombin-III	F (4, 24) = 5.904	0.0123
Pregnancy zone protein	F (4, 24) = 2.618	0.0119
ACE
aminopeptidase N	F (4, 24) = 11	0.0369
carboxypeptidase A2	F (4, 24) = 3.238	> 0.99
cytosolic nonspecific dipeptidase	F (4, 24) = 1.97	> 0.99
anionic trypsin 2	F (4, 24) = 2.421	> 0.99
meprin alpha subunit alpha	F (4, 24) = 2.504	<0.0001
isoform meprin a subunit	F (4, 24) = 1.515	> 0.99
chymotrypsinogen b	F (4, 24) = 27.34	> 0.99

## Sheet: Fig. 6f
Protein	F-stat	DPI 3 Bonferroni adjusted p-value
alpha-1-antitrypsin 1-4	F (4, 56) = 3.308	< 0.0001
alpha-1-antitrypsin 1-1	F (4, 56) = 1.596	0.0028
alpha-1-antitrypsin 1-2	F (4, 56) = 4.244	0.0003
alpha-1-antitrypsin 1-5	F (4, 56) = 1.905	0.0107
antithrombin-III	F (4, 56) = 3.49	<0.0001
SERPINA3M	F (4, 56) = 3.051	<0.0001
SERPINA3K	F (4, 56) = 2.978	<0.0001
SERPINA3N	F (4, 56) = 21.42	<0.0001
Prgnancy Zone Protein	F (4, 56) = 2.317	0.0083

## Sheet: SI 7
Test	F-value
Shannon Index	F (1, 55) = 265.2
Richness	F (1, 55) = 417.3
Phylogenetic diversity	F (1, 55) = 504.3

## Sheet: SI 11
Accession	Description	p-value	q-value	Fold change
O35684	Neuroserpin	2.714e-15	1.91246e-12	589.922
P07759	Serine protease inhibitor A3K	0.000124935	0.000857729	2.31538
P32261	Antithrombin-III	0.000708115	0.00321926	112.507
Q00897	Alpha-1-antitrypsin 1-4	0.00669457	0.0193074	2.09632
Q03734	Serine protease inhibitor A3M	5.07882e-07	6.35303e-06	87.4384
Q60854	serpin B6	8.97818e-06	8.95277e-05	9.79745
Q61247	Alpha-2-antiplasmin	4.34146e-12	2.29446e-10	967.966
Q61838	Pregnancy zone protein	0.039063	0.0790232	36.9587
Q91WP6	Serine protease inhibitor A3N	6.06483e-08	9.71292e-07	6.69286
Q9CQV3	Serpin B11	4.61752e-13	3.58906e-11	782.046
